# Supplementary material for: SmMYC2b Enhances Tanshinone Accumulation in Salvia miltiorrhiza by Activating Pathway Genes and Promoting Lateral Root Development
Source: Front Plant Sci. 2020 Sep 11;11:559438. doi: 10.3389/fpls.2020.559438 (PMC7517298; doi:10.3389/fpls.2020.559438)
Supplement: Supplementary file 11 [file Table_5.xlsx]

## Sheet: Supplemental Dataset 1-1
Supplemental Dataset 1-1.JA-regulated Genes(6210)
#Gene	Length	log2(Fold change)	p value	q value(BH adjust)	Result	Function
SMil_00006089	1026	-1.1961	2.45389e-24	7.63116e-24	down	WRKY protein
SMil_00004075	1470	-1.96594	1.37343e-89	9.57028e-89	down	endoglucanase 9
SMil_00017954	387	-2.31818	4.90337e-16	1.24428e-15	down	hypothetical protein
SMil_00012890	975	3.13699	6.37241e-70	3.73035e-69	up	RecName: Full=Bicyclogermacrene synthase; Short=Ovtps4
SMil_00018243	666	1.06336	3.07427e-15	7.63489e-15	up	hypothetical protein MANES_05G112600
SMil_00014265	1179	-2.36894	7.82055e-74	4.75348e-73	down	protein UPSTREAM OF FLC
SMil_00008767	1203	1.01296	3.18767e-210	4.3497e-209	up	cytochrome b561 and DOMON domain-containing protein At3g25290
SMil_00008429	2613	1.64084	5.18952e-117	4.44228e-116	up	uncharacterized protein LOC105155775
SMil_00007131	1320	4.13658	3.3353e-107	2.6603e-106	up	aminotransferase ALD1 isoform X1
SMil_00023336	1443	1.4834	1.90023e-25	6.05232e-25	up	putative disease resistance RPP13-like protein 1
SMil_00014205	570	-1.74469	5.03339e-31	1.78298e-30	down	protein LIGHT-DEPENDENT SHORT HYPOCOTYLS 10
SMil_00022447	786	-1.4981	1.07494e-56	5.43321e-56	down	basic helix-loop-helix transcription factor
SMil_00016134	1743	1.0745	2.34221e-211	3.20894e-210	up	endoglucanase 25-like
SMil_00025213	1035	3.89055	0	0	up	protein DMR6-LIKE OXYGENASE 1-like
SMil_00007271	501	-6.02741	0	0	down	universal stress protein A-like protein
SMil_00022404	2466	1.39191	1.62341e-36	6.30288e-36	up	hypothetical protein MIMGU_mgv1a018451mg
SMil_00015003	237	-1.2507	5.44367e-52	2.61642e-51	down	hypothetical protein
SMil_00026561	999	1.57552	2.30295e-77	1.4431e-76	up	cytochrome P450
SMil_00005850	561	-2.65981	3.03796e-221	4.33285e-220	down	hypothetical protein
SMil_00011893	1080	-1.75344	1.9126e-73	1.15862e-72	down	ninja-family protein AFP1-like
SMil_00021860	1581	2.35492	0	0	up	PREDICTED: pectinesterase 2
SMil_00019188	1218	-1.59514	4.01389e-86	2.72689e-85	down	protein SHOOT GRAVITROPISM 5-like
SMil_00001473	321	-1.96876	6.80093e-60	3.58092e-59	down	hypothetical protein M569_10692
SMil_00024237	1035	1.45106	0	0	up	cinnamyl alcohol dehydrogenase
SMil_00026988	222	-1.71034	4.0512e-59	2.1134e-58	down	UDP-glucuronate 4-epimerase 1
SMil_00026012	561	3.48715	1.07193e-31	3.84328e-31	up	hypothetical protein MIMGU_mgv1a026629mg
SMil_00014327	561	-3.14554	4.85033e-199	6.32267e-198	down	stress enhanced protein 2, chloroplastic
SMil_00017859	2034	2.17954	0	0	up	PREDICTED: putative late blight resistance protein homolog R1A-10
SMil_00015197	471	2.25453	0	0	up	heavy metal-associated isoprenylated plant protein 21
SMil_00005792	372	-1.31444	0	0	down	60S ribosomal protein L35-like
SMil_00030270	708	-1.05899	6.37194e-31	2.25155e-30	down	uncharacterized protein LOC105161639 isoform X2
SMil_00023586	3891	-1.42638	2.60583e-62	1.40758e-61	down	serine/threonine-protein kinase TIO
SMil_00017248	783	-1.14078	0	0	down	60S ribosomal protein L8-1
SMil_00018645	372	-3.13291	0	0	down	PREDICTED: basic blue protein
SMil_00005288	615	-1.60198	5.01211e-24	1.54856e-23	down	protein SHI RELATED SEQUENCE 3-like
SMil_00005834	354	-1.22908	6.53149e-141	6.51396e-140	down	PREDICTED: protein ELF4-LIKE 3
SMil_00013971	1338	3.84648	0	0	up	Anthranilate N-benzoyltransferase protein
SMil_00003119	1065	-4.95495	2.21243e-201	2.90497e-200	down	heat stress transcription factor A-7a
SMil_00017314	1524	1.99461	1.63787e-72	9.84501e-72	up	PREDICTED: tyrosine/DOPA decarboxylase 1-like
SMil_00023578	222	-1.59875	4.50183e-11	9.75408e-11	down	uncharacterized protein LOC105156436
SMil_00000159	429	-1.65439	2.56051e-208	3.46948e-207	down	PREDICTED: histone H2B.3
SMil_00003326	1614	1.99404	0	0	up	berberine bridge enzyme-like 18
SMil_00017490	732	1.05482	1.55519e-50	7.33698e-50	up	PREDICTED: transcription factor bHLH47-like
SMil_00007744	549	-2.24266	0	0	down	PREDICTED: ubiquitin-conjugating enzyme E2 20
SMil_00029129	486	-1.91147	7.03732e-221	1.00211e-219	down	PREDICTED: histone H3.2-like, partial
SMil_00018206	1029	1.21745	5.33178e-25	1.6818e-24	up	thermospermine synthase ACAULIS5
SMil_00002976	1026	1.97282	2.28127e-120	2.00272e-119	up	common plant regulatory factor 1 isoform X3
SMil_00008986	1767	-1.02124	1.87846e-35	7.17706e-35	down	uncharacterized protein LOC105173958
SMil_00015307	258	1.01897	1.09444e-05	1.88597e-05	up	PREDICTED: calcium sensing receptor, chloroplastic
SMil_00003190	981	-1.28647	6.14415e-30	2.13245e-29	down	haloacid dehalogenase-like hydrolase domain-containing protein At4g39970
SMil_00006886	435	1.30847	7.84087e-08	1.49158e-07	up	uncharacterized protein LOC105164782
SMil_00015030	1638	1.98622	1.50096e-144	1.52955e-143	up	cellulose synthase-like protein G3
SMil_00016314	666	1.28445	3.23786e-49	1.50194e-48	up	hypothetical protein MIMGU_mgv1a024570mg, partial
SMil_00026164	1725	-1.51819	1.26719e-32	4.62153e-32	down	monofunctional riboflavin biosynthesis protein RIBA 3, chloroplastic
SMil_00010869	588	-1.60198	3.87038e-14	9.28145e-14	down	high mobility group B protein 9
SMil_00003824	1128	1.07759	4.63459e-78	2.92854e-77	up	ASC1-like protein isoform X1
SMil_00006502	933	2.2953	0	0	up	PREDICTED: isoflavone reductase-like protein
SMil_00007059	381	-3.44633	1.49372e-173	1.74806e-172	down	protein GLUTAMINE DUMPER 5-like
SMil_00008171	285	-1.83415	4.83281e-13	1.11917e-12	down	hypothetical protein CCACVL1_07011
SMil_00001884	831	-1.27981	1.35826e-38	5.43524e-38	down	peptidyl-prolyl cis-trans isomerase FKBP16-1, chloroplastic
SMil_00000215	1869	-1.49417	1.18575e-32	4.32976e-32	down	hypothetical protein MIMGU_mgv1a023205mg
SMil_00029563	285	-3.19414	0	0	down	hypothetical protein
SMil_00007812	1146	1.27916	2.11483e-49	9.83186e-49	up	E3 ubiquitin-protein ligase makorin
SMil_00001811	1455	2.04197	0	0	up	hypothetical protein MIMGU_mgv1a004132mg
SMil_00002855	837	2.65573	0	0	up	PREDICTED: alpha carbonic anhydrase 7-like
SMil_00020723	1053	1.42966	3.21775e-49	1.49287e-48	up	probable carboxylesterase 18
SMil_00017815	1350	2.3065	4.69021e-105	3.69536e-104	up	BZIP transcription factor family protein
SMil_00017256	1260	-1.25347	1.52227e-147	1.57915e-146	down	uncharacterized protein LOC105172763
SMil_00006767	1398	1.37534	0	0	up	LOW QUALITY PROTEIN: ADP-ribosylation factor-binding protein GGA3
SMil_00006278	186	-1.22108	1.4835e-240	2.26848e-239	down	hypothetical protein
SMil_00026301	1692	1.20538	2.12923e-34	7.99109e-34	up	serine-threonine protein kinase, plant-type
SMil_00012230	468	1.95021	6.09249e-61	3.2457e-60	up	PREDICTED: copper transporter 6-like
SMil_00006182	804	-1.40558	8.21247e-49	3.79328e-48	down	hypothetical protein MIMGU_mgv1a019475mg
SMil_00024527	1617	2.10264	0	0	up	calcium-dependent protein kinase
SMil_00004074	1038	1.63147	2.76384e-41	1.15293e-40	up	hypothetical protein F511_41525
SMil_00014461	2328	1.00111	1.59461e-110	1.30057e-109	up	uncharacterized protein LOC105160853
SMil_00009061	1230	1.75197	0	0	up	12-oxophytodienoate reductase
SMil_00020283	741	-1.10943	8.52178e-85	5.73197e-84	down	30S ribosomal protein 2, chloroplastic
SMil_00015840	645	-2.51709	5.74931e-208	7.77863e-207	down	Leucine-rich repeat family protein
SMil_00007701	726	3.90046	0	0	up	PREDICTED: adhesive plaque matrix protein-like
SMil_00025661	1074	1.18201	8.6396e-17	2.23142e-16	up	pentatricopeptide repeat-containing protein
SMil_00020550	2337	1.89149	0	0	up	pyrophosphate-energized vacuolar membrane proton pump-like
SMil_00012135	585	-2.64564	0	0	down	ethylene-responsive transcription factor 4-like
SMil_00001977	1593	-1.20664	3.2433e-177	3.85881e-176	down	squalene monooxygenase
SMil_00006065	1050	1.55749	0	0	up	farnesyl diphosphate synthetase
SMil_00020268	2592	3.70187	0	0	up	stachyose synthase
SMil_00014230	672	-1.20525	6.86005e-56	3.4417e-55	down	protein LURP-one-related 11-like
SMil_00025499	849	-3.25791	7.10324e-39	2.85255e-38	down	PREDICTED: protein GAMETE EXPRESSED 1-like
SMil_00002724	753	-1.2431	4.96008e-91	3.4994e-90	down	multifunctional methyltransferase subunit TRM112-like protein At1g22270
SMil_00010061	720	2.32784	0	0	up	probable caffeoyl-CoA O-methyltransferase At4g26220
SMil_00003457	189	-1.0984	6.62613e-13	1.52781e-12	down	hypothetical protein MIMGU_mgv1a006955mg
SMil_00022361	1248	1.46098	1.02261e-64	5.66938e-64	up	probable beta-1,4-xylosyltransferase IRX10
SMil_00011547	1245	1.22982	3.614e-185	4.44209e-184	up	cell division cycle protein 48 homolog
SMil_00004358	1053	1.65047	1.51098e-21	4.39507e-21	up	PREDICTED: zinc finger BED domain-containing protein RICESLEEPER 2-like
SMil_00015365	795	-1.68232	0	0	down	oxygen-evolving enhancer protein 2-1, chloroplastic-like
SMil_00001441	417	-2.04976	1.40434e-37	5.54438e-37	down	PREDICTED: uncharacterized protein LOC105969904
SMil_00003272	1128	-2.03128	0	0	down	uncharacterized protein LOC105171616
SMil_00005364	2523	1.48455	0	0	up	Long-Chain Acyl-CoA Synthetase
SMil_00011993	3189	2.907	1.12604e-158	1.23269e-157	up	PREDICTED: uncharacterized protein LOC109155623 isoform X1
SMil_00011043	1593	1.68604	0	0	up	polyphenol oxidase I, chloroplastic-like
SMil_00005719	414	-1.30766	4.92824e-145	5.03724e-144	down	PREDICTED: HMG1/2-like protein isoform X2
SMil_00018120	672	-1.45516	7.18238e-42	3.02072e-41	down	zerumbone synthase isoform X2
SMil_00001669	567	1.29405	2.17582e-89	1.51381e-88	up	dirigent protein 21
SMil_00024898	261	-1.12583	2.60003e-05	4.38844e-05	down	hypothetical protein MIMGU_mgv1a001192mg
SMil_00007667	2670	1.18993	1.04943e-212	1.4436e-211	up	PREDICTED: serine/threonine-protein kinase 11-interacting protein
SMil_00005646	582	1.64426	4.68711e-14	1.12093e-13	up	hypothetical protein
SMil_00008317	3288	1.66554	7.98295e-143	8.05031e-142	up	hypothetical protein MIMGU_mgv1a018451mg
SMil_00019940	468	-1.52723	5.94251e-17	1.54098e-16	down	MYB-related transcription factor
SMil_00025369	1320	-1.13849	4.62795e-244	7.16976e-243	down	PREDICTED: calcium sensing receptor, chloroplastic
SMil_00001595	528	-3.49062	1.17016e-69	6.82939e-69	down	hypothetical protein MIMGU_mgv1a015790mg
SMil_00030201	1266	-2.1016	8.84359e-61	4.69472e-60	down	gibberellin biosynthesis-related protein GA20ox2
SMil_00023516	597	-1.34107	0	0	down	60S ribosomal protein L21-1
SMil_00002800	1392	1.99481	3.20479e-85	2.16099e-84	up	unnamed protein product
SMil_00022118	1212	-2.27812	0	0	down	PREDICTED: uncharacterized protein LOC105977279
SMil_00004601	939	-2.4422	1.06325e-87	7.32982e-87	down	cationic peroxidase 1-like
SMil_00011931	1668	2.11262	8.27751e-75	5.07673e-74	up	PREDICTED: glucomannan 4-beta-mannosyltransferase 9
SMil_00030341	891	1.31284	2.30861e-16	5.90585e-16	up	extra-large guanine nucleotide-binding protein 1
SMil_00010917	918	1.55629	3.18029e-47	1.43906e-46	up	hypothetical protein MIMGU_mgv1a006007mg
SMil_00018731	552	-2.62861	1.43851e-80	9.32215e-80	down	uncharacterized protein LOC105176857
SMil_00001334	3276	1.18088	1.27772e-91	9.04982e-91	up	auxin response factor ARF2
SMil_00004169	513	-2.73881	6.84552e-56	3.43504e-55	down	uncharacterized protein LOC105175024
SMil_00010704	2139	1.256	3.38939e-37	1.33021e-36	up	phosphatidylinositol-3-phosphatase myotubularin-1 isoform X1
SMil_00027698	1449	2.97495	7.10329e-77	4.43375e-76	up	glycerol-3-phosphate acyltransferase 5-like
SMil_00021719	279	1.89051	7.34134e-17	1.90027e-16	up	PREDICTED: E3 ubiquitin-protein ligase RNF126-like
SMil_00025099	1521	1.31747	3.40323e-91	2.40352e-90	up	cytochrome P450 CYP71AT92
SMil_00018975	654	3.62652	0	0	up	PREDICTED: putative germin-like protein 2-1
SMil_00005292	993	-1.04781	1.81192e-89	1.26128e-88	down	chromatin remodeling protein SHL
SMil_00023179	465	-3.09966	0	0	down	probable calcium-binding protein CML18
SMil_00008971	5376	1.37941	1.00371e-89	6.99577e-89	up	uncharacterized protein LOC105171497
SMil_00017543	648	-1.67504	1.20192e-122	1.07393e-121	down	PREDICTED: auxin-induced protein 15A-like
SMil_00007948	687	2.35419	0	0	up	leucine-rich repeat extensin-like protein 1
SMil_00000732	855	-1.26073	1.01427e-17	2.68169e-17	down	PREDICTED: putative cytochrome c biogenesis ccmF-like mitochondrial protein
SMil_00023172	558	1.82623	4.31872e-22	1.27383e-21	up	PREDICTED: putative late blight resistance protein homolog R1A-10 isoform X1
SMil_00021740	1590	2.58558	0	0	up	nucleobase-ascorbate transporter 4 isoform X2
SMil_00004232	450	-1.53339	3.36773e-145	3.44351e-144	down	coiled-coil domain-containing protein 12
SMil_00023970	918	-1.13622	1.26679e-79	8.11816e-79	down	PREDICTED: alcohol dehydrogenase 1B
SMil_00020262	318	-1.4407	1.81529e-13	4.2576e-13	down	PREDICTED: uncharacterized protein LOC105960669
SMil_00012576	1647	-2.35569	5.16745e-116	4.39152e-115	down	folate-biopterin transporter 1, chloroplastic isoform X2
SMil_00027268	2724	1.44901	0	0	up	pleiotropic drug resistance protein 1
SMil_00005375	753	1.54717	1.40611e-19	3.90376e-19	up	hypothetical protein Ccrd_015416, partial
SMil_00008176	1509	1.43551	1.04465e-141	1.04685e-140	up	uncharacterized protein LOC105156632
SMil_00024841	375	-1.48455	1.19224e-14	2.90765e-14	down	hypothetical protein
SMil_00013609	726	-2.32795	1.39704e-27	4.63124e-27	down	4-coumarate:coenzyme A ligase 10, partial
SMil_00019351	1713	1.0563	2.71839e-103	2.11294e-102	up	PREDICTED: ABC transporter G family member 15-like
SMil_00018138	915	-1.14084	3.75595e-22	1.10952e-21	down	WAT1-related protein At3g28050-like
SMil_00027070	423	-1.20762	1.23464e-138	1.21833e-137	down	PREDICTED: salicylic acid-binding protein 2-like
SMil_00019250	1392	1.19993	0	0	up	4-hydroxy-3-methylbut-2-enyl diphosphate reductase 1
SMil_00017943	927	1.71482	0	0	up	4,5-DOPA dioxygenase extradiol
SMil_00017196	921	1.07762	1.42551e-14	3.4672e-14	up	chaperone protein dnaJ 13
SMil_00027427	171	-1.09853	7.54739e-53	3.658e-52	down	hypothetical protein MIMGU_mgv1a017615mg
SMil_00003063	420	-1.12836	3.67808e-29	1.25868e-28	down	uncharacterized protein LOC105173615
SMil_00018588	1758	1.01084	9.0024e-27	2.94156e-26	up	4-coumarate:coenzyme A ligase 9, partial
SMil_00021043	378	-1.6716	9.64754e-231	1.43481e-229	down	hypothetical protein
SMil_00018597	1887	-2.31087	1.03433e-103	8.07202e-103	down	uncharacterized protein LOC105166037 isoform X1
SMil_00005050	1185	-1.2524	1.14644e-65	6.43349e-65	down	PREDICTED: formin-like protein 3 isoform X2
SMil_00020780	1521	-1.1061	8.96095e-83	5.92309e-82	down	uncharacterized protein LOC105161337
SMil_00026106	1488	2.5159	1.82885e-228	2.69334e-227	up	patatin-like protein 2
SMil_00002446	342	-1.88208	1.75204e-12	3.98353e-12	down	hypothetical protein F511_04458
SMil_00017621	3495	2.3751	1.7216e-145	1.76634e-144	up	uncharacterized protein LOC105178313
SMil_00019766	288	-2.41286	0	0	down	50S ribosomal protein 6, chloroplastic
SMil_00013953	645	1.02002	9.70995e-17	2.50358e-16	up	5-oxoprolinase
SMil_00016717	927	-1.24018	1.25558e-25	4.01036e-25	down	transcription factor DIVARICATA-like
SMil_00023434	1575	3.09254	0	0	up	hypothetical protein F511_01896
SMil_00003336	444	-3.70992	0	0	down	PREDICTED: gibberellin-regulated protein 13-like
SMil_00010455	3468	1.22185	0	0	up	cellulose synthase-like protein D3
SMil_00023199	390	1.56756	3.55373e-27	1.16908e-26	up	PREDICTED: beta-glucosidase 13-like
SMil_00026216	372	-1.13166	9.54987e-09	1.89025e-08	down	UGT73A7
SMil_00005088	252	-1.43021	3.55525e-06	6.29073e-06	down	hypothetical protein
SMil_00009949	777	-1.13876	0	0	down	60S ribosomal protein L7a-1
SMil_00012888	342	-1.68973	1.03189e-43	4.44529e-43	down	PREDICTED: probable inactive patatin-like protein 9
SMil_00013437	1896	1.09102	3.24672e-163	3.63791e-162	up	LOW QUALITY PROTEIN: TORTIFOLIA1-like protein 3
SMil_00028674	1314	1.58267	1.04278e-41	4.37415e-41	up	probable serine/threonine-protein kinase abkC isoform X1
SMil_00003991	621	-1.36616	0	0	down	60S ribosomal protein L13a-4-like
SMil_00005588	525	-1.28966	2.99515e-267	4.99381e-266	down	PREDICTED: FK506-binding protein 4-like
SMil_00013362	1629	3.0082	0	0	up	L-ascorbate oxidase homolog
SMil_00010950	864	-1.07899	4.1377e-38	1.64483e-37	down	transcription factor SRM1
SMil_00008628	336	1.67429	9.67422e-164	1.08758e-162	up	PREDICTED: uncharacterized protein LOC105971675
SMil_00002958	1425	-1.0868	8.57716e-30	2.9689e-29	down	anthocyanidin 3-O-glucosyltransferase 2-like
SMil_00026330	1062	-1.52572	2.37229e-71	1.40878e-70	down	L-type lectin-domain containing receptor kinase VIII.2-like
SMil_00008114	1494	-3.3585	4.26052e-136	4.14248e-135	down	endoglucanase 8
SMil_00000234	1077	2.60128	0	0	up	F-box protein At5g07610-like
SMil_00001873	1215	1.0485	0	0	up	mevalonate diphosphate decarboxylase
SMil_00017753	3306	-2.83488	0	0	down	LOW QUALITY PROTEIN: LRR receptor-like serine/threonine-protein kinase RCH1
SMil_00012897	2049	3.79689	0	0	up	phenylalanine ammonia-lyase 3
SMil_00000501	1581	-1.07596	9.53827e-191	1.19956e-189	down	LOW QUALITY PROTEIN: protein EARLY FLOWERING 3
SMil_00001455	1119	-1.74853	7.0091e-121	6.1873e-120	down	PREDICTED: uncharacterized protein LOC105965075 isoform X1
SMil_00030476	186	2.03545	1.89011e-84	1.26819e-83	up	hypothetical protein
SMil_00026236	1071	1.42658	0	0	up	glutamine synthetase cytosolic isozyme
SMil_00024228	1575	1.70371	0	0	up	berberine bridge enzyme-like 18
SMil_00016344	393	-2.50754	1.15448e-32	4.21843e-32	down	uncharacterized protein LOC105167350 isoform X2
SMil_00026375	1341	-2.29698	3.56055e-122	3.16782e-121	down	G2/mitotic-specific cyclin-2
SMil_00011586	507	-1.08453	1.11927e-15	2.81133e-15	down	ubiquinone biosynthesis protein COQ4 homolog, mitochondrial
SMil_00021331	1614	1.71168	5.88323e-58	3.01691e-57	up	probable folate-biopterin transporter 7
SMil_00012597	324	-2.32818	2.14451e-223	3.09601e-222	down	hypothetical protein LR48_Vigan05g203800
SMil_00024772	609	2.55853	0	0	up	PREDICTED: CBS domain-containing protein CBSX2, chloroplastic
SMil_00026218	675	-4.83458	0	0	down	stem-specific protein TSJT1-like
SMil_00005911	306	-1.02811	9.214e-54	4.50438e-53	down	PREDICTED: uncharacterized protein LOC105957513 isoform X1
SMil_00011788	1125	1.75022	3.34875e-97	2.48677e-96	up	myb-related protein 2
SMil_00025381	3339	1.09738	0	0	up	cellulose synthase A catalytic subunit 1 [UDP-forming]
SMil_00023931	1104	-1.01818	5.79115e-19	1.58156e-18	down	serine/threonine-protein kinase UCNL-like
SMil_00027994	429	-2.09751	0	0	down	cysteine protein inhibitor A
SMil_00015320	825	-1.34277	4.94081e-51	2.34645e-50	down	uncharacterized protein LOC105170208
SMil_00017137	2124	1.07152	2.84585e-47	1.28837e-46	up	formin-like protein 1
SMil_00014253	951	-1.23282	9.0098e-28	2.99999e-27	down	wall-associated receptor kinase-like 20
SMil_00017606	2283	1.71896	7.62603e-182	9.25184e-181	up	ABC transporter C family member 8-like isoform X3
SMil_00018828	2724	-2.18827	4.96158e-107	3.94932e-106	down	leucine-rich repeat receptor-like tyrosine-protein kinase PXC3
SMil_00023891	246	-1.34197	1.27232e-14	3.09933e-14	down	uncharacterized protein LOC105165961
SMil_00000047	1305	1.11389	3.7832e-223	5.45308e-222	up	ectonucleotide pyrophosphatase/phosphodiesterase family member 1-like
SMil_00010605	1080	1.5735	7.96455e-25	2.50179e-24	up	salicylate carboxymethyltransferase
SMil_00019270	1617	1.11113	0	0	up	PREDICTED: uridine kinase-like protein 1, chloroplastic
SMil_00004029	558	-1.02232	1.19495e-123	1.0755e-122	down	PREDICTED: eukaryotic translation initiation factor NCBP isoform X1
SMil_00019584	201	-2.85207	8.05841e-31	2.84303e-30	down	hypothetical protein
SMil_00007044	1668	1.02636	0	0	up	bifunctional riboflavin biosynthesis protein RIBA 1, chloroplastic-like
SMil_00010203	657	-1.1407	1.655e-11	3.63937e-11	down	U11/U12 small nuclear ribonucleoprotein 31 kDa protein
SMil_00017115	1644	-2.55715	6.99594e-266	1.16002e-264	down	glucan endo-1,3-beta-glucosidase 5
SMil_00028733	1530	-1.31981	6.22196e-30	2.15904e-29	down	glucan 1,3-beta-glucosidase A-like
SMil_00021010	2919	1.55462	2.14723e-280	3.73144e-279	up	uncharacterized protein SLP1-like
SMil_00013938	2496	1.2493	4.71054e-219	6.64497e-218	up	AMP deaminase isoform X1
SMil_00002124	594	-1.67829	1.78361e-81	1.16616e-80	down	nuclear transcription factor Y subunit B-3
SMil_00014996	591	-1.26238	0	0	down	PREDICTED: 60S ribosomal protein L11
SMil_00008451	1566	1.9581	0	0	up	protein DETOXIFICATION 18-like
SMil_00012833	2280	1.23342	3.99309e-253	6.36805e-252	up	plasma membrane ATPase 2-like isoform X2
SMil_00025900	288	-1.4867	1.51895e-155	1.6377e-154	down	40S ribosomal protein S19-1
SMil_00000667	1437	2.09172	9.11694e-225	1.32254e-223	up	WRKY protein
SMil_00015638	2823	1.38583	6.29419e-283	1.1037e-281	up	PREDICTED: ABC transporter G family member 39
SMil_00013209	771	-2.9104	1.96331e-214	2.73122e-213	down	tetrapyrrole-binding protein, chloroplastic-like
SMil_00015104	753	1.376	8.87368e-12	1.97066e-11	up	MYB-related transcription factor
SMil_00007465	1635	4.13262	0	0	up	PREDICTED: MLO-like protein 6
SMil_00015421	2379	1.53764	5.20888e-97	3.86069e-96	up	protein DA1
SMil_00017672	1179	-2.75422	4.20029e-58	2.1588e-57	down	high mobility group B protein 6
SMil_00010625	894	1.0102	1.24521e-30	4.37718e-30	up	hypothetical protein MIMGU_mgv11b009377mg
SMil_00005268	2013	2.15613	0	0	up	trifunctional UDP-glucose 4,6-dehydratase/UDP-4-keto-6-deoxy-D-glucose 3,5-epimerase/UDP-4-keto-L-rhamnose-reductase RHM1-like
SMil_00009564	1704	1.20621	1.71234e-222	2.4564e-221	up	serine/threonine-protein kinase tricorner
SMil_00010519	1470	-1.59135	7.6217e-56	3.82311e-55	down	UDP-glycosyltransferase 92A1-like
SMil_00005194	1362	-3.81666	0	0	down	zinc finger protein CONSTANS-LIKE 16
SMil_00004533	1494	2.53275	0	0	up	cytochrome P450 CYP72A219-like
SMil_00030329	222	-2.83902	6.70354e-19	1.82706e-18	down	hypothetical protein
SMil_00010290	1353	-1.322	7.47227e-23	2.24474e-22	down	PREDICTED: pentatricopeptide repeat-containing protein At3g62470, mitochondrial-like
SMil_00010386	1602	1.02122	5.4007e-23	1.62801e-22	up	PREDICTED: putative disease resistance protein RGA3
SMil_00024373	849	-3.14179	3.93705e-101	3.01866e-100	down	PREDICTED: uncharacterized protein LOC102579386
SMil_00029025	1335	1.86883	4.26581e-47	1.92544e-46	up	putative disease resistance protein RGA3
SMil_00005307	726	1.53592	9.06142e-31	3.19523e-30	up	protein ESKIMO 1
SMil_00012214	1611	1.02388	5.90283e-22	1.73559e-21	up	uncharacterized protein At1g04910
SMil_00007801	1074	1.02508	2.33681e-24	7.2704e-24	up	protein HESO1
SMil_00028931	699	-1.53271	3.06212e-256	4.94442e-255	down	PREDICTED: protein PHLOEM PROTEIN 2-LIKE A1-like
SMil_00022562	1236	1.04748	9.92012e-116	8.40947e-115	up	ACT domain-containing protein ACR10
SMil_00023533	2085	1.27524	0	0	up	PREDICTED: transmembrane 9 superfamily member 7
SMil_00003606	201	-1.97397	3.09408e-119	2.69362e-118	down	uncharacterized protein LOC105164932
SMil_00016303	318	-2.64572	1.5753e-35	6.0298e-35	down	UPF0235 protein C15orf40 homolog
SMil_00016650	702	-1.64262	6.56342e-51	3.11324e-50	down	zinc finger CCCH domain-containing protein 20-like
SMil_00012571	441	-1.224	0	0	down	60S ribosomal protein L27a-3-like
SMil_00027558	762	-1.17021	1.06499e-40	4.40394e-40	down	PREDICTED: uncharacterized protein At2g29880-like
SMil_00021288	270	-1.14673	1.52471e-56	7.69216e-56	down	hypothetical protein
SMil_00016258	681	2.24385	7.7493e-37	3.02555e-36	up	non-specific lipid-transfer protein-like protein At2g13820 isoform X1
SMil_00026055	1641	1.92316	1.283e-274	2.19306e-273	up	cationic amino acid transporter 8, vacuolar
SMil_00020193	1035	2.87552	1.68091e-185	2.07076e-184	up	hypothetical protein MIMGU_mgv1a008654mg
SMil_00025493	573	-2.13566	3.95402e-287	7.03811e-286	down	uncharacterized protein LOC105156392
SMil_00025975	414	-1.14114	0	0	down	lipid transfer protein, partial
SMil_00026246	354	-1.01162	3.22897e-177	3.84345e-176	down	uncharacterized protein LOC105160767
SMil_00007594	318	-1.90005	1.51657e-264	2.50243e-263	down	cyclin-dependent protein kinase inhibitor SMR6-like
SMil_00017233	2901	1.19369	9.93916e-79	6.31723e-78	up	flowering time control protein FPA
SMil_00003696	2235	-1.96846	1.7448e-95	1.27853e-94	down	protein LONGIFOLIA 1
SMil_00008102	636	-1.53479	1.43812e-112	1.18975e-111	down	germin-like protein subfamily 3 member 2
SMil_00008202	939	-1.67081	1.37427e-20	3.90611e-20	down	ADP,ATP carrier protein ER-ANT1
SMil_00023830	825	1.26575	3.17384e-14	7.62999e-14	up	PREDICTED: diphthamide biosynthesis protein 1
SMil_00006263	219	-1.17739	1.3063e-10	2.78366e-10	down	hypothetical protein
SMil_00011925	315	-1.55408	0	0	down	40S ribosomal protein S13, putative
SMil_00029266	1488	-1.42175	1.08848e-53	5.31541e-53	down	hypothetical protein MIMGU_mgv1a022245mg
SMil_00016111	732	3.87549	0	0	up	PREDICTED: 1-aminocyclopropane-1-carboxylate oxidase homolog 1-like
SMil_00013364	447	-1.69712	0	0	down	PREDICTED: histone H2B.3
SMil_00002576	630	-1.85054	3.69835e-31	1.31401e-30	down	deSI-like protein At4g17486
SMil_00017159	1179	-1.54381	4.76487e-78	3.00947e-77	down	WEB family protein At2g38370 isoform X1
SMil_00027121	447	-1.11254	9.94755e-15	2.43303e-14	down	SOSS complex subunit B homolog
SMil_00017177	726	-1.66758	4.55047e-180	5.46681e-179	down	PREDICTED: photosynthetic NDH subunit of subcomplex B 5, chloroplastic
SMil_00005625	1374	-1.17974	9.53084e-30	3.29564e-29	down	uncharacterized protein LOC105159124
SMil_00023996	2964	1.87115	2.52982e-64	1.39769e-63	up	phospholipase D zeta 1
SMil_00001943	444	-1.99177	4.05711e-20	1.13978e-19	down	microsomal glutathione S-transferase 3
SMil_00021818	390	1.70828	8.73963e-196	1.12681e-194	up	EG45-like domain containing protein
SMil_00018461	591	-1.41667	3.71124e-33	1.36582e-32	down	preprotein translocase subunit SECE1
SMil_00000507	669	-1.1472	2.0299e-276	3.49619e-275	down	universal stress protein A-like protein
SMil_00028971	516	1.20538	6.58136e-23	1.97908e-22	up	PREDICTED: dirigent protein 22-like
SMil_00020475	675	-1.35232	0	0	down	hypothetical protein MIMGU_mgv1a013374mg
SMil_00012045	258	2.62963	9.03253e-31	3.18546e-30	up	Dicer-like protein 2
SMil_00019123	348	-1.491	1.02479e-35	3.93592e-35	down	hypothetical protein
SMil_00012495	852	-2.257	0	0	down	RNA-binding protein CP33, chloroplastic
SMil_00021396	921	-1.04951	0	0	down	PREDICTED: 40S ribosomal protein SA-like
SMil_00021051	288	1.13499	2.90375e-10	6.10668e-10	up	E3 ubiquitin-protein ligase RING1-like
SMil_00014249	1812	2.2632	3.5823e-132	3.41452e-131	up	putative late blight resistance protein homolog R1A-10
SMil_00003322	579	-1.40331	1.64047e-43	7.04353e-43	down	PREDICTED: protein LOW PSII ACCUMULATION 2, chloroplastic
SMil_00019631	4140	-1.89688	6.05834e-136	5.88626e-135	down	putative ABC transporter C family member 15
SMil_00017227	813	-1.69613	1.30105e-149	1.3648e-148	down	uncharacterized protein LOC105167333
SMil_00012558	1038	1.29554	6.6075e-141	6.58734e-140	up	mitochondrial phosphate carrier protein 3, mitochondrial
SMil_00007660	621	-2.19154	0	0	down	hypothetical protein MIMGU_mgv1a011926mg
SMil_00019308	1344	3.71234	0	0	up	serine/threonine-protein kinase RIPK
SMil_00017966	495	-1.09367	5.79787e-12	1.29544e-11	down	UPF0161 protein At3g09310 isoform X2
SMil_00019485	414	1.44395	2.43752e-24	7.58112e-24	up	PREDICTED: remorin-like isoform X1
SMil_00006435	432	-1.04506	1.62855e-83	1.08385e-82	down	60S ribosomal protein L34
SMil_00010378	945	-1.01057	1.58829e-287	2.83271e-286	down	probable xyloglucan endotransglucosylase/hydrolase protein 5
SMil_00021236	1443	-1.03258	2.00145e-23	6.09626e-23	down	ankyrin repeat and SAM domain-containing protein 6-like
SMil_00023835	1455	2.00109	3.91139e-55	1.94544e-54	up	PREDICTED: putative receptor-like protein kinase At5g39000 isoform X1
SMil_00007848	657	-2.8326	2.10404e-118	1.81656e-117	down	PREDICTED: uncharacterized protein At3g61260-like
SMil_00009161	486	-1.24927	2.36079e-304	4.38037e-303	down	uncharacterized protein LOC105170170 isoform X1
SMil_00015447	738	-1.383	4.14445e-45	1.82185e-44	down	PREDICTED: MATE efflux family protein 5-like
SMil_00010697	852	-2.70489	0	0	down	uncharacterized protein LOC105170167
SMil_00024796	1050	4.34259	0	0	up	allene oxide synthase 3-like
SMil_00012082	1125	1.87862	0	0	up	GDSL esterase/lipase
SMil_00007741	471	-1.72586	1.26362e-18	3.41926e-18	down	PREDICTED: putative late blight resistance protein homolog R1B-16
SMil_00012793	1527	-1.11758	8.00254e-19	2.17498e-18	down	PREDICTED: uncharacterized protein LOC105962703 isoform X2
SMil_00017894	675	-1.17366	4.13708e-81	2.69516e-80	down	uncharacterized protein LOC105165984 isoform X2
SMil_00005145	489	-1.1218	0	0	down	60S ribosomal protein L24
SMil_00013858	288	-1.66599	4.58457e-26	1.47878e-25	down	hypothetical protein
SMil_00017867	1245	1.22412	6.32103e-22	1.85675e-21	up	putative late blight resistance protein homolog R1A-10 isoform X2
SMil_00005133	624	-1.66837	0	0	down	40S ribosomal protein S12-like
SMil_00023008	1059	1.95249	6.49082e-57	3.28869e-56	up	WRKY protein
SMil_00011850	162	-1.03166	3.46367e-07	6.40703e-07	down	hypothetical protein F511_15853, partial
SMil_00026228	864	-1.90025	6.57983e-32	2.36882e-31	down	CTD small phosphatase-like protein
SMil_00005101	2850	1.13143	3.71205e-161	4.11512e-160	up	ubiquitin carboxyl-terminal hydrolase 9
SMil_00002108	780	-2.36144	8.48226e-44	3.65932e-43	down	ABC transporter I family member 17
SMil_00011504	513	1.90754	0	0	up	putative major latex-like protein
SMil_00023304	456	-1.03769	4.50949e-74	2.74711e-73	down	glutaredoxin-C4
SMil_00019161	651	1.01121	5.2468e-30	1.82404e-29	up	peptidyl-prolyl cis-trans isomerase FKBP62-like
SMil_00006921	591	-2.39047	1.8318e-30	6.4209e-30	down	PREDICTED: protein DETOXIFICATION 54-like
SMil_00008292	762	-1.56318	2.89701e-21	8.36658e-21	down	PCTP-like protein
SMil_00015397	873	1.56824	4.30514e-169	4.9696e-168	up	uncharacterized protein C24B11.05
SMil_00019504	1128	1.45525	9.54218e-91	6.71468e-90	up	uncharacterized protein LOC105169116
SMil_00014942	1029	-1.32536	2.36855e-209	3.22387e-208	down	probable galacturonosyltransferase 15 isoform X1
SMil_00018326	588	-1.31929	0	0	down	sec-independent protein translocase protein TATA, chloroplastic isoform X1
SMil_00011344	636	-1.20966	1.08327e-21	3.1625e-21	down	Lipase, class 3
SMil_00018144	480	-1.01401	6.07166e-10	1.26284e-09	down	uncharacterized protein LOC105155593 isoform X2
SMil_00019513	579	-3.03753	0	0	down	21 kDa protein-like
SMil_00019865	1836	1.33956	0	0	up	probable boron transporter 2
SMil_00017188	606	1.7919	2.30368e-28	7.7572e-28	up	hypothetical protein F511_02773
SMil_00015200	2352	2.2232	0	0	up	phospholipase D alpha 1
SMil_00013392	954	1.8807	0	0	up	MYB-related transcription factor
SMil_00021398	672	-1.80237	1.25103e-118	1.08147e-117	down	ras-related protein RABA6a-like
SMil_00011038	393	-1.16402	0	0	down	PREDICTED: 40S ribosomal protein S15a
SMil_00022510	687	-1.07465	4.64522e-64	2.5586e-63	down	putative MYB transcription factor
SMil_00013045	576	-1.09775	5.29803e-28	1.76929e-27	down	anaphase-promoting complex subunit 10 isoform X1
SMil_00014570	2601	1.72597	2.06142e-117	1.76851e-116	up	hypothetical protein MIMGU_mgv1a018451mg
SMil_00016391	1365	1.02257	6.08354e-134	5.85829e-133	up	fasciclin-like arabinogalactan protein 17
SMil_00014508	1209	-1.12578	1.92792e-75	1.18807e-74	down	cytochrome P450 CYP88A52
SMil_00001944	1446	-2.25354	2.38641e-95	1.74774e-94	down	hypothetical protein Ccrd_012939
SMil_00009604	384	-2.57773	2.74349e-147	2.84273e-146	down	thionin-like protein 2
SMil_00006313	1218	-1.2905	1.1234e-30	3.95209e-30	down	prolyl 3-hydroxylase 1 isoform X1
SMil_00011744	1713	1.59215	0	0	up	uncharacterized protein LOC105165171
SMil_00015577	693	-1.19756	1.90706e-18	5.13682e-18	down	peptidyl-tRNA hydrolase, mitochondrial-like isoform X1
SMil_00009167	447	-1.64807	2.33674e-26	7.5842e-26	down	hypothetical protein
SMil_00022513	459	2.13394	3.18615e-30	1.11194e-29	up	PREDICTED: putative disease resistance RPP13-like protein 3
SMil_00021700	2343	1.61689	6.90639e-164	7.77062e-163	up	putative late blight resistance protein homolog R1B-16 isoform X1
SMil_00005090	1284	1.86989	1.95362e-58	1.01022e-57	up	equilibrative nucleotide transporter 3 isoform X2
SMil_00002516	642	1.5242	7.45692e-23	2.24038e-22	up	pentatricopeptide repeat-containing protein At1g80150, mitochondrial
SMil_00027919	1515	1.09093	5.59401e-31	1.9795e-30	up	PREDICTED: phosphatidylinositol 3-kinase, root isoform
SMil_00029514	702	-1.09306	0	0	down	remorin-like
SMil_00013898	3726	1.08228	7.87582e-113	6.53156e-112	up	PREDICTED: uncharacterized protein LOC105970244
SMil_00021321	930	2.31147	2.10055e-172	2.44451e-171	up	putative disease resistance protein At1g50180
SMil_00018080	531	1.06529	9.54289e-92	6.76254e-91	up	1-aminocyclopropane-1-carboxylate oxidase homolog 1-like
SMil_00021690	1251	1.39848	0	0	up	3-hydroxyisobutyryl-CoA hydrolase-like protein 5
SMil_00014144	1770	-1.50079	1.63775e-225	2.38472e-224	down	CTP synthase-like
SMil_00014091	1026	-1.23614	1.47309e-23	4.50108e-23	down	PREDICTED: cell wall protein IFF7
SMil_00021439	1560	1.39543	3.83041e-65	2.13406e-64	up	probable chlorophyll(ide) b reductase NYC1, chloroplastic
SMil_00027758	153	-1.43322	5.65719e-09	1.1309e-08	down	hypothetical protein
SMil_00008209	1734	-1.72242	1.14219e-246	1.78583e-245	down	UPF0503 protein At3g09070, chloroplastic-like
SMil_00003517	1353	1.53295	9.26582e-96	6.80438e-95	up	vacuolar cation/proton exchanger 3-like
SMil_00000547	948	-1.19269	2.98056e-68	1.71664e-67	down	probable phytol kinase 1, chloroplastic
SMil_00013304	618	4.11174	6.94814e-187	8.61437e-186	up	basic helix-loop-helix transcription factor
SMil_00020251	909	3.20538	2.92632e-42	1.23629e-41	up	cryptochrome DASH, chloroplastic/mitochondrial
SMil_00024735	1233	-2.83591	0	0	down	uncharacterized protein LOC105179443
SMil_00005085	732	1.58638	3.59043e-38	1.42895e-37	up	serine/threonine protein phosphatase 2A 57 kDa regulatory subunit B' theta isoform
SMil_00012874	1239	-2.24606	7.81278e-134	7.51817e-133	down	PREDICTED: protein LATERAL ROOT PRIMORDIUM 1
SMil_00029160	2523	1.06871	3.76244e-76	2.33235e-75	up	putative late blight resistance protein homolog R1B-16 isoform X1
SMil_00005545	903	-2.05678	0	0	down	protein NEOXANTHIN-DEFICIENT 1
SMil_00011396	1083	2.85343	4.311e-84	2.88324e-83	up	AAA-ATPase ASD, mitochondrial-like
SMil_00025686	462	-2.92665	2.03673e-72	1.22344e-71	down	PREDICTED: putative disease resistance RPP13-like protein 3
SMil_00004016	1890	1.08278	1.14218e-110	9.32409e-110	up	probable xyloglucan glycosyltransferase 12
SMil_00026960	606	-1.531	1.15343e-98	8.67698e-98	down	PREDICTED: kunitz trypsin inhibitor 2
SMil_00028141	441	-1.24108	9.09728e-133	8.7079e-132	down	CAMP-regulated phosphoprotein 19-related protein, putative isoform 2
SMil_00018040	1740	1.05686	4.85969e-117	4.16257e-116	up	serine/threonine protein phosphatase 2A regulatory subunit B''beta
SMil_00010169	1419	1.33106	0	0	up	CBL-interacting serine/threonine-protein kinase 8
SMil_00003232	678	-1.80285	0	0	down	nuclear transcription factor Y subunit C-4
SMil_00025116	1455	1.18949	5.29223e-159	5.80284e-158	up	hypothetical protein MIMGU_mgv1a002671mg
SMil_00020121	828	-1.03528	5.0726e-22	1.49359e-21	down	probable pectate lyase 8
SMil_00007912	750	-1.04392	9.8305e-215	1.36895e-213	down	PREDICTED: 60S ribosomal protein L6-like
SMil_00011270	849	-2.01185	1.2602e-20	3.58488e-20	down	AP2-like ethylene-responsive transcription factor At1g16060 isoform X2
SMil_00019690	2262	2.2573	1.78411e-137	1.74783e-136	up	2,3-oxidosqualene cyclase 2
SMil_00003915	1443	2.65586	7.80266e-148	8.11902e-147	up	serine carboxypeptidase-like
SMil_00021305	624	2.05157	9.46295e-35	3.57224e-34	up	probable glycosyltransferase At5g03795
SMil_00020729	426	1.63729	6.43299e-54	3.14996e-53	up	PREDICTED: uncharacterized protein LOC105957890
SMil_00001760	291	-1.60126	3.08227e-44	1.3378e-43	down	PREDICTED: uncharacterized protein LOC105949560
SMil_00025849	210	-1.77386	3.318e-15	8.23375e-15	down	hypothetical protein
SMil_00006717	681	-1.06416	6.55728e-44	2.83473e-43	down	protein BIG GRAIN 1-like A
SMil_00000110	528	-1.47241	1.0404e-39	4.2345e-39	down	DCC family protein At1g52590, chloroplastic
SMil_00030026	765	1.70527	9.6644e-120	8.44607e-119	up	UDP-glycosyltransferase 91C1
SMil_00019884	390	3.0662	0	0	up	phenylalanine ammonia-lyase
SMil_00022162	2490	1.16441	2.92692e-232	4.37457e-231	up	dynamin-related protein 3A-like
SMil_00015300	1527	2.22436	0	0	up	calcium-dependent protein kinase 33-like
SMil_00021046	1977	1.92569	2.66336e-208	3.60704e-207	up	glutamate receptor 3.2 isoform X2
SMil_00012008	735	1.53892	7.19874e-48	3.28478e-47	up	enoyl-CoA delta isomerase 1, peroxisomal
SMil_00006344	1503	1.30675	4.36371e-196	5.63956e-195	up	cytochrome P450
SMil_00004304	1506	1.24312	1.09917e-147	1.14286e-146	up	transcription factor GTE8
SMil_00016770	780	-7.23133	2.1543e-44	9.36235e-44	down	PREDICTED: acid phosphatase 1-like
SMil_00011318	1185	1.32819	8.01706e-84	5.35135e-83	up	probable receptor-like protein kinase At5g18500
SMil_00008764	2688	1.72537	1.11393e-241	1.70722e-240	up	probable galactinol--sucrose galactosyltransferase 2
SMil_00027939	702	-2.68583	8.63725e-47	3.87918e-46	down	uncharacterized protein LOC105175303
SMil_00013100	1068	1.07456	1.02919e-163	1.15653e-162	up	putative methylesterase 14, chloroplastic
SMil_00017307	984	-1.94294	5.19297e-79	3.30758e-78	down	VQ motif-containing protein 9-like isoform X2
SMil_00028631	1863	2.2555	8.33472e-192	1.05652e-190	up	polyphenol oxidase I, chloroplastic-like
SMil_00015111	288	-1.73711	0	0	down	hypothetical protein M569_13739, partial
SMil_00030448	252	1.76928	2.8441e-07	5.28275e-07	up	hypothetical protein
SMil_00022486	279	-1.30652	3.92625e-16	9.98287e-16	down	Gamma-tubulin isoform 5
SMil_00021054	5265	1.23513	3.09992e-273	5.28545e-272	up	uncharacterized protein LOC105177625 isoform X1
SMil_00015470	1248	-1.54951	6.26381e-22	1.84054e-21	down	putative LRR receptor-like serine/threonine-protein kinase-like
SMil_00017587	1011	-1.46482	0	0	down	bifunctional UDP-glucose 4-epimerase and UDP-xylose 4-epimerase 1-like
SMil_00014644	357	-1.38058	0	0	down	hypothetical protein
SMil_00003549	2475	1.81983	1.37408e-62	7.44154e-62	up	PREDICTED: putative late blight resistance protein homolog R1A-3
SMil_00023697	363	-1.13888	1.28333e-15	3.21746e-15	down	uncharacterized protein LOC105178522
SMil_00022208	2346	3.01893	0	0	up	PREDICTED: putative late blight resistance protein homolog R1B-8
SMil_00003426	921	1.39694	0	0	up	phenylcoumaran benzylic ether reductase-like protein
SMil_00026927	351	-1.4126	3.17936e-95	2.32659e-94	down	hypothetical protein CICLE_v10017265mg
SMil_00014150	789	-2.13033	0	0	down	uncharacterized protein LOC105157064
SMil_00026555	1236	-1.32148	1.53334e-64	8.48874e-64	down	PREDICTED: lysine histidine transporter-like 6
SMil_00004774	690	-1.28477	1.05002e-30	3.69586e-30	down	endochitinase EP3-like
SMil_00017241	195	-1.06796	2.62253e-203	3.46187e-202	down	hypothetical protein CICLE_v10026914mg
SMil_00015114	1224	1.05902	7.61685e-37	2.97469e-36	up	CDP-diacylglycerol--serine O-phosphatidyltransferase 1-like isoform X1
SMil_00004881	2145	1.27155	2.28797e-77	1.43405e-76	up	uncharacterized protein LOC105175492
SMil_00005244	1266	1.64294	9.01024e-61	4.78131e-60	up	PREDICTED: beta-D-glucosyl crocetin beta-1,6-glucosyltransferase-like
SMil_00026790	501	2.50352	3.52003e-70	2.06952e-69	up	protein ESKIMO 1 isoform X1
SMil_00008877	486	2.2454	1.27722e-265	2.11522e-264	up	unnamed protein product
SMil_00011197	672	-1.32196	5.47969e-78	3.45853e-77	down	basic helix-loop-helix transcription factor
SMil_00020128	1728	1.38658	1.80103e-92	1.28434e-91	up	PREDICTED: probable methyltransferase PMT5
SMil_00022087	639	-1.48519	0	0	down	PREDICTED: uncharacterized protein LOC105977245
SMil_00005862	1407	1.71971	6.1104e-93	4.37815e-92	up	probable glycerol-3-phosphate dehydrogenase [NAD(+)] 1, cytosolic
SMil_00028735	837	4.24407	0	0	up	hypothetical protein MIMGU_mgv1a005366mg
SMil_00009917	1629	4.42419	0	0	up	S-type anion channel SLAH2
SMil_00007356	939	1.81586	1.82597e-156	1.97737e-155	up	PREDICTED: pathogen-related protein
SMil_00002961	369	-1.79445	1.05249e-208	1.42968e-207	down	uncharacterized protein LOC105166046
SMil_00008376	1305	1.26177	1.11851e-43	4.81309e-43	up	cytochrome P450
SMil_00007391	492	-1.78681	0	0	down	PREDICTED: DNA-damage-repair/toleration protein DRT100
SMil_00026609	1602	3.34296	0	0	up	cytochrome P450 CYP98A75
SMil_00011712	2103	3.0952	2.67699e-248	4.21223e-247	up	increased DNA methylation 1 isoform X2
SMil_00011280	2169	-1.01615	1.69426e-54	8.35793e-54	down	Carboxyltransferase alpha Subunit
SMil_00001986	264	-1.30642	6.24982e-18	1.66247e-17	down	hypothetical protein TSUD_132800
SMil_00002680	993	1.40612	0	0	up	4-hydroxyphenylpyruvate reductase
SMil_00019970	942	2.24532	0	0	up	PREDICTED: probable 2-oxoglutarate-dependent dioxygenase AOP1
SMil_00014729	369	-1.56078	0	0	down	Ribosomal protein 60S, partial
SMil_00007483	615	-2.67824	6.36729e-32	2.29353e-31	down	transcription factor bHLH150
SMil_00003610	525	-1.28436	1.74931e-87	1.20349e-86	down	protein LIGHT-DEPENDENT SHORT HYPOCOTYLS 10
SMil_00013028	1224	-2.90613	6.13293e-163	6.8577e-162	down	protein IQ-DOMAIN 1
SMil_00026292	2622	2.09532	0	0	up	probable alpha,alpha-trehalose-phosphate synthase [UDP-forming] 7
SMil_00026458	828	-1.30886	0	0	down	ABC transporter I family member 17
SMil_00028775	477	1.11555	7.6758e-22	2.24983e-21	up	PREDICTED: uncharacterized protein LOC105968079
SMil_00008479	1671	-1.60311	7.50195e-29	2.55051e-28	down	PREDICTED: protein TRANSPARENT TESTA 12-like
SMil_00026299	555	1.6339	4.23718e-45	1.86201e-44	up	PREDICTED: germin-like protein 5-1
SMil_00011056	1503	-1.91254	5.80283e-146	5.97167e-145	down	protein FIZZY-RELATED 3
SMil_00029154	1179	-1.51479	7.92415e-61	4.20992e-60	down	cytochrome P450 CYP88A52
SMil_00009663	1029	-2.45385	2.94574e-225	4.28467e-224	down	hypothetical protein F511_02046
SMil_00009339	1914	2.28887	0	0	up	hypothetical protein MIMGU_mgv1a024497mg, partial
SMil_00010886	444	-1.6155	0	0	down	photosystem I reaction center V (chloroplast)
SMil_00018124	1029	-1.44375	1.03702e-223	1.49874e-222	down	PREDICTED: flavonol synthase/flavanone 3-hydroxylase-like
SMil_00000682	1590	-1.21293	2.72698e-67	1.55376e-66	down	ribulose-1,5 bisphosphate carboxylase/oxygenase large subunit N-methyltransferase, chloroplastic
SMil_00004826	399	-2.09022	0	0	down	uncharacterized protein LOC105169591
SMil_00021820	795	1.06165	3.32034e-180	3.9925e-179	up	WRKY protein
SMil_00015380	2025	1.31964	4.35591e-45	1.91357e-44	up	PREDICTED: putative late blight resistance protein homolog R1A-10 isoform X2
SMil_00020000	276	-2.76021	4.1042e-157	4.46589e-156	down	basic helix-loop-helix transcription factor
SMil_00019323	1074	1.24958	8.02456e-41	3.32492e-40	up	PREDICTED: F-box protein At5g46170-like
SMil_00023849	1914	1.12304	4.97364e-110	4.04194e-109	up	two-component response regulator ORR21
SMil_00016287	402	-1.31689	3.95483e-116	3.36309e-115	down	pleckstrin homology domain-containing protein 1
SMil_00017885	588	1.92974	3.90205e-16	9.9232e-16	up	malonate--CoA ligase
SMil_00021651	1803	2.4139	0	0	up	wall-associated receptor kinase-like 20
SMil_00016935	591	1.39911	1.12674e-62	6.11055e-62	up	ethylene-responsive transcription factor ERF039
SMil_00008859	582	-1.2783	1.33648e-11	2.94994e-11	down	DNA damage-repair/toleration protein DRT100-like
SMil_00001221	483	2.3318	1.69304e-214	2.35644e-213	up	3-ketoacyl-CoA synthase 11
SMil_00028487	3390	1.52378	0	0	up	brassinosteroid LRR receptor kinase-like
SMil_00005904	1674	1.20276	1.28054e-71	7.63117e-71	up	cytochrome P450
SMil_00002009	372	-1.95527	1.13007e-14	2.75865e-14	down	hypothetical protein MIMGU_mgv1a018824mg, partial
SMil_00021953	1047	2.10212	9.89728e-46	4.3877e-45	up	WAT1-related protein At5g64700
SMil_00005148	447	-1.01242	2.57008e-33	9.47648e-33	down	uncharacterized protein LOC105162870 isoform X2
SMil_00019160	318	1.49997	1.77621e-35	6.79116e-35	up	peptidyl-prolyl cis-trans isomerase FKBP62-like
SMil_00004186	987	-2.2877	3.84975e-182	4.67886e-181	down	probable serine/threonine-protein kinase PBL17
SMil_00030057	822	1.06901	8.08582e-14	1.92037e-13	up	U4/U6.U5 tri-snRNP-associated protein 2
SMil_00017055	1011	-1.72284	1.81018e-35	6.91908e-35	down	protein Brevis radix-like 1
SMil_00002021	1287	2.86933	7.30972e-76	4.51996e-75	up	hypothetical protein MIMGU_mgv1a025859mg
SMil_00013089	414	-1.21519	3.40689e-88	2.35702e-87	down	probable histone H2A variant 3
SMil_00008385	1335	-1.17773	5.00229e-36	1.92916e-35	down	PREDICTED: phosphatidylinositol 4-phosphate 5-kinase 9-like
SMil_00014066	1092	-1.21912	9.027e-22	2.6396e-21	down	ribosomal RNA small subunit methyltransferase, mitochondrial
SMil_00011246	1251	-1.97533	1.42104e-104	1.11573e-103	down	growth-regulating factor 4-like isoform X1
SMil_00024117	258	3.11227	1.99717e-21	5.79559e-21	up	cytochrome P450 CYP82U4
SMil_00000550	699	-1.43848	1.1792e-31	4.2223e-31	down	uncharacterized protein LOC105174167
SMil_00025803	1290	1.90992	2.63044e-40	1.08082e-39	up	putative disease resistance protein RGA3
SMil_00022552	315	-1.77798	1.25374e-124	1.13556e-123	down	putative major latex-like protein
SMil_00021377	708	-2.40987	1.98491e-148	2.07015e-147	down	large ribosomal RNA subunit accumulation protein YCED homolog 2, chloroplastic
SMil_00008442	816	-3.52933	1.13201e-136	1.10341e-135	down	SQUAMOSA promoter binding protein-like 6, partial
SMil_00005603	618	2.22098	5.34031e-171	6.20148e-170	up	KH domain-containing protein At2g38610
SMil_00024139	963	-1.07978	3.50519e-54	1.7235e-53	down	protein ABIL2
SMil_00021352	1458	-1.14295	9.14739e-244	1.41472e-242	down	ammonium transporter 2
SMil_00010590	525	-1.5733	0	0	down	hypothetical protein B456_011G097500
SMil_00022093	1035	3.22449	1.7037e-70	1.00449e-69	up	probable receptor-like protein kinase At1g11050
SMil_00011003	2514	-1.62934	3.79291e-130	3.57258e-129	down	auxin response factor ARF9
SMil_00006694	2307	1.62229	1.95574e-78	1.23985e-77	up	1-phosphatidylinositol-3-phosphate 5-kinase FAB1A
SMil_00001449	795	-1.32329	2.44982e-76	1.52004e-75	down	hypothetical protein M569_07988, partial
SMil_00020133	2085	1.74635	2.89046e-73	1.74748e-72	up	hypothetical protein MIMGU_mgv1a021755mg, partial
SMil_00004177	5973	-1.18344	2.50888e-216	3.50998e-215	down	callose synthase 3
SMil_00011041	1383	-1.02172	8.77377e-55	4.34953e-54	down	probable protein phosphatase 2C 52
SMil_00018793	3240	1.9254	0	0	up	putative disease resistance protein At1g50180 isoform X1
SMil_00028717	783	1.15925	3.8651e-299	7.05101e-298	up	NAC domain-containing protein 1
SMil_00029612	1332	-1.52643	1.15411e-25	3.688e-25	down	uncharacterized protein LOC105159055
SMil_00029668	489	-1.24431	5.783e-81	3.7611e-80	down	probable xyloglucan endotransglucosylase/hydrolase protein 28
SMil_00008768	747	-1.11977	8.99461e-46	3.99079e-45	down	auxin-induced in root cultures protein 12-like
SMil_00011481	951	1.65805	1.34556e-97	1.00195e-96	up	IRK-interacting protein
SMil_00007870	3300	1.67011	2.00235e-173	2.34128e-172	up	putative disease resistance protein RGA3
SMil_00021219	1554	1.68054	3.64054e-53	1.77079e-52	up	cytochrome P450 86A1
SMil_00002467	1212	-2.74215	3.61185e-74	2.20276e-73	down	probable indole-3-pyruvate monooxygenase YUCCA5
SMil_00018048	2370	2.73897	2.97347e-92	2.11709e-91	up	wall-associated receptor kinase 2
SMil_00008067	2265	1.17118	1.10033e-168	1.26746e-167	up	uncharacterized protein LOC105160290 isoform X2
SMil_00002502	282	2.43711	4.75437e-28	1.58969e-27	up	heavy metal-associated isoprenylated plant protein 32
SMil_00006955	210	-3.40512	2.89225e-19	7.96044e-19	down	uncharacterized protein LOC105177438
SMil_00019907	633	-2.48345	1.41659e-71	8.43825e-71	down	basic helix-loop-helix transcription factor
SMil_00027835	864	-1.71331	0	0	down	Nucleotide-diphospho-sugar transferases superfamily protein
SMil_00013060	2067	-1.12445	2.5324e-24	7.8726e-24	down	65-kDa microtubule-associated protein 3
SMil_00029484	258	-1.72128	5.36416e-12	1.19981e-11	down	Stearoyl-ACP Desaturase
SMil_00029803	1329	-1.7896	1.55453e-44	6.76772e-44	down	metacaspase-1
SMil_00002611	318	-2.51761	0	0	down	hypothetical protein GLYMA_19G232400
SMil_00010165	930	-1.5345	1.40645e-67	8.03724e-67	down	PREDICTED: syntaxin-related protein KNOLLE
SMil_00016156	2004	-1.12903	1.82851e-95	1.33951e-94	down	probable LRR receptor-like serine/threonine-protein kinase At1g63430 isoform X1
SMil_00008420	501	-1.25107	1.26737e-08	2.49727e-08	down	PREDICTED: uncharacterized protein LOC105976695
SMil_00005312	456	-3.00202	5.50166e-34	2.05005e-33	down	uncharacterized protein LOC105171332
SMil_00009956	1107	2.71607	1.0279e-254	1.65188e-253	up	hypothetical protein MIMGU_mgv1a006191mg
SMil_00018004	1023	-1.8206	2.17758e-37	8.57846e-37	down	formimidoyltransferase-cyclodeaminase-like
SMil_00000704	1329	1.41689	0	0	up	CBL-interacting serine/threonine-protein kinase 11
SMil_00027676	177	-2.6526	1.34585e-08	2.64691e-08	down	hypothetical protein
SMil_00028240	462	-1.38558	9.02269e-138	8.85202e-137	down	uncharacterized protein LOC105162899
SMil_00022122	3372	1.50177	8.59979e-55	4.26483e-54	up	biorientation of chromosomes in cell division protein 1-like 1
SMil_00028361	342	-1.0292	1.24672e-09	2.55979e-09	down	PREDICTED: uncharacterized protein LOC105969273
SMil_00019130	849	1.82814	2.53862e-63	1.38617e-62	up	hypothetical protein
SMil_00024979	621	-1.11887	3.54264e-09	7.14454e-09	down	RHOMBOID-like protein 12, mitochondrial
SMil_00004641	843	-2.34425	8.7369e-104	6.82228e-103	down	uncharacterized protein LOC105175489
SMil_00004524	2205	-1.55102	1.61569e-88	1.11894e-87	down	hypothetical protein F511_14317
SMil_00023364	831	1.01649	2.7008e-27	8.90106e-27	up	NADP-dependent malic enzyme-like isoform X1
SMil_00004131	3624	-1.05536	1.55748e-85	1.05334e-84	down	myosin-2
SMil_00003307	2073	-1.98664	2.3475e-86	1.59681e-85	down	probable glutamate carboxypeptidase AMP1
SMil_00012102	2349	1.16451	6.27418e-49	2.90146e-48	up	PREDICTED: putative late blight resistance protein homolog R1A-3
SMil_00012254	231	1.79126	5.91104e-47	2.66139e-46	up	PREDICTED: MADS-box transcription factor 23-like isoform X1
SMil_00006270	324	-1.66308	4.8561e-59	2.53135e-58	down	protein RALF-like 24
SMil_00015019	1290	1.32268	0	0	up	F-box/kelch-repeat protein SKIP11-like isoform X1
SMil_00021312	327	-2.43992	1.3776e-222	1.97726e-221	down	methionine gamma-lyase
SMil_00014127	1008	-2.75336	0	0	down	LOW QUALITY PROTEIN: uncharacterized protein LOC105164253
SMil_00001204	906	-1.86754	0	0	down	thioredoxin-like protein CDSP32, chloroplastic
SMil_00023784	1833	1.79404	1.66615e-147	1.72774e-146	up	F-box/LRR-repeat protein 15-like isoform X1
SMil_00022973	2715	4.33073	3.95557e-205	5.27805e-204	up	glutamate receptor 2.8
SMil_00029175	309	-1.33114	1.60688e-11	3.53469e-11	down	PREDICTED: beta-D-glucosyl crocetin beta-1,6-glucosyltransferase-like
SMil_00005340	810	-1.2824	5.91287e-26	1.90113e-25	down	uncharacterized protein At5g19025-like
SMil_00007917	825	-1.2499	2.66791e-42	1.12765e-41	down	peroxisomal membrane protein 11C
SMil_00003533	948	-1.62265	0	0	down	reticulon-like protein B2
SMil_00002185	2154	1.39069	6.66101e-142	6.68491e-141	up	mitogen-activated protein kinase 7
SMil_00008898	492	-1.9535	0	0	down	glycine cleavage system H protein 3, mitochondrial-like
SMil_00024182	1368	-2.29009	3.0039e-104	2.35375e-103	down	omega-hydroxypalmitate O-feruloyl transferase
SMil_00029744	1617	1.88265	8.97134e-134	8.62999e-133	up	berberine bridge enzyme-like 18
SMil_00007476	891	-1.27987	3.16604e-150	3.33017e-149	down	PREDICTED: chorismate synthase 1, chloroplastic
SMil_00014594	369	-1.79822	7.89829e-32	2.83972e-31	down	hypothetical protein
SMil_00004736	1914	1.02085	8.19679e-80	5.26906e-79	up	probable tRNA (guanine(26)-N(2))-dimethyltransferase 2 isoform X1
SMil_00004669	6897	1.21015	6.09057e-205	8.11487e-204	up	mediator of RNA polymerase II transcription subunit 12 isoform X1
SMil_00002191	510	-1.57501	8.57197e-25	2.69072e-24	down	PREDICTED: uncharacterized protein LOC105951427
SMil_00001503	783	-1.0611	6.33811e-95	4.62561e-94	down	hypothetical protein MIMGU_mgv1a011346mg
SMil_00015514	573	-1.12398	5.6909e-196	7.35128e-195	down	PLASMODESMATA CALLOSE-BINDING PROTEIN 3
SMil_00001332	1065	2.46202	2.72698e-71	1.61871e-70	up	cysteine protease XCP2
SMil_00006099	687	-1.68567	0	0	down	uncharacterized protein LOC105170479
SMil_00024864	1074	-2.47073	1.07147e-67	6.13201e-67	down	myb-related protein 2 isoform X2
SMil_00027062	864	-1.78749	0	0	down	PREDICTED: serine acetyltransferase 3, mitochondrial-like
SMil_00020813	291	-1.52643	4.88253e-07	8.97834e-07	down	PREDICTED: protein-L-isoaspartate O-methyltransferase 1
SMil_00009904	825	2.1653	2.78614e-158	3.04511e-157	up	PREDICTED: acid phosphatase 1-like isoform X2
SMil_00008834	213	-1.22758	1.86879e-08	3.65446e-08	down	hypothetical protein
SMil_00014080	717	1.5039	8.04793e-21	2.30122e-20	up	fasciclin-like arabinogalactan protein 12
SMil_00019259	945	1.72817	1.7545e-275	3.0085e-274	up	PREDICTED: probable 2-oxoglutarate-dependent dioxygenase AOP1
SMil_00003506	201	-1.00107	2.03431e-11	4.461e-11	down	hypothetical protein F511_04599
SMil_00024667	993	1.55357	1.33998e-277	2.31526e-276	up	putative aconitate hydratase, cytoplasmic
SMil_00000872	627	-1.38625	1.08918e-68	6.29314e-68	down	deSI-like protein At4g17486
SMil_00014176	2712	1.00446	1.30503e-121	1.15767e-120	up	stress response protein NST1
SMil_00028123	816	1.1053	0	0	up	protein EXORDIUM-like 2
SMil_00009590	948	-1.42772	5.24276e-64	2.8848e-63	down	MYB-related transcription factor
SMil_00019103	894	2.58064	0	0	up	methylecgonone reductase-like
SMil_00007102	1440	1.08245	3.59607e-35	1.36625e-34	up	polyamine oxidase 1
SMil_00009338	225	1.41433	2.81816e-45	1.24125e-44	up	probable inactive protein kinase At3g63330 isoform X3
SMil_00005751	663	-1.94467	7.24736e-68	4.15292e-67	down	mitotic spindle checkpoint protein MAD2
SMil_00003483	1899	-2.22912	1.04767e-94	7.63162e-94	down	inactive protein kinase SELMODRAFT_444075
SMil_00023155	846	-1.29716	1.964e-207	2.64798e-206	down	uncharacterized protein LOC105173108
SMil_00024799	738	1.88095	0	0	up	allene oxide cyclase
SMil_00008602	441	-1.56767	0	0	down	60S ribosomal protein L26-1
SMil_00009745	342	2.68816	2.38101e-22	7.06979e-22	up	hypothetical protein MIMGU_mgv1a004287mg
SMil_00005387	243	-1.6357	3.48145e-48	1.59556e-47	down	unnamed protein product
SMil_00007386	1647	-1.04731	4.70313e-20	1.31949e-19	down	GDSL esterase/lipase At5g03980-like
SMil_00023682	633	-2.98691	1.8015e-28	6.08131e-28	down	uncharacterized protein LOC105155205
SMil_00027722	1230	-1.24336	6.45024e-33	2.36486e-32	down	protein Brevis radix-like 4
SMil_00008858	411	-2.10205	4.97083e-23	1.4996e-22	down	hypothetical protein
SMil_00011215	177	-2.04255	2.62189e-08	5.09246e-08	down	hypothetical protein
SMil_00025253	348	-1.83654	3.4193e-24	1.06055e-23	down	pentatricopeptide repeat-containing protein At2g36730 isoform X1
SMil_00005273	489	-1.15295	2.91669e-192	3.70417e-191	down	uncharacterized protein LOC105166843
SMil_00017091	2889	1.50259	0	0	up	PREDICTED: membrane protein of ER body-like protein isoform X2
SMil_00013753	252	-1.20763	5.6243e-28	1.87779e-27	down	PREDICTED: 60S ribosomal export protein NMD3-like
SMil_00012153	1017	1.63324	1.72528e-24	5.38323e-24	up	uncharacterized protein LOC105164926
SMil_00013153	633	-1.0819	6.65154e-102	5.13333e-101	down	ras-related protein RABC2a-like
SMil_00003962	1284	2.47127	2.03622e-71	1.2108e-70	up	hypothetical protein MIMGU_mgv1a020365mg
SMil_00007943	1395	1.97856	2.11794e-281	3.69712e-280	up	uncharacterized protein LOC105173735
SMil_00001447	540	-1.10448	1.96246e-27	6.48345e-27	down	probable RNA-binding protein EIF1AD
SMil_00012818	198	-1.68891	2.37736e-17	6.22616e-17	down	7-deoxyloganetic acid glucosyltransferase-like
SMil_00005578	2025	-1.29886	2.0724e-87	1.42396e-86	down	telomere repeat-binding factor like-protein
SMil_00027488	618	-1.43316	2.72956e-43	1.16863e-42	down	uncharacterized protein LOC105166453
SMil_00018877	2346	2.74165	4.37846e-131	4.14426e-130	up	PREDICTED: putative disease resistance RPP13-like protein 3
SMil_00028104	543	-1.01562	8.85739e-09	1.75498e-08	down	hypothetical protein
SMil_00022164	1119	-1.87385	2.43649e-43	1.04415e-42	down	uncharacterized protein LOC105170136
SMil_00015788	702	-1.21374	1.64778e-49	7.67106e-49	down	uncharacterized protein LOC105163135
SMil_00005053	555	-1.34656	0	0	down	60S ribosomal protein L31
SMil_00019248	777	-1.01701	2.1515e-26	6.98549e-26	down	PREDICTED: methyltransferase-like protein 13
SMil_00016374	1335	3.02241	0	0	up	IAA-amino acid hydrolase ILR1-like 4
SMil_00028175	429	2.44824	9.26007e-14	2.19425e-13	up	UPF0481 protein At3g47200
SMil_00017952	1173	1.60858	0	0	up	organ-specific protein S2-like
SMil_00010909	1008	-1.00621	1.27116e-50	6.00953e-50	down	protein TRANSPORT INHIBITOR RESPONSE 1-like
SMil_00024086	1419	-1.05544	6.78638e-67	3.85295e-66	down	histone-lysine N-methyltransferase setd3
SMil_00002398	978	-1.90669	2.18202e-51	1.04137e-50	down	transcription termination factor MTERF6, chloroplastic/mitochondrial
SMil_00001956	1335	1.04311	8.68354e-94	6.27821e-93	up	UPF0481 protein At3g47200
SMil_00005399	7260	1.18446	2.03403e-160	2.24662e-159	up	PREDICTED: piezo-type mechanosensitive ion channel homolog isoform X2
SMil_00011291	615	-2.04285	5.97174e-143	6.02885e-142	down	hypothetical protein MIMGU_mgv1a020204mg, partial
SMil_00003149	543	-1.05506	1.65721e-16	4.24988e-16	down	subtilisin-like protease SBT1.9
SMil_00026476	1230	1.66026	3.06288e-28	1.02805e-27	up	PREDICTED: serine carboxypeptidase-like 18
SMil_00024591	705	-6.1041	6.41804e-84	4.28718e-83	down	CRT binding factor 3
SMil_00030204	1998	-1.33779	1.1277e-69	6.5858e-69	down	RNA-dependent RNA polymerase 2
SMil_00004166	552	-1.13285	8.1166e-123	7.26664e-122	down	uncharacterized protein LOC105172717
SMil_00010354	2100	1.0486	5.0267e-164	5.66276e-163	up	OBERON-like protein
SMil_00025768	597	-2.45388	0	0	down	uncharacterized protein LOC105161804
SMil_00009155	888	-1.80378	8.15829e-283	1.42965e-281	down	WRKY protein
SMil_00028639	1005	-3.92101	0	0	down	zinc finger protein CONSTANS-LIKE 3
SMil_00017901	603	-2.29425	1.97097e-30	6.90513e-30	down	hypothetical protein
SMil_00007086	732	-1.19123	4.16953e-152	4.43035e-151	down	ATP synthase delta chain, chloroplastic
SMil_00027920	528	-1.77273	8.07056e-34	3.00151e-33	down	PREDICTED: uncharacterized protein LOC105951396
SMil_00018965	219	3.0788	0	0	up	protein PIN-LIKES 7 isoform X1
SMil_00009012	1071	2.48419	4.04462e-180	4.86125e-179	up	protein DMR6-LIKE OXYGENASE 1
SMil_00009766	2007	-1.67961	1.88264e-197	2.44005e-196	down	interactor of constitutive active ROPs 3
SMil_00015253	1488	1.36408	1.50303e-90	1.05465e-89	up	membrane protein YCF1
SMil_00022505	1266	1.40484	4.31368e-175	5.08549e-174	up	hypothetical protein MIMGU_mgv1a006731mg
SMil_00012177	1089	2.40791	0	0	up	PREDICTED: S-adenosylmethionine synthase 3
SMil_00015702	873	-2.16099	0	0	down	hydroxyphenylpyruvate dioxygenase
SMil_00006039	978	-1.09504	2.37922e-99	1.80081e-98	down	LOW QUALITY PROTEIN: trihelix transcription factor ASR3
SMil_00000932	1509	5.1824	0	0	up	O-glucosyltransferase rumi homolog isoform X1
SMil_00012097	1818	1.37856	0	0	up	protein NRT1/ PTR FAMILY 3.1-like isoform X1
SMil_00008140	459	-1.57422	0	0	down	putative major latex-like protein
SMil_00014055	390	-1.12411	8.23025e-61	4.37083e-60	down	hypothetical protein PHAVU_006G191800g
SMil_00017193	912	-2.24001	5.25568e-46	2.33799e-45	down	hypothetical protein
SMil_00006474	612	-1.1605	2.34507e-33	8.65273e-33	down	N-acetyltransferase 9-like protein isoform X1
SMil_00007589	915	-1.19321	1.30861e-226	1.91368e-225	down	phospholipid hydroperoxide glutathione peroxidase 1, chloroplastic
SMil_00003301	915	-2.38504	2.8025e-30	9.79303e-30	down	ethylene-responsive transcription factor ERF086
SMil_00026315	597	2.42777	1.02196e-59	5.37055e-59	up	dirigent protein 21-like
SMil_00029078	762	-1.28561	6.27491e-116	5.32935e-115	down	protein CHAPERONE-LIKE PROTEIN OF POR1, chloroplastic
SMil_00020690	462	-1.07721	3.50531e-37	1.3751e-36	down	PREDICTED: uncharacterized protein LOC105972601
SMil_00013957	1515	-1.02737	1.53592e-38	6.13893e-38	down	uncharacterized protein LOC105162827
SMil_00030350	495	-1.43021	2.16629e-09	4.40516e-09	down	receptor-like serine/threonine-protein kinase ALE2 isoform X2
SMil_00021155	507	-1.55481	2.25106e-43	9.65446e-43	down	kinesin-like protein KIN-13B
SMil_00029974	1512	1.28005	3.84803e-120	3.37708e-119	up	ETHYLENE INSENSITIVE 3-like 3 protein
SMil_00022777	1368	3.78115	0	0	up	protein TIFY 10B-like
SMil_00003997	2910	1.92396	0	0	up	non-lysosomal glucosylceramidase
SMil_00000871	882	2.18961	0	0	up	uncharacterized protein LOC105156865
SMil_00007616	2499	1.23802	2.02078e-179	2.42128e-178	up	chloride channel protein CLC-d isoform X2
SMil_00006204	873	-1.52786	6.63277e-53	3.21816e-52	down	PREDICTED: heat stress transcription factor B-2b
SMil_00024145	1572	-1.31032	2.77659e-36	1.07386e-35	down	cytochrome P450 CYP78A114
SMil_00019670	630	-1.41451	2.08147e-143	2.10766e-142	down	PREDICTED: acyl-coenzyme A thioesterase 13
SMil_00016197	1230	1.69467	1.70569e-33	6.30988e-33	up	E3 ubiquitin-protein ligase PUB23
SMil_00012428	333	-1.66135	2.43764e-18	6.54194e-18	down	hypothetical protein
SMil_00023178	981	1.67266	0	0	up	uncharacterized WD repeat-containing protein C2A9.03 isoform X1
SMil_00023728	831	-1.17271	1.08384e-73	6.57896e-73	down	PREDICTED: protein trichome birefringence-like 19
SMil_00008920	447	-1.1876	1.80899e-89	1.25956e-88	down	hypothetical protein
SMil_00012202	675	-1.21779	3.81907e-93	2.7451e-92	down	60S ribosomal protein L23A
SMil_00027748	264	-1.39339	5.69014e-181	6.87556e-180	down	LYR motif-containing protein 4
SMil_00021212	783	-1.47875	7.16029e-65	3.97376e-64	down	probable protein phosphatase 2C 25
SMil_00004066	777	1.22225	1.79577e-18	4.84041e-18	up	uncharacterized protein LOC105174856
SMil_00018636	1365	-1.18694	3.38322e-25	1.07128e-24	down	uncharacterized protein LOC105160781
SMil_00026938	672	-1.50369	9.23763e-109	7.44251e-108	down	PREDICTED: protein SYM1
SMil_00011319	1086	1.00512	1.71376e-155	1.84554e-154	up	pto-interacting protein 1 isoform X1
SMil_00010377	1335	1.69965	0	0	up	PREDICTED: 3-dehydroquinate synthase, chloroplastic
SMil_00013512	1491	1.79771	7.34552e-177	8.72044e-176	up	receptor like protein kinase S.2
SMil_00011926	444	-1.12707	0	0	down	PREDICTED: probable calcium-binding protein CML13
SMil_00001625	1605	1.00269	4.29892e-226	6.27309e-225	up	importin subunit alpha-1
SMil_00009546	297	-1.90836	2.99779e-24	9.30979e-24	down	hypothetical protein
SMil_00013144	1485	1.54492	2.2372e-55	1.1156e-54	up	5'-3' exoribonuclease 4
SMil_00013278	1011	1.00264	3.56916e-31	1.26861e-30	up	aspartic proteinase-like protein 2
SMil_00000955	2133	-1.43427	3.05657e-51	1.45517e-50	down	PREDICTED: mitogen-activated protein kinase kinase kinase NPK1-like isoform X1
SMil_00028812	1398	-1.15792	1.06216e-23	3.2572e-23	down	protein DETOXIFICATION 56
SMil_00000731	1119	-1.14788	7.64854e-34	2.84651e-33	down	uncharacterized protein LOC110011514
SMil_00004501	1497	4.58389	0	0	up	cytochrome P450 CYP71AT85
SMil_00003495	927	-1.74314	0	0	down	photosystem I chlorophyll a/b-binding protein 6, chloroplastic
SMil_00024202	3789	2.76603	0	0	up	putative E3 ubiquitin-protein ligase LIN
SMil_00014890	1023	1.38246	2.73277e-73	1.65252e-72	up	xyloglucan endotransglucosylase/hydrolase protein 24
SMil_00027949	1047	1.97578	2.90051e-184	3.55063e-183	up	PREDICTED: protein NUCLEAR FUSION DEFECTIVE 4-like
SMil_00029613	159	-1.80182	1.07438e-11	2.37956e-11	down	uncharacterized protein LOC105159055
SMil_00001670	603	1.11027	3.40233e-38	1.35509e-37	up	dirigent protein 21
SMil_00003776	375	-1.6373	0	0	down	60S acidic ribosomal protein P3-like
SMil_00001092	597	-1.09129	2.46282e-74	1.50538e-73	down	hypothetical protein
SMil_00009970	1587	3.31141	0	0	up	amino acid permease 3-like
SMil_00004833	537	1.90052	1.34005e-18	3.62466e-18	up	ethylene-responsive transcription factor ERF098
SMil_00016786	3990	1.32684	1.21085e-224	1.75464e-223	up	helicase-like transcription factor CHR28 isoform X1
SMil_00020745	1638	1.46891	2.26029e-101	1.73795e-100	up	serine/threonine-protein kinase EDR1-like isoform X2
SMil_00006718	339	-2.69171	0	0	down	uncharacterized protein LOC110012835
SMil_00014784	672	-1.18543	6.11505e-98	4.56852e-97	down	uncharacterized protein LOC105173025
SMil_00021184	999	1.62042	1.24428e-27	4.1299e-27	up	protein DMR6-LIKE OXYGENASE 1
SMil_00014365	1926	1.3598	1.63599e-47	7.42255e-47	up	putative late blight resistance protein homolog R1B-16 isoform X1
SMil_00021502	2766	1.41099	0	0	up	nodulation receptor kinase
SMil_00021203	813	-1.62876	1.56247e-58	8.08877e-58	down	PREDICTED: xyloglucan endotransglucosylase/hydrolase 2
SMil_00004970	1158	2.65575	2.30085e-94	1.67154e-93	up	acyltransferase ACT5
SMil_00024714	1251	3.09317	5.33676e-61	2.84421e-60	up	cytochrome P450 CYP82U4
SMil_00008139	459	-1.18356	0	0	down	MLP-like protein 28
SMil_00030059	1053	1.5911	0	0	up	glutamine synthetase cytosolic isozyme
SMil_00020834	2034	-1.74668	0	0	down	PREDICTED: uncharacterized protein LOC103930515 isoform X1
SMil_00013093	384	1.59696	1.53958e-13	3.62096e-13	up	PREDICTED: cation-chloride cotransporter 1 isoform X1
SMil_00021732	4980	2.09919	9.49286e-283	1.66245e-281	up	hypothetical protein MIMGU_mgv1a023735mg, partial
SMil_00011478	486	-1.10107	8.37735e-44	3.61522e-43	down	ubiquitin domain-containing protein 2-like
SMil_00023063	492	-1.777	0	0	down	uncharacterized protein LOC105177716
SMil_00001406	405	-1.62421	7.74355e-16	1.95313e-15	down	hypothetical protein
SMil_00017887	948	-1.2537	1.32166e-62	7.16338e-62	down	transcription factor bHLH68 isoform X2
SMil_00021137	2526	1.06331	2.32598e-73	1.40716e-72	up	PREDICTED: uncharacterized protein LOC105950270 isoform X1
SMil_00013049	3168	-1.06222	1.11892e-31	4.00962e-31	down	CRM-domain containing factor CFM2, chloroplastic
SMil_00021057	630	-1.56721	5.85109e-22	1.72057e-21	down	RING-H2 finger protein ATL39
SMil_00004251	300	1.39093	2.54915e-36	9.87164e-36	up	uncharacterized protein LOC105174061
SMil_00021371	312	2.15768	1.21046e-36	4.71176e-36	up	allergen
SMil_00026078	759	1.22996	2.47502e-11	5.40883e-11	up	46 kDa FK506-binding nuclear protein
SMil_00015067	2676	1.98221	1.12693e-71	6.72172e-71	up	probable leucine-rich repeat receptor-like protein kinase At5g49770 isoform X1
SMil_00004197	849	1.12806	3.27987e-27	1.08003e-26	up	PREDICTED: syntaxin-22
SMil_00000085	612	-2.676	2.11795e-118	1.82799e-117	down	LOW QUALITY PROTEIN: LOB domain-containing protein 38-like
SMil_00022015	1074	-2.21152	8.7131e-95	6.35207e-94	down	O-methyltransferase
SMil_00006046	1137	2.73811	1.18944e-43	5.1159e-43	up	cytochrome P450 CYP72A219-like
SMil_00025238	1992	1.28528	9.66651e-51	4.57313e-50	up	UDP-glucuronate:xylan alpha-glucuronosyltransferase 1 isoform X2
SMil_00024259	594	-2.33378	3.14937e-21	9.08473e-21	down	hypothetical protein
SMil_00010665	1446	1.28783	0	0	up	cinnamyl alcohol dehydrogenase 1
SMil_00003054	2574	-1.29873	6.94775e-39	2.79052e-38	down	probable alpha,alpha-trehalose-phosphate synthase [UDP-forming] 11
SMil_00025583	456	1.89693	4.7651e-23	1.43849e-22	up	uncharacterized protein LOC105177636
SMil_00008328	1350	-1.11702	8.32645e-153	8.87511e-152	down	protein indeterminate-domain 9
SMil_00014650	1023	3.17915	1.88889e-50	8.89736e-50	up	hypothetical protein MIMGU_mgv1a018259mg, partial
SMil_00017654	759	-2.11181	6.44378e-227	9.44356e-226	down	cyclin-dependent kinase B
SMil_00022979	474	-3.13022	4.43462e-123	3.97679e-122	down	PREDICTED: ethylene-responsive transcription factor ERF017-like
SMil_00016434	1590	-1.64695	1.11163e-63	6.0981e-63	down	uncharacterized protein LOC105161116
SMil_00028915	690	1.98998	0	0	up	PREDICTED: putative glutathione-specific gamma-glutamylcyclotransferase 2
SMil_00026382	414	-1.24591	1.15315e-19	3.20705e-19	down	nuclear transcription factor Y subunit gamma isoform X1
SMil_00022966	552	-1.44811	1.04682e-137	1.02665e-136	down	unnamed protein product
SMil_00021274	2634	3.64548	0	0	up	laccase-15-like
SMil_00003430	927	2.33176	2.17378e-151	2.30345e-150	up	isoflavone reductase-like protein
SMil_00021079	1839	-1.829	2.92049e-227	4.28702e-226	down	probable methyltransferase PMT9
SMil_00003173	1518	-3.30929	3.91702e-107	3.12245e-106	down	ammonium transporter 1 member 2-like
SMil_00017058	1170	-1.10488	5.54374e-55	2.75532e-54	down	uncharacterized protein LOC105173029
SMil_00008639	1356	-1.51344	5.58243e-62	3.00585e-61	down	protein REVEILLE 1
SMil_00019910	1488	-1.95982	1.84081e-232	2.75279e-231	down	sugar transporter ERD6-like 7
SMil_00028019	1419	-2.54666	8.9906e-236	1.35795e-234	down	sucrose transport protein SUC2
SMil_00021730	4209	2.16702	3.48758e-149	3.64858e-148	up	PREDICTED: uncharacterized protein LOC105962815 isoform X3
SMil_00023918	480	-1.29069	5.3395e-226	7.78735e-225	down	PREDICTED: 18.2 kDa class I heat shock protein-like
SMil_00017313	204	-1.18694	4.39224e-12	9.85919e-12	down	hypothetical protein
SMil_00014783	3204	1.2032	1.58659e-85	1.07277e-84	up	probable ubiquitin-conjugating enzyme E2 23
SMil_00023623	465	-1.00039	1.73857e-06	3.11796e-06	down	hypothetical protein
SMil_00016425	825	-1.96833	0	0	down	probable strigolactone esterase DAD2
SMil_00025486	504	-1.326	1.7507e-10	3.71489e-10	down	hypothetical protein MIMGU_mgv1a014536mg
SMil_00011761	657	-1.32332	1.80143e-35	6.88662e-35	down	nifU-like protein 3, chloroplastic
SMil_00022062	3735	1.03686	5.03183e-70	2.9494e-69	up	PREDICTED: uncharacterized protein LOC105963565
SMil_00005052	996	-1.83122	5.0236e-207	6.75633e-206	down	uncharacterized protein LOC105173480
SMil_00014962	1596	-1.60758	7.87079e-79	5.00612e-78	down	protein NRT1/ PTR FAMILY 5.6
SMil_00029259	720	2.22263	0	0	up	homeobox-leucine zipper protein HAT5-like
SMil_00018765	711	-1.2503	7.38975e-13	1.70085e-12	down	hypothetical protein F511_06259
SMil_00011725	1020	-1.82383	2.03615e-70	1.19867e-69	down	PREDICTED: uncharacterized protein LOC105948998
SMil_00027754	849	-1.65406	1.35978e-67	7.7722e-67	down	basic helix-loop-helix transcription factor
SMil_00023863	1050	2.59265	0	0	up	probable amino acid permease 7 isoform X2
SMil_00012750	1548	1.39979	5.14598e-300	9.42573e-299	up	inorganic phosphate transporter 1-4-like
SMil_00008455	228	-2.54951	2.57589e-16	6.57968e-16	down	hypothetical protein
SMil_00025330	573	-1.16613	1.84336e-54	9.09016e-54	down	hypothetical protein
SMil_00018506	774	-3.36013	1.92446e-35	7.34763e-35	down	cytokinin riboside 5'-monophosphate phosphoribohydrolase LOG3
SMil_00017290	972	1.96018	0	0	up	peroxidase 51
SMil_00006578	735	1.66595	0	0	up	GATA transcription factor 8 isoform X1
SMil_00005760	1749	-1.1156	0	0	down	H/ACA ribonucleoprotein complex subunit 4
SMil_00007506	765	1.89648	6.77943e-46	3.01139e-45	up	putative disease resistance protein At1g50180 isoform X2
SMil_00015804	771	2.20538	3.16655e-25	1.00373e-24	up	PREDICTED: protein ROOT HAIR DEFECTIVE 3 homolog 2-like isoform X2
SMil_00016948	675	1.62845	6.00174e-74	3.65125e-73	up	BAG-associated GRAM protein 1 isoform X1
SMil_00015214	1206	2.98141	7.18171e-57	3.6367e-56	up	aluminum-activated malate transporter 8-like
SMil_00000426	828	-1.52254	3.41543e-14	8.20279e-14	down	dehydrodolichyl diphosphate synthase 6-like
SMil_00005526	876	3.71547	0	0	up	PREDICTED: phosphoenolpyruvate carboxylase kinase 1-like
SMil_00004899	1308	-1.1145	3.71622e-87	2.54699e-86	down	BTB/POZ domain-containing protein At3g19850 isoform X1
SMil_00024528	333	-1.08002	1.45575e-16	3.73677e-16	down	uncharacterized protein LOC105164967
SMil_00018521	1125	-1.81285	3.36005e-72	2.01299e-71	down	PREDICTED: uncharacterized protein LOC105974390
SMil_00005912	393	-3.74591	4.3538e-29	1.48804e-28	down	PREDICTED: zinc finger protein 2-like
SMil_00023846	1284	3.37721	0	0	up	PREDICTED: vacuole membrane protein KMS1
SMil_00015103	3315	1.58885	0	0	up	calmodulin-binding transcription activator 1-like
SMil_00003615	744	1.50494	5.08346e-21	1.46095e-20	up	fluoride export protein 2
SMil_00010047	1599	1.94234	2.09989e-73	1.27095e-72	up	receptor protein kinase-like protein ZAR1
SMil_00004633	1848	-1.13974	5.22125e-99	3.94202e-98	down	2-isopropylmalate synthase A-like
SMil_00026925	309	-1.41622	1.0334e-54	5.11923e-54	down	uncharacterized protein LOC105174770
SMil_00009705	1191	2.10264	2.40127e-243	3.7032e-242	up	RecName: Full=Pelargonidin 3-O-(6-caffeoylglucoside) 5-O-(6-O-malonylglucoside) 4'''-malonyltransferase; AltName: Full=Anthocyanin 5-O-glucoside-4'''-O-malonyltransferase 2; Short=Ss5MaT2
SMil_00024503	897	-1.1002	2.46284e-60	1.30106e-59	down	protein SEH1
SMil_00011704	1251	1.56084	0	0	up	basic helix-loop-helix transcription factor
SMil_00003139	1554	1.90813	3.22385e-225	4.68416e-224	up	probable cyclic nucleotide-gated ion channel 20, chloroplastic isoform X1
SMil_00004919	1059	1.5388	3.71206e-19	1.01869e-18	up	hypothetical protein MIMGU_mgv1a018891mg
SMil_00015983	1194	4.26563	0	0	up	BTB/POZ and TAZ domain-containing protein 1 isoform X1
SMil_00008256	939	-1.36574	4.15713e-59	2.16824e-58	down	protein IRREGULAR XYLEM 15-like
SMil_00022706	300	-1.1765	2.1063e-48	9.68105e-48	down	uncharacterized protein LOC105168419
SMil_00011443	1635	1.80558	0	0	up	PREDICTED: 4-coumarate--CoA ligase-like 9
SMil_00020073	1395	-1.233	1.54309e-79	9.87949e-79	down	2-alkenal reductase (NADP(+)-dependent)
SMil_00004515	2538	1.46985	0	0	up	uncharacterized protein LOC105172566 isoform X1
SMil_00021193	1323	1.22706	9.67893e-175	1.13958e-173	up	UDP-glucuronate 4-epimerase 3
SMil_00012117	915	-1.30558	5.29662e-24	1.63497e-23	down	uncharacterized protein LOC105170631
SMil_00008125	795	-1.54147	4.15381e-34	1.55122e-33	down	dehydrodolichyl diphosphate synthase 6-like
SMil_00017790	183	-1.22146	0	0	down	PREDICTED: 60S ribosomal protein L29-1
SMil_00001731	588	-1.07048	2.64669e-09	5.36557e-09	down	PREDICTED: uncharacterized protein LOC105956979
SMil_00004386	330	-1.18694	2.05263e-05	3.48348e-05	down	hypothetical protein
SMil_00014339	1431	-1.73607	5.60261e-38	2.22554e-37	down	hypothetical protein F511_05511
SMil_00019905	1410	1.24935	5.17181e-41	2.14881e-40	up	selenium binding family protein
SMil_00009536	1239	-1.91503	6.33181e-79	4.0301e-78	down	reticulon-like protein B17 isoform X2
SMil_00003611	1395	1.95476	0	0	up	sulfite exporter TauE/SafE family protein 4
SMil_00016206	843	1.61616	0	0	up	aquaporin PIP2-4-like
SMil_00027934	621	1.10277	6.84043e-64	3.75857e-63	up	protein MIZU-KUSSEI 1
SMil_00030471	426	-3.68944	9.31251e-80	5.9806e-79	down	hypothetical protein MIMGU_mgv1a025895mg, partial
SMil_00028159	1005	4.04176	0	0	up	uncharacterized protein LOC105174459 isoform X2
SMil_00007064	432	-1.0855	8.98447e-32	3.22597e-31	down	PREDICTED: soluble inorganic pyrophosphatase-like
SMil_00005620	1002	-3.55056	2.28648e-219	3.22712e-218	down	uncharacterized protein LOC105169831
SMil_00024444	156	-1.46705	9.57078e-21	2.73004e-20	down	hypothetical protein
SMil_00008796	1680	-1.59512	5.06366e-77	3.16575e-76	down	PREDICTED: CDPK-related kinase 5-like
SMil_00012443	1293	2.22839	0	0	up	serine/threonine-protein kinase MHK
SMil_00023534	933	-1.45248	7.91679e-40	3.22849e-39	down	uncharacterized protein LOC105157747
SMil_00010966	843	-1.11259	2.63282e-50	1.23758e-49	down	26S proteasome non-ATPase regulatory subunit 9
SMil_00028051	570	1.98511	4.32326e-40	1.77102e-39	up	lignin-forming anionic peroxidase
SMil_00030075	651	1.35408	6.44483e-24	1.98534e-23	up	PREDICTED: WAT1-related protein At1g43650-like isoform X1
SMil_00029996	249	-1.83515	2.71177e-59	1.41738e-58	down	PREDICTED: calmodulin-like protein 3
SMil_00011663	2607	1.54573	1.73247e-80	1.12137e-79	up	uncharacterized protein LOC105170911
SMil_00011147	1014	2.80668	0	0	up	PREDICTED: chaperone protein dnaJ 10-like
SMil_00021295	600	-1.58847	8.59679e-22	2.51488e-21	down	aspartyl protease family protein 2
SMil_00017541	621	-1.75704	2.15785e-61	1.15479e-60	down	calcineurin B-like protein 7 isoform X1
SMil_00020754	648	1.17543	6.02229e-47	2.71058e-46	up	N-terminal acetyltransferase A complex auxiliary subunit NAA15
SMil_00020682	1287	-1.12932	1.25588e-18	3.39901e-18	down	polygalacturonase 1 beta-like protein 3
SMil_00003188	1392	-2.03525	6.88599e-205	9.17017e-204	down	cytochrome P450 CYP85A1
SMil_00029179	864	1.41503	0	0	up	probable aquaporin PIP-type pTOM75
SMil_00006180	594	-1.46093	3.43898e-191	4.33903e-190	down	50S ribosomal protein L17, chloroplastic
SMil_00019150	2148	1.52446	3.97638e-163	4.44997e-162	up	CSC1-like protein HYP1 isoform X1
SMil_00006605	1476	-1.83033	9.10458e-91	6.40841e-90	down	ultraviolet-B receptor UVR8-like isoform X2
SMil_00027365	2211	2.5922	4.79961e-204	6.3667e-203	up	PREDICTED: putative late blight resistance protein homolog R1B-8
SMil_00019991	1083	-1.66862	7.33712e-116	6.2237e-115	down	uncharacterized protein LOC105177445 isoform X1
SMil_00010434	720	-3.0634	1.62713e-86	1.10764e-85	down	uncharacterized protein LOC105155375
SMil_00007579	897	3.09044	0	0	up	protein SPEAR1
SMil_00007649	447	-4.85407	0	0	down	uncharacterized protein LOC105162036
SMil_00005631	1065	-1.41826	7.82681e-22	2.29335e-21	down	dehydrodolichyl diphosphate synthase 2 isoform X1
SMil_00025704	1296	1.92101	0	0	up	PREDICTED: probable sodium-coupled neutral amino acid transporter 6
SMil_00023238	507	-1.03909	3.00073e-15	7.4536e-15	down	probable histone H2A variant 3
SMil_00003398	3807	-1.41969	6.58566e-223	9.47741e-222	down	PREDICTED: DNA topoisomerase 2
SMil_00029230	810	1.16318	2.88413e-41	1.20292e-40	up	galactan beta-1,4-galactosyltransferase GALS1
SMil_00003823	537	-2.18043	3.385e-87	2.32057e-86	down	serotonin N-acetyltransferase 2, chloroplastic
SMil_00025036	369	-1.37958	9.49583e-10	1.96023e-09	down	protein IWS1 homolog 1
SMil_00014104	1020	-1.6526	7.4179e-27	2.42762e-26	down	uncharacterized protein LOC105177171 isoform X1
SMil_00028133	660	-1.33109	2.43026e-24	7.55942e-24	down	PREDICTED: flavonol synthase/flavanone 3-hydroxylase-like
SMil_00009289	294	-1.9706	1.36141e-62	7.37585e-62	down	protein LITTLE ZIPPER 2-like isoform X3
SMil_00013035	879	-1.02431	1.25362e-146	1.29452e-145	down	acid phosphatase 1-like
SMil_00015946	2718	1.99267	0	0	up	myosin-binding protein 3 isoform X1
SMil_00027034	1479	1.46012	2.5905e-40	1.0649e-39	up	PREDICTED: putative late blight resistance protein homolog R1A-10 isoform X2
SMil_00013275	1494	-1.20912	1.42805e-38	5.71198e-38	down	serine carboxypeptidase-like 20
SMil_00022262	1842	-1.70805	1.78645e-63	9.77828e-63	down	uncharacterized protein LOC105161373 isoform X1
SMil_00008804	2133	-1.32148	1.33532e-50	6.30736e-50	down	sn1-specific diacylglycerol lipase beta isoform X1
SMil_00005774	4845	2.0599	0	0	up	PREDICTED: ABC transporter G family member 39
SMil_00011831	1023	-1.02327	1.89233e-69	1.10086e-68	down	hypothetical protein
SMil_00016741	1167	4.90582	9.25099e-59	4.80658e-58	up	uncharacterized protein LOC105175473
SMil_00002987	873	-1.76015	4.14647e-175	4.89049e-174	down	homeobox-leucine zipper protein HAT4-like
SMil_00029576	879	-1.75737	1.89868e-30	6.65359e-30	down	SMLII
SMil_00023410	2403	1.11631	6.77484e-221	9.65237e-220	up	hypothetical protein F511_11050
SMil_00024087	567	-1.33915	9.90078e-187	1.22695e-185	down	PREDICTED: 50S ribosomal protein L24, chloroplastic
SMil_00019199	1320	1.13217	8.94044e-86	6.05864e-85	up	protein DETOXIFICATION 21-like isoform X2
SMil_00025220	654	-4.3936	7.47008e-96	5.49013e-95	down	peroxisomal membrane protein 11B
SMil_00000710	255	1.73004	1.27122e-19	3.53216e-19	up	telomere repeat-binding protein 2-like
SMil_00021021	1416	-2.31955	2.80699e-75	1.72861e-74	down	UDP-glycosyltransferase 83A1-like
SMil_00010071	489	-1.83639	3.80559e-44	1.64937e-43	down	uncharacterized protein LOC105174904
SMil_00013346	708	-1.35993	3.51815e-78	2.22619e-77	down	PREDICTED: HD domain-containing protein 2
SMil_00028262	741	-1.47622	0	0	down	ubiquitin-40S ribosomal protein S27a
SMil_00006894	519	-4.63292	2.02926e-200	2.65675e-199	down	PREDICTED: uncharacterized protein At3g17950
SMil_00011870	645	-1.70479	1.84317e-32	6.69878e-32	down	PREDICTED: uncharacterized protein LOC103336015
SMil_00010831	1716	-1.81672	3.96838e-70	2.3311e-69	down	putative late blight resistance protein homolog R1B-16 isoform X1
SMil_00007555	3774	1.06501	3.47569e-35	1.32089e-34	up	uncharacterized protein LOC105158042 isoform X1
SMil_00023641	1374	-1.98945	6.68322e-37	2.61195e-36	down	protein ENDOSPERM DEFECTIVE 1-like
SMil_00027693	876	1.11844	1.08825e-10	2.32513e-10	up	PREDICTED: protein S-acyltransferase 11
SMil_00001963	321	-1.03602	2.13715e-49	9.93394e-49	down	ras-related protein RABD2a
SMil_00016043	420	-3.75565	2.31986e-60	1.22577e-59	down	late embryogenesis abundant protein 18-like
SMil_00014827	831	-1.08002	5.74948e-69	3.33047e-68	down	PREDICTED: putative L-ascorbate peroxidase 6
SMil_00014015	1353	1.89502	0	0	up	protein DOWNY MILDEW RESISTANCE 6-like
SMil_00022446	1023	3.55453	3.98028e-211	5.45044e-210	up	protein DMR6-LIKE OXYGENASE 2
SMil_00001891	453	-1.46978	5.60529e-09	1.12069e-08	down	hypothetical protein
SMil_00012047	1761	1.96274	9.71087e-99	7.31335e-98	up	Dicer-like protein 2
SMil_00027747	2178	2.27881	0	0	up	putative late blight resistance protein homolog R1A-10
SMil_00023425	480	-2.10043	4.30054e-18	1.14823e-17	down	PREDICTED: protein LIGHT-DEPENDENT SHORT HYPOCOTYLS 10-like
SMil_00002934	1275	4.50018	2.13696e-284	3.76669e-283	up	uncharacterized protein LOC105177224
SMil_00001013	414	-2.55764	0	0	down	thiosulfate sulfurtransferase 16, chloroplastic
SMil_00003849	687	-1.74571	7.22609e-52	3.46758e-51	down	hypothetical protein MIMGU_mgv1a001047mg
SMil_00003462	3927	1.37412	0	0	up	PREDICTED: phosphatidylinositol 4-kinase beta 1-like
SMil_00004894	411	-1.52933	4.16946e-27	1.37031e-26	down	uncharacterized protein LOC105166841
SMil_00013186	1071	-1.17324	1.37272e-105	1.08533e-104	down	PREDICTED: thaumatin-like protein 1b isoform X1
SMil_00002760	1053	1.63633	0	0	up	PREDICTED: heptahelical transmembrane protein 2
SMil_00001706	429	-2.03602	1.16251e-131	1.10496e-130	down	PREDICTED: protein TRIGALACTOSYLDIACYLGLYCEROL 5, chloroplastic isoform X2
SMil_00022059	231	-1.03409	5.21192e-07	9.57171e-07	down	PREDICTED: uncharacterized protein LOC105968756
SMil_00018063	1548	1.02978	1.61038e-43	6.91544e-43	up	ubiquitin carboxyl-terminal hydrolase 12 isoform X7
SMil_00001712	1182	1.23964	2.06793e-164	2.33347e-163	up	PREDICTED: RNA-binding protein 38 isoform X1
SMil_00021780	645	2.37249	7.09714e-44	3.06518e-43	up	pectinesterase inhibitor 10-like
SMil_00012049	255	-1.19538	4.03132e-12	9.06103e-12	down	uncharacterized protein LOC105177808
SMil_00029420	318	1.49135	1.33544e-85	9.03856e-85	up	hypothetical protein
SMil_00011037	645	-1.11406	4.57165e-51	2.17227e-50	down	MYB-related transcription factor
SMil_00004481	861	-1.13941	7.12501e-42	2.99705e-41	down	uncharacterized protein LOC105157190 isoform X1
SMil_00003052	1536	2.52326	0	0	up	serine carboxypeptidase 24
SMil_00004150	408	-1.14808	7.4226e-13	1.70826e-12	down	RPM1-interacting protein 4 isoform X2
SMil_00000151	261	-1.01052	1.46633e-18	3.96146e-18	down	hypothetical protein
SMil_00027757	381	-1.02169	0.000109881	0.000178765	down	hypothetical protein
SMil_00017733	1362	1.58023	9.79358e-70	5.72566e-69	up	polygalacturonase At1g48100
SMil_00020388	2304	-1.21419	4.82695e-61	2.57403e-60	down	receptor-like protein kinase FERONIA
SMil_00025189	5256	1.05344	1.12225e-125	1.02572e-124	up	sister chromatid cohesion protein PDS5 homolog B isoform X1
SMil_00009313	864	-1.34895	0	0	down	hypothetical protein F511_09564
SMil_00009442	1794	1.22629	0	0	up	two-component response regulator-like APRR3
SMil_00018621	936	-1.0142	1.09811e-76	6.84317e-76	down	probable E3 ubiquitin-protein ligase LOG2
SMil_00000042	2172	-1.33309	2.41816e-65	1.35141e-64	down	PREDICTED: chloride channel protein CLC-e-like
SMil_00001029	1404	3.01428	0	0	up	PREDICTED: 5'-adenylylsulfate reductase 3, chloroplastic-like isoform X2
SMil_00002372	1167	1.73767	0	0	up	PREDICTED: uncharacterized protein LOC105972722
SMil_00002207	1593	-1.96407	1.55551e-258	2.52521e-257	down	heparanase-like protein 2 isoform X1
SMil_00000658	669	-1.57825	1.92893e-74	1.18011e-73	down	proline synthase co-transcribed bacterial homolog protein-like
SMil_00028149	594	-1.88124	6.06226e-93	4.34481e-92	down	hypothetical protein
SMil_00018661	879	1.36908	3.8601e-24	1.1959e-23	up	DExH-box ATP-dependent RNA helicase DExH9 isoform X1
SMil_00014854	894	-2.57888	0	0	down	peptidyl-prolyl cis-trans isomerase CYP26-2, chloroplastic
SMil_00012480	2157	1.06378	1.30293e-101	1.00325e-100	up	uncharacterized protein LOC105157598 isoform X1
SMil_00022497	333	-1.33312	2.21423e-28	7.45877e-28	down	PLASMODESMATA CALLOSE-BINDING PROTEIN 3
SMil_00016295	765	1.65699	8.95889e-166	1.01643e-164	up	VHS domain-containing protein At3g16270
SMil_00012366	495	4.70581	5.66604e-202	7.45044e-201	up	GDSL esterase/lipase At1g74460
SMil_00010563	189	-1.0975	3.64963e-23	1.10433e-22	down	hypothetical protein
SMil_00021859	714	-1.23464	1.51674e-17	3.99385e-17	down	hypothetical protein MIMGU_mgv1a012280mg
SMil_00013022	699	3.18673	0	0	up	hypothetical protein F511_02759
SMil_00003730	396	-1.20159	2.25178e-34	8.4452e-34	down	mediator of RNA polymerase II transcription subunit 31-like
SMil_00014643	1551	-1.12748	3.01211e-36	1.16412e-35	down	BES1/BZR1 homolog protein 4 isoform X1
SMil_00015707	783	-1.31723	7.23832e-74	4.40058e-73	down	uncharacterized protein LOC105158350
SMil_00020608	1242	-1.37463	7.63384e-61	4.05886e-60	down	protein MID1-COMPLEMENTING ACTIVITY 1
SMil_00012245	450	-3.19662	0	0	down	PREDICTED: NAD(P)H-quinone oxidoreductase subunit M, chloroplastic
SMil_00013434	582	2.76949	0	0	up	protein LURP-one-related 5-like
SMil_00020985	681	-1.59498	0	0	down	photosystem I reaction center subunit XI, chloroplastic
SMil_00014744	2019	1.12993	1.17749e-248	1.85492e-247	up	putative 7-deoxyloganetic acid-O-glucosyl transferase 1
SMil_00021306	1011	1.30339	1.05991e-35	4.06968e-35	up	probable glycosyltransferase At5g03795
SMil_00020477	690	-3.59482	0	0	down	PREDICTED: protein N-lysine methyltransferase METTL21A-like
SMil_00013965	432	-1.50887	5.66957e-16	1.43562e-15	down	receptor-like serine/threonine-protein kinase At2g45590
SMil_00026346	1713	3.35259	0	0	up	polyphenol oxidase I, chloroplastic
SMil_00012909	144	-1.06408	1.24974e-07	2.35739e-07	down	hypothetical protein
SMil_00020106	1272	-1.69537	0	0	down	PREDICTED: uncharacterized protein LOC105952586
SMil_00007881	537	-2.69606	5.77396e-67	3.28021e-66	down	PREDICTED: 21 kDa protein
SMil_00001580	651	-1.42943	6.09164e-16	1.54092e-15	down	PREDICTED: geranylgeranyl diphosphate reductase, chloroplastic-like
SMil_00015047	507	1.91253	8.54685e-56	4.28638e-55	up	uncharacterized protein LOC105166838
SMil_00000848	1551	-1.341	5.07989e-36	1.95853e-35	down	probable beta-1,4-xylosyltransferase IRX9H
SMil_00008309	615	-1.56712	5.39118e-220	7.63291e-219	down	CBS domain-containing protein CBSX3, mitochondrial-like
SMil_00012791	585	-1.56214	0	0	down	PREDICTED: protein PHLOEM PROTEIN 2-LIKE A9
SMil_00004962	2238	-1.17587	2.41668e-35	9.20877e-35	down	uncharacterized protein LOC105160547 isoform X2
SMil_00020926	357	-1.05691	1.27563e-14	3.10712e-14	down	hypothetical protein
SMil_00010913	369	-1.21285	0	0	down	TRX
SMil_00007421	846	-1.22541	1.21275e-18	3.28505e-18	down	hypothetical protein
SMil_00006585	1182	-2.57971	0	0	down	uncharacterized protein LOC105158531
SMil_00025727	3186	-1.07455	5.01204e-223	7.21664e-222	down	NF-X1-type zinc finger protein NFXL1
SMil_00009859	684	2.67771	0	0	up	galactinol synthase 3
SMil_00009025	546	-1.0898	2.5926e-51	1.2358e-50	down	PREDICTED: protein YLS3-like
SMil_00012730	732	-1.09628	9.41502e-17	2.42846e-16	down	phosphatidylinositol N-acetylglucosaminyltransferase subunit A
SMil_00008151	720	-1.63227	0	0	down	PREDICTED: homeobox-leucine zipper protein ATHB-6-like
SMil_00026871	576	1.04456	2.45149e-12	5.54919e-12	up	hypothetical protein F511_30779
SMil_00005108	1098	1.13269	2.40958e-22	7.15384e-22	up	basic helix-loop-helix transcription factor
SMil_00003815	1695	1.05773	7.02267e-124	6.33535e-123	up	kaurene synthase
SMil_00029054	363	2.3609	1.14915e-113	9.60941e-113	up	inorganic phosphate transporter 1-4-like
SMil_00017665	957	3.34988	9.09025e-166	1.0309e-164	up	caffeoylshikimate esterase-like
SMil_00012518	444	-1.73728	0	0	down	pleckstrin homology domain-containing protein 1
SMil_00003407	555	1.14766	3.58522e-13	8.33745e-13	up	hypothetical protein MIMGU_mgv1a025623mg, partial
SMil_00027882	684	-2.46305	1.05974e-142	1.06709e-141	down	uncharacterized protein LOC105163853
SMil_00000745	1179	-1.03867	7.20131e-22	2.11212e-21	down	dihydrodipicolinate reductase-like protein CRR1, chloroplastic isoform X2
SMil_00000968	909	1.02204	6.03016e-217	8.45813e-216	up	homeobox-leucine zipper protein HAT5
SMil_00012954	348	-2.76205	3.33625e-20	9.39308e-20	down	uncharacterized protein LOC105165240
SMil_00023441	426	-2.55949	1.3184e-35	5.05286e-35	down	zinc finger SWIM domain-containing protein 7
SMil_00006969	1347	1.40725	7.00402e-282	1.22343e-280	up	interferon-related developmental regulator 1
SMil_00022515	564	-1.40264	0	0	down	60S ribosomal protein L18-2
SMil_00003657	2409	1.48202	3.36138e-193	4.289e-192	up	uncharacterized protein LOC105172480
SMil_00003105	1455	2.48891	1.14216e-43	4.91332e-43	up	PREDICTED: uncharacterized protein LOC109180751
SMil_00010872	675	-1.85619	4.49566e-91	3.17257e-90	down	glutathione S-transferase PARB-like
SMil_00023975	1365	1.21568	8.00219e-20	2.23398e-19	up	uncharacterized protein LOC105165276
SMil_00004693	1011	-2.35602	9.40099e-227	1.37626e-225	down	uncharacterized protein C594.04c
SMil_00024924	258	3.26479	0	0	up	tyrosine aminotransferase
SMil_00003094	1485	1.25148	2.81656e-98	2.11238e-97	up	hypothetical protein MIMGU_mgv1a005199mg
SMil_00008866	351	-1.07216	1.11582e-34	4.20753e-34	down	transmembrane protein 230
SMil_00005945	360	-3.071	5.14993e-69	2.98445e-68	down	protein LIM1
SMil_00006233	1860	-1.55969	5.18938e-167	5.92725e-166	down	probable LRR receptor-like serine/threonine-protein kinase At5g63710
SMil_00006335	1086	1.15451	6.65447e-111	5.44214e-110	up	PREDICTED: glutamate--cysteine ligase, chloroplastic
SMil_00008221	747	1.00673	1.06428e-46	4.77358e-46	up	unnamed protein product, partial
SMil_00008871	513	-1.01569	1.24447e-20	3.54087e-20	down	hypothetical protein
SMil_00017229	2151	1.98823	1.00459e-79	6.44701e-79	up	putative disease resistance protein RGA3
SMil_00000570	768	-1.19357	2.15961e-28	7.27658e-28	down	PREDICTED: nuclear pore complex protein NUP62 isoform X1
SMil_00028732	1107	-1.72198	5.98061e-87	4.09584e-86	down	junctophilin-3-like
SMil_00017088	1785	-4.43758	3.25592e-99	2.46301e-98	down	alpha-xylosidase 1
SMil_00009955	639	3.93718	3.21868e-75	1.97989e-74	up	monogalactosyldiacylglycerol synthase 2, chloroplastic
SMil_00028052	372	-1.45916	3.20263e-75	1.97046e-74	down	14 kDa proline-rich protein DC2.15-like
SMil_00005097	843	1.64456	8.57375e-51	4.05899e-50	up	basic helix-loop-helix transcription factor
SMil_00022649	813	2.36424	2.52002e-36	9.76022e-36	up	bidirectional sugar transporter N3
SMil_00018452	1131	1.38108	1.26422e-22	3.78067e-22	up	protein DMR6-LIKE OXYGENASE 1
SMil_00001538	2799	1.46076	0	0	up	PREDICTED: myosin-9
SMil_00009005	2799	-1.14407	3.59575e-54	1.7677e-53	down	UDP-glucuronosyl/UDP-glucosyltransferase
SMil_00030032	420	-1.99102	4.55906e-11	9.87533e-11	down	hypothetical protein
SMil_00023540	570	-3.66281	9.71058e-56	4.86372e-55	down	two-component response regulator ORR9
SMil_00013696	699	1.43495	6.08116e-186	7.50858e-185	up	PREDICTED: thioredoxin-like 2, chloroplastic
SMil_00023018	1434	1.11969	1.17148e-39	4.76442e-39	up	protease Do-like 7 isoform X2
SMil_00001408	2337	1.40166	1.14868e-33	4.25804e-33	up	putative disease resistance protein RGA3
SMil_00025409	546	-1.11134	2.38734e-45	1.05269e-44	down	uncharacterized protein LOC105168254
SMil_00014670	486	1.39301	4.49342e-08	8.63571e-08	up	PREDICTED: probable disease resistance RPP8-like protein 4
SMil_00022965	1524	-1.30621	2.59894e-23	7.89313e-23	down	PREDICTED: uncharacterized protein LOC109159949
SMil_00008886	1041	-1.31752	2.1883e-36	8.48271e-36	down	uncharacterized protein LOC105176160
SMil_00002603	1395	1.14604	0	0	up	berberine bridge enzyme-like 18
SMil_00017384	477	-1.76058	1.12256e-280	1.95453e-279	down	H/ACA ribonucleoprotein complex subunit 2-like protein
SMil_00003098	528	-2.80361	3.35508e-43	1.43486e-42	down	PREDICTED: uncharacterized protein LOC105975708
SMil_00013227	3516	1.75459	0	0	up	protein GIGANTEA-like
SMil_00025056	1926	1.24074	1.21139e-52	5.86077e-52	up	WD repeat-containing protein 11
SMil_00002339	1911	1.38725	7.84677e-160	8.64228e-159	up	mitogen-activated protein kinase 19 isoform X2
SMil_00005916	417	-2.14051	0	0	down	photosystem I reaction center subunit IV A, chloroplastic
SMil_00021397	813	-2.61684	0	0	down	thaumatin-like protein
SMil_00007226	798	-1.55292	1.44663e-14	3.51732e-14	down	psbP domain-containing protein 5, chloroplastic
SMil_00022408	1518	1.79843	0	0	up	serine/threonine-protein kinase tricorner
SMil_00015199	1608	2.11281	3.72993e-49	1.72931e-48	up	PREDICTED: cannabidiolic acid synthase-like
SMil_00015505	1134	-1.02565	9.55945e-62	5.13097e-61	down	uncharacterized protein LOC105173611 isoform X1
SMil_00008561	873	2.1362	0	0	up	uncharacterized protein LOC105171337
SMil_00004162	1752	1.10481	0	0	up	uncharacterized protein LOC105156229
SMil_00019689	2289	1.48621	0	0	up	2,3-oxidosqualene cyclase 2
SMil_00001478	552	1.27424	8.92987e-10	1.8448e-09	up	hypothetical protein MIMGU_mgv1a002161mg
SMil_00024149	981	-1.07059	8.25473e-28	2.7506e-27	down	putative exosome complex component rrp40
SMil_00019057	1242	1.1557	6.41103e-74	3.8985e-73	up	uncharacterized protein LOC105163145 isoform X4
SMil_00009744	432	2.57977	4.44e-27	1.45816e-26	up	hypothetical protein MIMGU_mgv1a003267mg
SMil_00021750	1500	3.06888	1.1125e-86	7.59023e-86	up	primary amine oxidase
SMil_00027829	633	-1.91329	2.56539e-231	3.8216e-230	down	uncharacterized protein LOC105155968
SMil_00005258	1284	-1.30171	1.59833e-29	5.50438e-29	down	protein EFFECTOR OF TRANSCRIPTION 2
SMil_00013414	1314	2.02859	0	0	up	PREDICTED: chorismate synthase 1, chloroplastic-like
SMil_00024371	1092	-2.64102	1.32347e-305	2.46747e-304	down	UV-B-induced protein At3g17800, chloroplastic
SMil_00018327	333	-1.28183	3.92738e-90	2.74795e-89	down	PREDICTED: probable prefoldin subunit 4
SMil_00017597	666	1.54325	4.5879e-27	1.50636e-26	up	hypothetical protein
SMil_00006317	1107	-1.06083	2.84796e-26	9.22799e-26	down	uncharacterized protein LOC105170157 isoform X1
SMil_00030376	276	1.19073	0.000181438	0.000291011	up	PREDICTED: uncharacterized protein LOC105952780
SMil_00003058	1665	1.77242	9.33548e-54	4.56295e-53	up	unnamed protein product
SMil_00024241	1710	-1.55359	3.80961e-174	4.4718e-173	down	PREDICTED: protein NRT1/ PTR FAMILY 7.3
SMil_00001653	1125	-1.81086	1.22274e-53	5.96675e-53	down	uncharacterized protein LOC105175673
SMil_00015056	177	-1.50228	1.84214e-71	1.09587e-70	down	hypothetical protein M569_02087, partial
SMil_00019162	1089	-2.70151	6.71319e-308	1.2594e-306	down	PREDICTED: F-box/kelch-repeat protein At2g44130-like
SMil_00028223	312	-1.35486	8.01206e-22	2.34636e-21	down	Histone core
SMil_00005874	2229	1.96281	0	0	up	peroxisomal acyl-coenzyme A oxidase 1
SMil_00001451	453	-2.64356	0	0	down	anthocyanidin 3-O-glucosyltransferase 5-like
SMil_00022470	810	-1.231	3.76362e-45	1.65632e-44	down	hypothetical protein MIMGU_mgv1a010976mg
SMil_00010326	1242	1.15483	2.77839e-182	3.38131e-181	up	LOW QUALITY PROTEIN: transcription factor TCP23
SMil_00007321	2547	3.19569	0	0	up	probable linoleate 9S-lipoxygenase 5
SMil_00010269	765	-1.75621	7.49568e-113	6.22011e-112	down	cytochrome P450 CYP89A115
SMil_00020628	861	-1.13914	2.1375e-76	1.32717e-75	down	methyltransferase-like protein 13 isoform X1
SMil_00028597	456	-1.06772	2.32942e-69	1.35456e-68	down	hypothetical protein POPTR_0001s28440g
SMil_00014138	642	-2.15488	1.23183e-18	3.33474e-18	down	probable inactive receptor kinase At4g23740
SMil_00016296	1590	-1.0016	3.40265e-91	2.40374e-90	down	2-oxoisovalerate dehydrogenase subunit alpha 2, mitochondrial-like
SMil_00027955	498	-1.04283	1.13874e-29	3.93259e-29	down	PREDICTED: protein TPX2
SMil_00001215	1149	-2.15452	2.70343e-177	3.21931e-176	down	uncharacterized protein LOC105164832
SMil_00027360	837	1.76993	2.60909e-45	1.14935e-44	up	NADP-dependent malic enzyme-like isoform X2
SMil_00026484	867	-1.25036	2.71649e-30	9.4937e-30	down	hypothetical protein MIMGU_mgv1a007102mg
SMil_00016114	888	1.49583	2.54606e-24	7.91417e-24	up	PREDICTED: cytochrome P450 711A1
SMil_00010453	1248	2.36437	2.79698e-58	1.44329e-57	up	BZIP transcription factor family protein
SMil_00024739	258	-1.18694	2.05263e-05	3.48348e-05	down	hypothetical protein
SMil_00016394	600	1.42543	1.14415e-191	1.44831e-190	up	putative late blight resistance protein homolog R1A-10
SMil_00004502	492	-1.35941	1.206e-08	2.37755e-08	down	Peptidase T2, asparaginase 2
SMil_00002024	2337	1.9474	3.44483e-75	2.11852e-74	up	hypothetical protein MIMGU_mgv1a018451mg
SMil_00011944	237	-1.83993	2.77153e-124	2.50444e-123	down	hypothetical protein
SMil_00022303	2058	1.42184	2.77651e-126	2.54712e-125	up	small G protein signaling modulator 1 isoform X1
SMil_00007066	1770	3.8958	4.59641e-161	5.09134e-160	up	protein BONZAI 3
SMil_00028968	603	1.27893	7.88763e-49	3.64386e-48	up	Carboxyltransferase alpha subunit of Heteromeric ACCase
SMil_00020495	4392	1.78466	7.04727e-204	9.32998e-203	up	PREDICTED: dnaJ homolog subfamily C GRV2
SMil_00021486	366	-1.46113	6.50069e-100	4.941e-99	down	uncharacterized protein LOC105180257
SMil_00015129	1650	2.0522	0	0	up	terpene synthase 7
SMil_00028782	414	-1.44164	0	0	down	60S ribosomal protein L23A
SMil_00024062	591	-2.45535	1.19326e-49	5.56848e-49	down	cadmium-induced protein AS8
SMil_00002462	417	-2.04134	0	0	down	PREDICTED: photosystem I reaction center subunit IV B, chloroplastic
SMil_00003760	1767	3.36188	5.21589e-152	5.53782e-151	up	fatty acid amide hydrolase
SMil_00002659	555	-1.08136	1.74957e-20	4.95619e-20	down	chromophore lyase CRL, chloroplastic isoform X2
SMil_00010521	1530	3.39816	0	0	up	cytochrome P450 CYP714G13
SMil_00012736	1485	-1.78944	1.25169e-132	1.19685e-131	down	uncharacterized protein LOC105159714
SMil_00028091	801	-1.16582	1.26912e-142	1.27746e-141	down	probable galactinol--sucrose galactosyltransferase 6
SMil_00023752	891	1.46574	4.21419e-48	1.92779e-47	up	cytochrome P450
SMil_00000431	4536	1.15577	0	0	up	PREDICTED: LOW QUALITY PROTEIN: uncharacterized protein LOC105972773
SMil_00011184	258	-1.09146	2.95167e-08	5.71765e-08	down	PREDICTED: uncharacterized protein LOC101259918
SMil_00007628	420	-1.15217	2.755e-14	6.63719e-14	down	PREDICTED: uncharacterized protein LOC105956598
SMil_00027356	357	-1.07742	8.29204e-69	4.79613e-68	down	hypothetical protein POPTR_0001s28440g
SMil_00000250	834	1.58565	3.64606e-132	3.47407e-131	up	fruit protein pKIWI502-like
SMil_00003252	873	1.1686	7.35396e-50	3.44306e-49	up	PREDICTED: uncharacterized protein LOC105977698 isoform X1
SMil_00007524	255	-3.97784	2.35341e-39	9.51713e-39	down	hypothetical protein
SMil_00009667	909	-1.88622	2.34661e-20	6.62813e-20	down	PREDICTED: receptor-like protein 12
SMil_00015015	2628	1.21225	0	0	up	protein ROOT HAIR DEFECTIVE 3
SMil_00023768	405	-1.59713	0	0	down	uncharacterized protein At4g22758-like
SMil_00021324	858	-3.71806	4.0415e-45	1.77689e-44	down	uncharacterized protein LOC110011232
SMil_00020848	1182	1.33763	1.58375e-70	9.33963e-70	up	PREDICTED: uncharacterized protein LOC105961762
SMil_00022894	573	1.84719	8.12493e-15	1.99245e-14	up	putative germin-like protein 2-1
SMil_00005793	942	1.43653	8.02735e-119	6.95046e-118	up	uncharacterized protein LOC105159283
SMil_00010771	405	-1.61962	0	0	down	PREDICTED: photosystem I reaction center subunit psaK, chloroplastic
SMil_00027765	297	-1.70151	3.20945e-38	1.27883e-37	down	PREDICTED: organ-specific protein P4
SMil_00025287	585	-1.4658	0	0	down	60S ribosomal protein L9-like
SMil_00005142	2085	2.13186	2.55725e-87	1.75488e-86	up	protein ECERIFERUM 3
SMil_00015504	621	1.01414	2.46209e-51	1.1738e-50	up	MYB-related transcription factor
SMil_00012432	5388	1.00362	2.1487e-96	1.58736e-95	up	histone acetyltransferase HAC1-like isoform X1
SMil_00001895	1053	-2.04041	1.23828e-41	5.18858e-41	down	basic helix-loop-helix transcription factor
SMil_00005871	744	-1.4491	3.43119e-74	2.09352e-73	down	PREDICTED: uncharacterized protein LOC104243908
SMil_00020874	678	-1.40128	9.94009e-23	2.9772e-22	down	cytochrome P450 CYP93B25
SMil_00009013	1086	4.61421	0	0	up	protein DMR6-LIKE OXYGENASE 1
SMil_00000634	5256	1.15475	1.51185e-198	1.96606e-197	up	uncharacterized protein LOC105166619
SMil_00028945	1827	1.94976	0	0	up	NADP-dependent malic enzyme-like isoform X1
SMil_00013328	1692	1.29811	7.71026e-112	6.34191e-111	up	polyphenol oxidase I, chloroplastic-like
SMil_00025370	1032	2.10838	1.63659e-179	1.96181e-178	up	uncharacterized protein LOC105169064
SMil_00010058	1308	1.18224	3.09366e-74	1.88928e-73	up	rosmarinic acid synthase 5
SMil_00028222	291	-1.08812	5.08717e-11	1.09995e-10	down	hypothetical protein PRUPE_6G304700
SMil_00005061	1035	-1.00752	0	0	down	protein translation factor SUI1 homolog
SMil_00002666	777	-1.28434	4.34849e-17	1.13207e-16	down	pheophytinase, chloroplastic isoform X2
SMil_00022275	522	-1.50655	1.57833e-60	8.35261e-60	down	LOW QUALITY PROTEIN: F-box protein At2g32560
SMil_00015352	1269	-3.09994	8.23197e-157	8.92877e-156	down	PREDICTED: uncharacterized protein LOC105969097
SMil_00022369	342	-1.19988	1.26274e-77	7.94029e-77	down	tubulin-folding cofactor A
SMil_00020394	984	-2.32318	1.81632e-192	2.30995e-191	down	unnamed protein product
SMil_00010410	1827	3.03129	7.07751e-223	1.01798e-221	up	xyloglucan glycosyltransferase 4
SMil_00020547	1143	1.74151	8.01137e-54	3.91787e-53	up	PREDICTED: LOW QUALITY PROTEIN: L-type lectin-domain containing receptor kinase VII.1-like
SMil_00023559	207	-4.6084	1.2856e-43	5.52687e-43	down	hypothetical protein POPTR_0009s03360g
SMil_00010814	516	-1.09397	4.09846e-190	5.14479e-189	down	cyclin-B1-2
SMil_00012656	2274	1.3034	3.43535e-82	2.25917e-81	up	E3 ubiquitin-protein ligase UPL7
SMil_00004027	252	-1.05717	1.18046e-21	3.44288e-21	down	hypothetical protein MIMGU_mgv1a025420mg
SMil_00007508	2283	1.81739	3.53648e-63	1.92639e-62	up	hypothetical protein MIMGU_mgv1a018451mg
SMil_00026090	1110	1.05737	7.0885e-12	1.57899e-11	up	cytochrome P450 CYP90B26
SMil_00009845	996	-1.55027	1.80443e-59	9.4587e-59	down	growth-regulating factor 4-like isoform X3
SMil_00008589	1050	-1.21203	3.6468e-27	1.1994e-26	down	PREDICTED: endophilin-A-like
SMil_00017755	1245	1.53034	1.80033e-34	6.76514e-34	up	protein ALTERED XYLOGLUCAN 4-like
SMil_00026324	972	1.20634	1.12718e-49	5.2628e-49	up	PREDICTED: peroxidase 4-like
SMil_00015658	441	2.83801	9.96622e-162	1.10801e-160	up	transcription factor bHLH35 isoform X1
SMil_00002963	231	-2.64429	1.20265e-22	3.59813e-22	down	heavy metal-associated isoprenylated plant protein 47 isoform X1
SMil_00020764	279	1.32983	1.2134e-46	5.43526e-46	up	hypothetical protein
SMil_00022760	552	-1.04751	7.3682e-13	1.69603e-12	down	PREDICTED: uncharacterized protein LOC105967978
SMil_00003745	411	1.37351	4.02743e-123	3.61402e-122	up	PREDICTED: putative disease resistance RPP13-like protein 3
SMil_00008708	588	-1.44402	1.6096e-25	5.13447e-25	down	Aldo/keto reductase
SMil_00011872	1458	3.42932	0	0	up	protein DETOXIFICATION 16
SMil_00005870	1728	-1.03769	3.87223e-16	9.85108e-16	down	PREDICTED: uncharacterized protein LOC105955275
SMil_00003981	435	1.62042	9.51022e-10	1.96275e-09	up	glutamine synthetase cytosolic isozyme
SMil_00014981	1095	-2.09916	3.96789e-75	2.43909e-74	down	rust resistance kinase Lr10-like
SMil_00020835	432	-1.2916	0	0	down	60S ribosomal protein L28-1-like
SMil_00001912	207	1.6479	6.4322e-07	1.17673e-06	up	MYB-related transcription factor
SMil_00012370	1080	1.50285	1.36168e-39	5.52969e-39	up	hypothetical protein MIMGU_mgv1a006020mg
SMil_00029687	324	-1.86897	1.04736e-53	5.11557e-53	down	PREDICTED: uncharacterized protein LOC105969156
SMil_00003380	4713	1.5511	0	0	up	type I inositol 1,4,5-trisphosphate 5-phosphatase 12
SMil_00027073	246	1.36689	2.17737e-17	5.70956e-17	up	hypothetical protein
SMil_00004078	2280	1.08883	1.55887e-135	1.51027e-134	up	PREDICTED: SCY1-like protein 2
SMil_00019487	303	-2.70811	7.53574e-273	1.28406e-271	down	PREDICTED: uncharacterized protein LOC105951820
SMil_00025271	2004	1.77537	0	0	up	ferric reduction oxidase 2 isoform X2
SMil_00007241	690	-1.07128	4.9982e-44	2.16315e-43	down	PREDICTED: photosynthetic NDH subunit of subcomplex B 3, chloroplastic
SMil_00029608	465	-2.05559	0	0	down	histone H2A
SMil_00001391	201	-1.04472	4.3286e-05	7.21752e-05	down	MADS-box transcription factor 7-like isoform X4
SMil_00002657	633	-1.44694	2.58112e-17	6.75329e-17	down	uncharacterized protein At4g14100-like
SMil_00021920	2244	1.51854	1.56485e-268	2.62196e-267	up	putative disease resistance protein At1g50180 isoform X1
SMil_00012869	264	-1.13144	5.12399e-15	1.26397e-14	down	putative phytosulfokines 6
SMil_00006498	1122	1.71474	2.56296e-27	8.44985e-27	up	uncharacterized WD repeat-containing protein C2A9.03-like
SMil_00024221	219	-1.97799	0	0	down	defensin Ec-AMP-D2-like
SMil_00001304	1266	-1.78414	1.84437e-157	2.00933e-156	down	chaperone protein dnaJ 10
SMil_00019097	807	1.30785	8.64928e-225	1.25537e-223	up	inorganic pyrophosphatase 2
SMil_00002154	1002	-1.69258	3.00412e-57	1.52837e-56	down	uncharacterized protein LOC105157367
SMil_00011631	1086	-3.15764	1.78272e-268	2.98517e-267	down	LOW QUALITY PROTEIN: signal recognition particle 43 kDa protein, chloroplastic
SMil_00011546	2214	-1.16112	3.74872e-61	2.00141e-60	down	ABC transporter G family member 3
SMil_00003663	417	-1.09008	1.2857e-15	3.22311e-15	down	PREDICTED: uncharacterized protein LOC107002915
SMil_00009365	474	-1.27679	6.58769e-54	3.22455e-53	down	PREDICTED: sm-like protein LSM3A
SMil_00029167	894	2.36796	0	0	up	ethylene response factor protein 4
SMil_00001101	900	-1.69646	1.25695e-80	8.15726e-80	down	uncharacterized protein LOC105178518
SMil_00027102	354	-1.01145	3.89213e-24	1.20569e-23	down	PREDICTED: uncharacterized protein LOC105951425 isoform X1
SMil_00023175	597	-1.84074	1.4334e-66	8.1042e-66	down	uncharacterized protein At3g17950, partial
SMil_00023674	435	-1.61129	0	0	down	PREDICTED: uncharacterized protein LOC108319572
SMil_00002829	900	2.01036	4.54887e-22	1.34142e-21	up	PREDICTED: hevamine-A-like
SMil_00012221	297	1.81306	6.20379e-11	1.33733e-10	up	PREDICTED: serine carboxypeptidase-like 34
SMil_00010352	600	-1.03432	4.19912e-09	8.44243e-09	down	hypothetical protein
SMil_00027850	504	-1.98328	2.86943e-28	9.6395e-28	down	protein EMBRYONIC FLOWER 1
SMil_00022636	366	-1.79667	5.69059e-37	2.22626e-36	down	PREDICTED: 15.4 kDa class V heat shock protein
SMil_00001235	1932	1.26722	0	0	up	protein SCAI
SMil_00005594	1110	-1.74805	1.90856e-24	5.95063e-24	down	WAT1-related protein At2g37460
SMil_00001751	3714	2.30763	7.54297e-183	9.19632e-182	up	zinc finger protein BRUTUS-like At1g18910 isoform X1
SMil_00020950	5919	1.09898	5.73252e-57	2.90774e-56	up	bromodomain and WD repeat-containing protein 3-like
SMil_00005029	1014	1.98043	1.12196e-54	5.55389e-54	up	alpha-N-acetylglucosaminidase isoform X1
SMil_00010381	426	-1.06888	7.07456e-06	1.23226e-05	down	hypothetical protein JCGZ_00472
SMil_00024114	792	-2.91856	5.68702e-134	5.47841e-133	down	PREDICTED: uncharacterized protein LOC105971556
SMil_00015925	1224	1.24557	7.21835e-148	7.5139e-147	up	serine/arginine repetitive matrix protein 1-like
SMil_00026368	732	-1.12374	4.86232e-24	1.50296e-23	down	SPX domain-containing protein 4
SMil_00030236	657	-1.06224	8.94045e-85	6.01209e-84	down	hypothetical protein CICLE_v10022874mg
SMil_00019741	3489	1.08772	0	0	up	probable sucrose-phosphate synthase 1
SMil_00011139	222	1.0581	4.90332e-07	9.01596e-07	up	PREDICTED: exocyst complex component SEC6
SMil_00011748	816	-1.4372	0	0	down	60S ribosomal protein L8-1
SMil_00024321	1956	1.92545	7.85281e-61	4.17447e-60	up	putative disease resistance protein At1g50180 isoform X1
SMil_00022465	615	1.52495	2.21931e-64	1.22738e-63	up	PREDICTED: lignin-forming anionic peroxidase-like
SMil_00010959	1734	1.04932	4.23492e-46	1.88577e-45	up	ERAD-associated E3 ubiquitin-protein ligase HRD1B isoform X1
SMil_00021530	264	-2.3679	2.75546e-54	1.35584e-53	down	diacylglycerol O-acyltransferase 3, cytosolic
SMil_00004932	444	-1.63046	0	0	down	PREDICTED: histone H2B
SMil_00015817	750	-1.12238	0	0	down	40S ribosomal protein SA
SMil_00017348	378	-3.88393	0	0	down	MYB-like transcription factor ETC3
SMil_00025968	792	-2.14946	0	0	down	unnamed protein product
SMil_00023805	303	-1.01223	3.92355e-132	3.73715e-131	down	hypothetical protein M569_13766, partial
SMil_00026151	825	2.15968	0	0	up	basic helix-loop-helix transcription factor
SMil_00002496	1638	1.31366	1.03999e-72	6.2665e-72	up	LOW QUALITY PROTEIN: uncharacterized protein LOC105175389
SMil_00022077	903	2.55851	7.55517e-259	1.22945e-257	up	PREDICTED: leucoanthocyanidin dioxygenase-like
SMil_00027413	1128	-2.15244	1.96263e-256	3.17285e-255	down	U-box domain-containing protein 26
SMil_00012289	636	-1.37473	0	0	down	peptidyl-prolyl cis-trans isomerase CYP20-1
SMil_00001227	348	-2.58904	3.42262e-19	9.40111e-19	down	uncharacterized protein LOC105165240
SMil_00026279	525	-1.45448	0	0	down	60S ribosomal protein L17-2-like
SMil_00022292	462	-1.2074	2.42373e-22	7.19506e-22	down	bet1-like SNARE 1-2
SMil_00009119	666	1.22225	5.61363e-10	1.16923e-09	up	PREDICTED: GDSL esterase/lipase At5g45960-like
SMil_00016068	1509	4.95312	9.39414e-120	8.21253e-119	up	berberine bridge enzyme-like 8
SMil_00008259	675	-2.88208	9.68811e-29	3.28635e-28	down	pentatricopeptide repeat-containing protein At1g59720, chloroplastic/mitochondrial
SMil_00013530	1272	4.70041	0	0	up	serine carboxypeptidase-like 18 isoform X2
SMil_00005493	585	-2.08068	0	0	down	uncharacterized protein LOC105156392
SMil_00018933	2787	1.38911	4.53058e-186	5.59659e-185	up	chaperone protein ClpB4, mitochondrial
SMil_00027893	993	-2.01162	2.88911e-110	2.35142e-109	down	uncharacterized protein LOC105173679
SMil_00008307	540	-1.11915	1.10472e-103	8.61639e-103	down	uncharacterized protein LOC105175194
SMil_00024356	1518	1.19615	4.78444e-80	3.0843e-79	up	phosphatidylserine decarboxylase proenzyme 2-like isoform X1
SMil_00019415	1113	-1.26528	7.56657e-23	2.27232e-22	down	uncharacterized protein LOC105156443
SMil_00027478	366	-1.5964	0	0	down	RecName: Full=60S ribosomal protein L31
SMil_00002759	522	-1.1543	9.64111e-131	9.11588e-130	down	50S ribosomal protein L35, chloroplastic
SMil_00014858	2802	-1.47035	1.91237e-75	1.17875e-74	down	kinesin-like protein NACK1
SMil_00026366	1092	1.52996	6.47982e-170	7.48947e-169	up	probable trehalose-phosphate phosphatase D isoform X2
SMil_00017978	624	-1.15481	3.07356e-35	1.16954e-34	down	Werner Syndrome-like exonuclease
SMil_00015636	531	2.65855	9.42598e-88	6.49971e-87	up	uncharacterized protein LOC105169806
SMil_00019233	969	4.54373	0	0	up	protein DMR6-LIKE OXYGENASE 1
SMil_00025730	738	2.28315	0	0	up	PREDICTED: non-specific phospholipase C3-like
SMil_00023320	1032	1.46779	0	0	up	uncharacterized protein LOC105163461
SMil_00001124	729	3.85532	5.83663e-102	4.5057e-101	up	WRKY protein
SMil_00020066	3885	1.19135	0	0	up	ABC transporter B family member 11-like
SMil_00003943	285	-1.43848	5.98515e-07	1.09643e-06	down	hypothetical protein MIMGU_mgv1a017154mg
SMil_00020184	1407	3.31141	0	0	up	PREDICTED: uncharacterized protein LOC8262840
SMil_00007972	168	-1.56966	2.2822e-46	1.01975e-45	down	hypothetical protein CICLE_v10006402mg
SMil_00026877	1149	1.00026	4.87637e-22	1.43659e-21	up	probable folate-biopterin transporter 7
SMil_00001173	279	-3.00872	4.66153e-116	3.96281e-115	down	PREDICTED: NAD(P)H-quinone oxidoreductase subunit M, chloroplastic
SMil_00020108	1401	1.03295	7.35785e-40	3.00235e-39	up	AtC3H17-like protein
SMil_00027499	324	-2.43142	3.36202e-39	1.35495e-38	down	PREDICTED: uncharacterized protein LOC105969156
SMil_00027911	2037	3.65077	0	0	up	hypothetical protein KK1_002234
SMil_00008424	423	-1.49242	4.64789e-33	1.70775e-32	down	uncharacterized protein LOC105159695 isoform X2
SMil_00015383	912	-1.08542	0	0	down	60S ribosomal protein L7-4 isoform X1
SMil_00000967	417	-1.40492	2.94506e-224	4.26083e-223	down	hypothetical protein CARUB_v10018269mg, partial
SMil_00020546	537	2.88601	8.31109e-48	3.78661e-47	up	hypothetical protein MIMGU_mgv1a017881mg
SMil_00002923	3084	1.53415	0	0	up	histidine kinase 3 isoform X1
SMil_00000202	531	-2.33519	1.26159e-28	4.26935e-28	down	zinc finger protein 4-like
SMil_00022634	369	-2.00933	1.20389e-21	3.51008e-21	down	PREDICTED: 15.4 kDa class V heat shock protein
SMil_00026336	588	1.15093	1.10818e-07	2.094e-07	up	basic helix-loop-helix transcription factor
SMil_00000975	627	-1.47123	8.11407e-157	8.80441e-156	down	PREDICTED: zinc finger protein AZF1-like
SMil_00025204	1239	1.32322	2.99084e-24	9.28928e-24	up	hypothetical protein MIMGU_mgv1a021453mg, partial
SMil_00023259	165	-1.65147	4.89436e-30	1.70304e-29	down	mitochondrial import inner membrane translocase subunit TIM8
SMil_00017775	2082	-1.47276	4.58303e-80	2.95587e-79	down	histone-lysine N-methyltransferase SETD1B
SMil_00021348	1134	1.70439	5.48968e-68	3.15038e-67	up	putative serine/threonine-protein kinase
SMil_00000764	1389	1.07961	1.9048e-42	8.07494e-42	up	ubiquitin carboxyl-terminal hydrolase 10
SMil_00009851	804	1.60915	4.81523e-52	2.31601e-51	up	PREDICTED: BTB/POZ domain-containing protein At5g66560
SMil_00001258	1098	1.75271	0	0	up	apoptosis-inducing factor homolog A-like
SMil_00025624	480	-1.1263	6.42497e-09	1.28117e-08	down	uncharacterized protein LOC105176949 isoform X2
SMil_00001287	369	-1.26122	1.37603e-49	6.41587e-49	down	upstream activation factor subunit UAF30
SMil_00024289	354	-1.63588	0	0	down	60S ribosomal protein L35a-3
SMil_00012693	984	-1.34088	7.31689e-18	1.94232e-17	down	sphingolipid delta(4)-desaturase DES1-like
SMil_00006100	972	-2.35188	5.40002e-40	2.20945e-39	down	PREDICTED: reticulon-like protein B5
SMil_00010963	1101	1.40891	1.09567e-78	6.96232e-78	up	probable purine permease 5
SMil_00003468	1551	-1.84261	0	0	down	cytochrome P450 CYP82D70
SMil_00024026	888	-2.45969	1.549e-230	2.30245e-229	down	PREDICTED: 1-aminocyclopropane-1-carboxylate oxidase homolog 11-like isoform X2
SMil_00025731	1656	1.61548	0	0	up	non-specific phospholipase C4
SMil_00006245	1362	-1.10621	8.98446e-22	2.62744e-21	down	LOW QUALITY PROTEIN: GDSL esterase/lipase At3g26430
SMil_00008619	507	-2.02439	1.07358e-135	1.04122e-134	down	dof zinc finger protein DOF1.5-like
SMil_00009020	507	-1.27005	2.34594e-19	6.47323e-19	down	hypothetical protein MIMGU_mgv1a026345mg
SMil_00010346	1467	-1.19216	6.82917e-30	2.36868e-29	down	protein UPSTREAM OF FLC
SMil_00014434	912	-1.37136	4.82384e-99	3.64299e-98	down	protein OSB4, chloroplastic
SMil_00012033	1080	1.92852	0	0	up	1-aminocyclopropane-1-carboxylate oxidase homolog 1-like
SMil_00005346	279	1.60928	2.26139e-14	5.46354e-14	up	uncharacterized protein LOC105161161
SMil_00024513	336	1.34591	2.86115e-14	6.88866e-14	up	auxin-responsive protein SAUR66-like
SMil_00026888	771	-1.6104	0	0	down	chlorophyll a-b binding protein CP24 10A, chloroplastic
SMil_00001450	234	-1.56228	1.29946e-15	3.25699e-15	down	PREDICTED: probable NAD(P)H dehydrogenase (quinone) FQR1-like 2
SMil_00028326	441	1.00849	1.48726e-06	2.67611e-06	up	basic helix-loop-helix transcription factor
SMil_00016502	1113	1.02068	3.41507e-22	1.00949e-21	up	uncharacterized protein LOC105167514
SMil_00001239	1515	-1.21937	0	0	down	allantoinase isoform X2
SMil_00003499	369	-7.68336	6.87297e-30	2.38357e-29	down	hypothetical protein F511_02458
SMil_00019675	2661	1.81121	1.29668e-66	7.33579e-66	up	cytochrome P450 CYP71D374
SMil_00014741	2136	-2.0139	4.33209e-51	2.05953e-50	down	uncharacterized protein LOC105176095 isoform X2
SMil_00011585	504	-1.36157	1.30355e-29	4.49548e-29	down	hypothetical protein MIMGU_mgv1a022457mg
SMil_00004428	2406	-1.19728	1.77149e-230	2.63171e-229	down	probable LRR receptor-like serine/threonine-protein kinase At4g37250
SMil_00018175	1974	1.37354	2.44213e-283	4.29065e-282	up	PREDICTED: villin-3-like
SMil_00028506	462	2.2215	8.50668e-43	3.62432e-42	up	PREDICTED: vesicle-fusing ATPase
SMil_00026931	939	2.08534	0	0	up	caffeoylshikimate esterase-like
SMil_00002368	591	-1.17462	6.87845e-25	2.16363e-24	down	hypothetical protein F511_01547
SMil_00020846	663	-1.18694	2.97698e-36	1.1507e-35	down	BAH and coiled-coil domain-containing protein 1
SMil_00024440	366	-2.87144	1.69002e-19	4.68334e-19	down	uncharacterized protein LOC105157280
SMil_00012000	858	-1.15856	2.23617e-13	5.23229e-13	down	putative disease resistance protein At1g50180 isoform X2
SMil_00019531	333	-1.2848	0	0	down	PREDICTED: 60S ribosomal protein L36-2-like
SMil_00000227	2454	1.6812	8.34481e-129	7.7817e-128	up	putative cell division cycle ATPase
SMil_00027652	465	-1.33702	1.04699e-09	2.15672e-09	down	heat shock protein 1
SMil_00005162	999	1.51113	1.25411e-48	5.78085e-48	up	vestitone reductase
SMil_00007033	1665	-1.35995	1.35118e-23	4.13137e-23	down	uncharacterized protein LOC105165446
SMil_00009511	513	-2.41231	0	0	down	PREDICTED: probable calcium-binding protein CML45
SMil_00020046	345	-2.57746	8.96483e-155	9.63125e-154	down	PREDICTED: uncharacterized protein LOC100778751
SMil_00012674	1968	1.40229	1.25645e-106	9.98348e-106	up	AUGMIN subunit 8
SMil_00001317	1164	-1.8459	9.65988e-51	4.57079e-50	down	uncharacterized protein LOC105168136
SMil_00011505	459	1.79911	0	0	up	MLP-like protein 28
SMil_00000115	315	1.67486	0	0	up	hypothetical protein F511_17491
SMil_00023110	906	-1.34408	1.81304e-133	1.74282e-132	down	U-box domain-containing protein 11
SMil_00022149	402	-1.11245	5.58678e-151	5.90619e-150	down	PREDICTED: probable histone H2A.1
SMil_00011791	1365	2.04841	1.8425e-180	2.21746e-179	up	PREDICTED: serine/threonine-protein kinase EDR1-like
SMil_00001055	648	-1.39146	5.68287e-27	1.86363e-26	down	PREDICTED: calcineurin subunit B-like
SMil_00018383	558	-1.25854	5.66464e-111	4.63404e-110	down	hypothetical protein VIGAN_08097000
SMil_00023117	1149	2.46268	0	0	up	2-oxoglutarate-dependent dioxygenase DAO
SMil_00000139	1677	2.03545	2.89293e-235	4.35013e-234	up	bifunctional TH2 protein, mitochondrial-like isoform X1
SMil_00029301	303	-2.08932	0	0	down	small ubiquitin-related modifier 1-like
SMil_00009610	1986	1.20538	1.46881e-88	1.01774e-87	up	probable sulfate transporter 3.4
SMil_00017120	1623	2.19701	0	0	up	lysine histidine transporter-like 8
SMil_00009648	420	-1.2368	5.12625e-22	1.50922e-21	down	cytochrome c biogenesis FN (mitochondrion)
SMil_00007618	1305	1.56898	1.09898e-124	9.96391e-124	up	cyclin-T1-4-like isoform X1
SMil_00003204	999	1.42328	0	0	up	isopentenyl pyrophosphate isomerase
SMil_00010241	2256	-1.14149	6.29762e-38	2.49979e-37	down	PREDICTED: tRNA-dihydrouridine(47) synthase [NAD(P)(+)]-like
SMil_00004836	630	1.2655	4.81949e-32	1.74039e-31	up	sucrose transporter 2
SMil_00022850	2835	1.80313	0	0	up	PREDICTED: putative late blight resistance protein homolog R1B-8
SMil_00000500	1080	-2.53294	0	0	down	zinc finger CCCH domain-containing protein 23
SMil_00008255	1392	1.01463	1.32436e-205	1.77237e-204	up	PREDICTED: scopoletin glucosyltransferase-like
SMil_00022980	633	-5.07251	0	0	down	ethylene-responsive transcription factor ERF017-like
SMil_00029295	546	-1.42795	2.3599e-16	6.03536e-16	down	Plant disease resistance response protein
SMil_00000014	792	-2.57545	1.56866e-54	7.74537e-54	down	PREDICTED: uncharacterized protein LOC105972923
SMil_00020229	1344	-1.30492	5.249e-22	1.54486e-21	down	PREDICTED: sn1-specific diacylglycerol lipase alpha-like
SMil_00001219	669	-1.02762	3.07518e-130	2.89755e-129	down	probable histone H2A variant 3
SMil_00007495	1491	2.1165	2.96157e-87	2.03132e-86	up	3-oxoacyl-[acyl-carrier-protein] synthase II, chloroplastic isoform X1
SMil_00007075	894	-2.24066	0	0	down	RING-H2 finger protein ATL2
SMil_00012016	2667	1.31592	2.57893e-44	1.11988e-43	up	protein HUA2-LIKE 3
SMil_00008529	1923	-1.89076	0	0	down	uncharacterized protein LOC105170099
SMil_00025835	615	-2.48921	2.95811e-20	8.33539e-20	down	putative pumilio homolog 7, chloroplastic
SMil_00020702	864	2.64061	5.71917e-255	9.19644e-254	up	NAC domain protein NAC2
SMil_00017878	801	1.13079	9.55387e-16	2.4046e-15	up	putative late blight resistance protein homolog R1A-10 isoform X2
SMil_00017459	459	-1.54464	1.53374e-10	3.26063e-10	down	protein XRI1-like
SMil_00003792	1512	4.5902	0	0	up	perillyl alcohol and perillaldehyde synthase cytochrome P450 CYP71AT146
SMil_00027709	684	1.12873	1.04379e-174	1.22788e-173	up	uncharacterized protein LOC105163966
SMil_00003258	999	1.07965	1.15988e-245	1.80413e-244	up	cinnamoyl-CoA reductase
SMil_00009522	417	-1.32387	1.28461e-07	2.42132e-07	down	probable LRR receptor-like serine/threonine-protein kinase At4g30520
SMil_00005341	5190	1.2033	8.35523e-112	6.87034e-111	up	protein SHOOT GRAVITROPISM 6
SMil_00021872	2568	1.3038	7.31922e-45	3.20446e-44	up	PREDICTED: putative late blight resistance protein homolog R1B-8
SMil_00006239	537	-1.62321	3.2482e-83	2.15701e-82	down	basic leucine zipper 43
SMil_00016583	1422	1.95796	1.43032e-193	1.82848e-192	up	PREDICTED: 7-deoxyloganetin glucosyltransferase-like
SMil_00026155	312	-1.8555	1.62829e-77	1.02247e-76	down	Histone core
SMil_00006937	1206	1.97056	2.14488e-109	1.73374e-108	up	gamma-cadinene synthase
SMil_00012231	438	-1.11347	6.9543e-127	6.40575e-126	down	copper transporter 6
SMil_00021276	603	-1.80551	5.6869e-82	3.73531e-81	down	myb family transcription factor PHL8-like
SMil_00002465	219	-2.35359	3.4724e-19	9.5369e-19	down	hypothetical protein B456_001G236100
SMil_00019406	1329	-1.40312	4.04321e-34	1.51033e-33	down	protein IQ-DOMAIN 1
SMil_00002380	582	2.35948	4.73447e-264	7.80742e-263	up	RD22-like protein
SMil_00007045	2598	-1.0694	1.87597e-51	8.96257e-51	down	putative late blight resistance protein homolog R1A-10
SMil_00023587	267	-1.11768	1.12961e-95	8.28636e-95	down	Acyl Carrier Protein
SMil_00005353	2007	-1.65546	1.5463e-63	8.46547e-63	down	E3 ubiquitin-protein ligase ORTHRUS 2
SMil_00015686	1128	-1.58221	7.51618e-20	2.09895e-19	down	GDSL esterase/lipase At1g71691
SMil_00024002	618	-1.23473	6.85174e-179	8.19881e-178	down	PREDICTED: probable glutathione S-transferase parC
SMil_00021724	462	1.38309	1.54739e-13	3.63901e-13	up	PREDICTED: sister chromatid cohesion 1 protein 4-like
SMil_00028808	654	-1.22379	0	0	down	polyadenylate-binding protein 2 isoform X1
SMil_00020306	1470	1.37886	2.05287e-65	1.14868e-64	up	serine/threonine-protein kinase EDR1-like isoform X2
SMil_00018221	555	-3.08349	1.15305e-60	6.11151e-60	down	MYB-related transcription factor
SMil_00008289	828	1.51608	3.92543e-16	9.98174e-16	up	protein CUP-SHAPED COTYLEDON 3
SMil_00025765	468	-1.98162	1.6113e-23	4.91728e-23	down	uncharacterized protein LOC105172397
SMil_00000223	447	-1.68384	1.24735e-40	5.15022e-40	down	protein GLUTAMINE DUMPER 2-like
SMil_00022845	1089	1.19431	4.17253e-79	2.66012e-78	up	putative disease resistance protein At1g50180 isoform X2
SMil_00025129	657	-1.67395	1.60728e-303	2.97211e-302	down	unnamed protein product, partial
SMil_00011861	4014	1.005	0	0	up	uncharacterized protein LOC105165229 isoform X1
SMil_00028935	759	-1.50935	1.88932e-23	5.75732e-23	down	uncharacterized protein LOC105174514
SMil_00003614	606	2.12308	0	0	up	uncharacterized protein LOC105176659
SMil_00021621	204	1.69663	1.40251e-125	1.28014e-124	up	hypothetical protein CISIN_1g0187342mg, partial
SMil_00015838	366	-1.78862	5.49622e-97	4.07255e-96	down	uncharacterized protein LOC105168457
SMil_00027071	792	-1.13308	8.993e-36	3.45592e-35	down	PREDICTED: methylesterase 10
SMil_00005262	297	-1.37438	6.34188e-72	3.79101e-71	down	DNA-directed RNA polymerase I subunit RPA12-like
SMil_00008760	585	-1.79579	0	0	down	uncharacterized protein LOC105167031
SMil_00008423	933	-1.01492	6.83502e-21	1.95811e-20	down	mitochondrial carnitine/acylcarnitine carrier-like protein
SMil_00008303	1497	-1.09528	5.1646e-16	1.30996e-15	down	uncharacterized protein LOC105160796
SMil_00026559	531	-1.1825	0	0	down	nucleoside diphosphate kinase B
SMil_00018378	837	1.86191	1.05144e-264	1.736e-263	up	serine/threonine-protein kinase tricorner
SMil_00000273	4455	1.26257	0	0	up	protein transport protein SEC16B homolog
SMil_00011471	432	-1.17171	0	0	down	hypothetical protein MIMGU_mgv1a015102mg
SMil_00006299	447	-2.49439	9.7306e-246	1.51615e-244	down	17.5 kDa class I heat shock protein-like
SMil_00022375	582	-1.62407	4.88978e-63	2.65768e-62	down	uncharacterized protein LOC105168786
SMil_00023666	1356	-2.36404	8.73781e-61	4.63947e-60	down	uncharacterized protein LOC105171344
SMil_00013242	852	1.99021	1.88104e-58	9.72867e-58	up	transcription factor TCP5-like
SMil_00012968	1941	1.65484	3.89937e-106	3.09022e-105	up	ubiquitin carboxyl-terminal hydrolase 12 isoform X5
SMil_00027470	762	-1.70494	4.54598e-31	1.61243e-30	down	SHUGOSHIN 2 isoform X2
SMil_00000129	4182	1.78812	0	0	up	myosin-6-like
SMil_00010209	1545	1.06159	0	0	up	probable methylenetetrahydrofolate reductase
SMil_00012641	492	-1.31166	0	0	down	PREDICTED: 60S ribosomal protein L34
SMil_00019186	1284	-1.56119	5.2424e-36	2.0209e-35	down	uncharacterized protein LOC105167378
SMil_00004663	681	-1.65583	1.17021e-26	3.81818e-26	down	GDSL esterase/lipase At1g09390
SMil_00015240	1092	-1.20541	0	0	down	60S ribosomal protein L30-like
SMil_00020463	393	-1.33197	2.04864e-59	1.07285e-58	down	uncharacterized protein C6G9.01c
SMil_00029060	1818	1.13575	8.76243e-267	1.45827e-265	up	MACPF domain-containing protein CAD1
SMil_00004656	1320	-1.38704	4.0604e-191	5.11833e-190	down	uncharacterized protein LOC105170589
SMil_00011708	633	4.4784	2.75791e-67	1.57106e-66	up	berberine bridge enzyme-like 18
SMil_00003038	708	1.06225	4.71793e-10	9.85625e-10	up	hypothetical protein
SMil_00023331	1149	-1.49297	9.0867e-147	9.39029e-146	down	protein TIFY 8
SMil_00021227	1506	3.74222	0	0	up	perillyl alcohol and perillaldehyde synthase cytochrome P450 CYP71AT146
SMil_00007326	999	-1.45401	1.71419e-21	4.98135e-21	down	PREDICTED: transcription factor TGA4-like isoform X1
SMil_00020223	1320	-1.12141	1.01467e-271	1.7203e-270	down	aspartyl protease AED3
SMil_00025120	381	-1.62668	6.92398e-30	2.40065e-29	down	PREDICTED: uncharacterized protein LOC105975352
SMil_00002452	696	-2.71827	0	0	down	CCG-binding protein 1
SMil_00001946	1608	-1.02184	3.58446e-48	1.64194e-47	down	bZIP transcription factor 23
SMil_00012087	804	-2.15946	1.68577e-36	6.54219e-36	down	salicylic acid-binding protein 2
SMil_00016415	816	-1.55891	4.83277e-30	1.68204e-29	down	protein POLYCHOME
SMil_00002801	1419	2.49646	0	0	up	PREDICTED: LOW QUALITY PROTEIN: serine carboxypeptidase-like 27
SMil_00012746	1581	-1.56523	1.45711e-41	6.09608e-41	down	aspartic proteinase-like protein 1 isoform X1
SMil_00017128	462	-1.7586	0	0	down	unnamed protein product
SMil_00007860	1266	2.10666	5.77371e-52	2.77406e-51	up	amino acid permease 6
SMil_00027012	621	1.45585	1.09593e-75	6.76431e-75	up	PREDICTED: uncharacterized acetyltransferase At3g50280-like
SMil_00019195	672	-1.66646	3.84862e-18	1.02838e-17	down	BnaC02g05890D
SMil_00004556	1545	-3.51723	0	0	down	PREDICTED: isocitrate lyase
SMil_00016714	351	-1.96455	4.83819e-58	2.48477e-57	down	hypothetical protein
SMil_00017461	384	-1.20721	1.74551e-126	1.60238e-125	down	chromatin-remodeling complex subunit ies6
SMil_00006098	681	-1.1621	2.05522e-126	1.88606e-125	down	bifunctional bis(5'-adenosyl)-triphosphatase/adenylylsulfatase FHIT
SMil_00022138	1035	1.65047	7.53677e-101	5.7624e-100	up	probable receptor-like protein kinase At1g33260
SMil_00020051	2343	1.09611	0	0	up	U-box domain-containing protein 11-like
SMil_00007854	303	-1.45809	0	0	down	PREDICTED: CDGSH iron-sulfur domain-containing protein NEET
SMil_00002676	420	-1.33122	1.05089e-18	2.85175e-18	down	GATA transcription factor 15-like
SMil_00016366	2994	1.13724	6.85863e-182	8.32829e-181	up	serine/threonine-protein phosphatase BSL3 isoform X1
SMil_00022919	2082	4.78933	0	0	up	PREDICTED: glutamine--fructose-6-phosphate aminotransferase [isomerizing] 2
SMil_00012237	363	-1.34357	2.75977e-195	3.54975e-194	down	DNA-directed RNA polymerases II, IV and V subunit 11
SMil_00019141	1053	1.12851	2.68044e-36	1.03697e-35	up	ribosomal L1 domain-containing protein 1
SMil_00023160	2112	1.21023	9.35954e-297	1.69603e-295	up	VIN3-like protein 2 isoform X1
SMil_00026751	1365	1.53648	9.05734e-42	3.80162e-41	up	Aquaporin NIP1-2
SMil_00014541	867	1.59418	3.57187e-44	1.54907e-43	up	uncharacterized protein LOC105178276 isoform X2
SMil_00002927	1461	-2.26609	0	0	down	protein PHYTOCHROME KINASE SUBSTRATE 4
SMil_00003429	921	1.36522	0	0	up	phenylcoumaran benzylic ether reductase-like protein
SMil_00027033	378	-1.0836	3.38975e-12	7.6399e-12	down	uncharacterized protein LOC105165856
SMil_00007253	507	-1.79433	3.21198e-125	2.92583e-124	down	PREDICTED: uncharacterized protein LOC105949701 isoform X1
SMil_00027239	1248	2.21959	3.21754e-48	1.47511e-47	up	hypothetical protein MIMGU_mgv1a002671mg
SMil_00007998	2607	1.09112	2.28456e-31	8.14796e-31	up	verticillium wilt resistance-like protein
SMil_00017440	660	1.07293	3.24387e-11	7.06402e-11	up	PREDICTED: auxin response factor 8-like
SMil_00016405	1374	1.09997	8.29057e-150	8.71361e-149	up	putative acyltransferase
SMil_00013895	1059	-1.66373	4.19512e-300	7.68926e-299	down	PREDICTED: chlorophyll a-b binding protein 8, chloroplastic
SMil_00022109	1650	1.66383	0	0	up	uncharacterized protein LOC105175605 isoform X2
SMil_00016591	714	1.69018	1.35095e-122	1.20669e-121	up	homeobox-leucine zipper protein HAT5-like
SMil_00011824	561	-1.21504	7.363e-118	6.33681e-117	down	peroxidase 64
SMil_00028952	162	1.37332	5.40636e-23	1.62954e-22	up	lysophospholipid acyltransferase LPEAT2
SMil_00001376	2598	1.24298	2.6387e-43	1.13027e-42	up	PREDICTED: putative late blight resistance protein homolog R1B-8
SMil_00008351	957	2.19301	0	0	up	hypothetical protein F511_13465
SMil_00024771	723	-1.69856	1.23775e-35	4.74648e-35	down	U-box domain-containing protein 26
SMil_00019658	1110	1.026	4.11886e-19	1.12861e-18	up	protein FAR1-RELATED SEQUENCE 4
SMil_00010039	2442	1.28734	4.07913e-98	3.05338e-97	up	nuclear pore complex protein NUP98A isoform X1
SMil_00014248	1665	2.02597	1.45353e-90	1.02044e-89	up	PREDICTED: putative late blight resistance protein homolog R1B-16
SMil_00001981	1146	2.55034	2.92397e-41	1.21935e-40	up	respiratory burst oxidase homolog protein A
SMil_00006570	864	2.64866	7.47604e-299	1.36109e-297	up	ABC transporter I family member 19 isoform X1
SMil_00021190	3567	1.04358	0	0	up	cell synthase
SMil_00027187	2004	1.2379	3.29923e-119	2.87129e-118	up	protein LNK1-like isoform X1
SMil_00020887	1245	-1.13418	3.75275e-48	1.71874e-47	down	growth-regulating factor 1
SMil_00012810	504	-1.80436	3.35288e-147	3.47151e-146	down	PREDICTED: uncharacterized protein LOC105948842
SMil_00021989	837	1.39929	1.003e-14	2.45254e-14	up	mitochondrial outer membrane protein porin of 36 kDa-like
SMil_00005955	1539	-2.1004	0	0	down	uncharacterized protein LOC105172963 isoform X1
SMil_00030191	417	-1.16094	9.27493e-06	1.60613e-05	down	PREDICTED: uncharacterized protein LOC105949054
SMil_00015442	1152	2.59861	1.04517e-37	4.13179e-37	up	GDSL esterase/lipase At2g23540
SMil_00026491	1842	-1.5001	5.04865e-151	5.33936e-150	down	60S ribosomal protein L16, putative
SMil_00020971	972	1.73605	2.21933e-175	2.62097e-174	up	cytochrome P450
SMil_00022608	975	1.62273	4.0438e-64	2.2305e-63	up	basic helix-loop-helix transcription factor
SMil_00005219	3534	1.38857	0	0	up	calcium-transporting ATPase 10, plasma membrane-type isoform X2
SMil_00001065	1290	1.9906	2.93088e-202	3.85765e-201	up	probable serine/threonine-protein kinase PBL15
SMil_00000071	561	-1.61662	3.63915e-25	1.15172e-24	down	PREDICTED: uncharacterized protein LOC105949503
SMil_00023840	1437	4.53978	0	0	up	PREDICTED: alanine--glyoxylate aminotransferase 2 homolog 3, mitochondrial
SMil_00000783	1989	-1.82278	8.69398e-56	4.35937e-55	down	uncharacterized protein LOC105166409
SMil_00009332	129	-1.26986	3.55764e-18	9.51662e-18	down	hypothetical protein
SMil_00006010	1341	2.92413	3.38057e-277	5.82992e-276	up	PREDICTED: uncharacterized protein LOC105968164
SMil_00007559	585	2.11619	1.99368e-205	2.66417e-204	up	uncharacterized protein LOC105171728
SMil_00013029	2001	-2.96224	0	0	down	IQ domain-containing protein IQM1 isoform X2
SMil_00019384	1896	-1.45954	2.13653e-129	2.00338e-128	down	J domain-containing protein required for chloroplast accumulation response 1
SMil_00000557	468	-1.1327	8.72784e-21	2.49221e-20	down	heavy metal-associated isoprenylated plant protein 21 isoform X2
SMil_00008012	1035	-1.18009	3.13856e-52	1.51332e-51	down	PREDICTED: DNA-directed RNA polymerase III subunit RPC6
SMil_00024251	2781	1.21939	6.39674e-226	9.32426e-225	up	formin-like protein 1
SMil_00015660	999	-1.97552	3.62074e-69	2.10141e-68	down	PREDICTED: probable receptor-like protein kinase At1g67000
SMil_00003355	777	-1.10581	0	0	down	60S ribosomal protein L7a-1
SMil_00015855	3072	1.01616	2.29414e-184	2.81089e-183	up	guanylate-binding protein 1
SMil_00010375	600	-2.53437	0	0	down	PREDICTED: ubiquitin-conjugating enzyme E2 10-like
SMil_00004382	1128	-1.26094	3.1249e-17	8.16264e-17	down	PREDICTED: putative late blight resistance protein homolog R1A-10 isoform X1
SMil_00028590	420	-1.22899	0	0	down	multiprotein-bridging factor 1a
SMil_00002053	510	-2.14467	1.54884e-122	1.38254e-121	down	protein LIGHT-DEPENDENT SHORT HYPOCOTYLS 10
SMil_00025444	498	-1.52983	2.75433e-34	1.03157e-33	down	uncharacterized protein LOC105159972
SMil_00026983	1443	1.18269	1.29827e-44	5.65846e-44	up	PREDICTED: probable amino-acid acetyltransferase NAGS2, chloroplastic isoform X2
SMil_00006704	657	-1.29032	2.99598e-10	6.29918e-10	down	uncharacterized protein LOC105173171
SMil_00015458	1107	-1.35172	2.76787e-37	1.08786e-36	down	HSFA9
SMil_00005896	267	-1.00606	1.16027e-61	6.22523e-61	down	PREDICTED: probable small nuclear ribonucleoprotein F
SMil_00004402	339	-1.90104	0	0	down	60S ribosomal protein L35a-3
SMil_00007720	231	1.33411	0.000182176	0.00029216	up	uncharacterized protein LOC105176076 isoform X3
SMil_00001521	2361	-2.69463	0	0	down	receptor-like protein kinase HSL1
SMil_00025795	207	-1.14717	1.94449e-168	2.23699e-167	down	hypothetical protein MIMGU_mgv1a020976mg, partial
SMil_00023930	2982	-1.47093	5.48392e-54	2.68718e-53	down	PREDICTED: 125 kDa kinesin-related protein-like
SMil_00004308	1392	1.39838	0	0	up	lysine histidine transporter 1
SMil_00011428	3987	2.11278	7.20321e-103	5.5829e-102	up	ABC transporter G family member 35-like
SMil_00009606	384	-2.72131	4.67205e-157	5.07564e-156	down	thionin-like protein 2
SMil_00029943	2757	-1.33341	1.93e-49	8.97412e-49	down	unnamed protein product
SMil_00024663	459	-1.43401	0	0	down	40S ribosomal protein S18
SMil_00029870	423	-1.66499	1.86672e-09	3.80656e-09	down	PREDICTED: uncharacterized protein LOC105976272
SMil_00016555	681	-1.0973	3.74895e-21	1.07971e-20	down	PREDICTED: glutathione S-transferase U17-like
SMil_00010922	612	-1.12107	4.73744e-92	3.36773e-91	down	Sulfate adenylyltransferase subunit 2
SMil_00012229	924	-1.74376	1.65336e-66	9.33998e-66	down	uncharacterized protein LOC105170638 isoform X2
SMil_00008987	1023	-2.45942	0	0	down	21 kDa protein-like
SMil_00005991	603	-1.57848	0	0	down	40S ribosomal protein S7
SMil_00005943	1110	-1.0023	3.15797e-93	2.27111e-92	down	uncharacterized protein LOC105175481
SMil_00003288	1560	-1.43756	1.62995e-44	7.09493e-44	down	probable flavin-containing monooxygenase 1
SMil_00025800	609	-1.24248	1.7289e-30	6.06569e-30	down	cancer-related nucleoside-triphosphatase homolog isoform X1
SMil_00023517	291	-1.57027	1.18077e-14	2.88046e-14	down	hypothetical protein
SMil_00011236	825	-1.00156	5.33234e-78	3.36631e-77	down	DAG protein, chloroplastic isoform X2
SMil_00004717	846	-1.97133	0	0	down	probable CCR4-associated factor 1 homolog 11
SMil_00002299	1986	-1.00991	7.8907e-25	2.47916e-24	down	wall-associated receptor kinase-like 14
SMil_00019350	822	-1.78168	7.25047e-43	3.09105e-42	down	uncharacterized protein LOC105169888
SMil_00015122	855	1.55112	1.0498e-113	8.78407e-113	up	transmembrane protein 45B
SMil_00007608	459	-1.27152	6.83749e-18	1.81621e-17	down	uncharacterized protein LOC105176190
SMil_00028698	294	1.80611	9.56844e-26	3.06233e-25	up	hypothetical protein MIMGU_mgv1a022288mg, partial
SMil_00030030	552	2.3546	5.96561e-30	2.07101e-29	up	PREDICTED: exocyst complex component SEC5A
SMil_00001705	453	-1.8368	0	0	down	PREDICTED: uncharacterized protein LOC108196454
SMil_00029043	993	1.85339	3.82535e-29	1.30874e-28	up	cytosolic sulfotransferase 12-like
SMil_00002717	3018	1.02874	4.92396e-153	5.25255e-152	up	chaperone protein ClpD, chloroplastic
SMil_00009386	876	-3.058	4.57676e-120	4.01273e-119	down	F-box protein SKIP28-like isoform X1
SMil_00001913	534	-2.6503	0	0	down	photosystem II repair protein PSB27-H1, chloroplastic
SMil_00022710	753	-1.56027	5.73705e-109	4.6263e-108	down	PREDICTED: protein THYLAKOID FORMATION1, chloroplastic
SMil_00012802	2922	1.02048	0	0	up	coatomer subunit beta-1
SMil_00023414	1077	-1.76852	4.58312e-142	4.60127e-141	down	PREDICTED: crocetin glucosyltransferase, chloroplastic-like
SMil_00017681	1146	-1.19004	4.67612e-30	1.62773e-29	down	PREDICTED: uncharacterized protein LOC105967307
SMil_00015594	1899	-2.92774	0	0	down	LRR receptor-like serine/threonine-protein kinase FEI 1
SMil_00005440	2712	2.58054	0	0	up	whitefly-induced gp91-phox
SMil_00019538	1659	1.90314	2.73577e-227	4.01805e-226	up	basic helix-loop-helix transcription factor
SMil_00027325	567	-1.1075	1.4555e-28	4.92006e-28	down	mavicyanin
SMil_00025984	396	-1.8886	1.64797e-13	3.87119e-13	down	probable LRR receptor-like serine/threonine-protein kinase At4g31250
SMil_00008895	2199	1.11013	1.10911e-95	8.13816e-95	up	DDT domain-containing protein PTM
SMil_00014149	687	-1.35597	5.89979e-47	2.65677e-46	down	ataxin-7-like protein 3 isoform X1
SMil_00006390	639	1.53267	1.42077e-29	4.89725e-29	up	beta-amyrin 28-oxidase-like
SMil_00000552	318	1.52965	1.31086e-08	2.58043e-08	up	hypothetical protein
SMil_00027619	339	-5.34537	5.77653e-26	1.85796e-25	down	zinc finger protein 2-like
SMil_00018831	294	-3.64262	2.83666e-17	7.41615e-17	down	hypothetical protein MANES_09G023600
SMil_00027208	606	-2.58538	6.09033e-141	6.07621e-140	down	tetraspanin-6
SMil_00003772	1263	-1.91448	1.43177e-225	2.08591e-224	down	fasciclin-like arabinogalactan protein 8
SMil_00022951	822	-2.24799	0	0	down	SMLII
SMil_00011983	438	-1.1508	0	0	down	40S ribosomal protein S19-1
SMil_00014663	162	-1.07826	7.97814e-16	2.01174e-15	down	hypothetical protein POPTR_0010s24040g, partial
SMil_00028634	342	-2.36231	2.27096e-19	6.2708e-19	down	hypothetical protein
SMil_00004982	1071	-1.53927	2.10869e-132	2.01276e-131	down	solute carrier family 25 member 44
SMil_00019070	840	-1.57473	1.84046e-73	1.11517e-72	down	PREDICTED: pentatricopeptide repeat-containing protein At4g18975, chloroplastic isoform X1
SMil_00003723	927	2.96093	6.377e-116	5.41436e-115	up	perillyl alcohol and perillaldehyde synthase cytochrome P450 CYP71AT146
SMil_00025190	1452	1.53663	0	0	up	rosmarinic acid synthase
SMil_00006446	1224	1.4673	5.01669e-24	1.5498e-23	up	uncharacterized protein LOC105156363
SMil_00025221	1629	1.13538	2.95759e-62	1.59663e-61	up	PREDICTED: uncharacterized protein LOC105972386 isoform X1
SMil_00021581	615	-1.47322	0	0	down	60S ribosomal protein L9-like
SMil_00018165	288	-3.33894	6.07653e-129	5.67428e-128	down	hypothetical protein F511_19034
SMil_00014686	897	1.39674	1.58283e-14	3.84365e-14	up	uncharacterized protein LOC105173021
SMil_00009660	3711	2.70585	0	0	up	receptor-like serine/threonine-protein kinase ALE2 isoform X2
SMil_00019767	1170	2.08258	8.50197e-150	8.92888e-149	up	inositol-tetrakisphosphate 1-kinase 3 isoform X1
SMil_00006692	1584	-3.2322	5.48439e-140	5.43768e-139	down	pectinesterase
SMil_00024651	2430	2.27189	4.13229e-109	3.33521e-108	up	PREDICTED: putative late blight resistance protein homolog R1B-16
SMil_00001069	1236	-2.96025	2.75678e-47	1.24847e-46	down	kinase-interacting family protein
SMil_00011058	1998	1.06001	3.32884e-229	4.9157e-228	up	telomere repeat-binding factor like-protein
SMil_00029152	480	2.18571	3.99741e-229	5.89977e-228	up	pathogenesis-related protein 10.4
SMil_00001329	1242	-1.0404	6.34922e-42	2.67405e-41	down	PREDICTED: AT-hook motif nuclear-localized protein 10
SMil_00021556	3156	1.51666	2.33286e-131	2.21348e-130	up	uncharacterized protein LOC105166233
SMil_00024177	435	-1.80992	0	0	down	40S ribosomal protein S19-1
SMil_00010140	429	-2.25268	0	0	down	PREDICTED: ferredoxin
SMil_00010971	555	-1.1127	5.49256e-29	1.87252e-28	down	transmembrane protein 230-like isoform X1
SMil_00020720	993	-2.35065	0	0	down	bifunctional nuclease 2
SMil_00003929	861	-1.37364	6.77836e-198	8.79371e-197	down	probable ribose-5-phosphate isomerase 1
SMil_00004755	561	-1.94999	3.1726e-84	2.12502e-83	down	PREDICTED: uncharacterized protein LOC105965216
SMil_00014063	702	-1.85596	0	0	down	LOB domain-containing protein 37-like
SMil_00029789	2154	2.02679	6.17125e-129	5.76075e-128	up	putative late blight resistance protein homolog R1B-16 isoform X1
SMil_00013777	528	-1.69966	8.93321e-56	4.47684e-55	down	phosphatidylinositol N-acetylglucosaminyltransferase subunit P-like
SMil_00020565	1497	-2.01888	0	0	down	PREDICTED: protein ASPARTIC PROTEASE IN GUARD CELL 2
SMil_00013245	489	-1.68085	2.00712e-77	1.25919e-76	down	hypothetical protein M569_01382
SMil_00026876	696	-1.7719	1.27613e-32	4.65289e-32	down	MYB-related transcription factor
SMil_00018649	411	-2.54047	0	0	down	14 kDa proline-rich protein DC2.15-like
SMil_00022570	1545	3.5026	0	0	up	PREDICTED: probable anion transporter 3, chloroplastic
SMil_00007688	810	-1.55737	0	0	down	50S ribosomal protein L18, chloroplastic
SMil_00007746	2346	-1.04133	1.32765e-27	4.40444e-27	down	PREDICTED: dynamin-related protein 5A
SMil_00003292	549	-3.51772	0	0	down	dehydration-responsive element-binding protein 1B
SMil_00000449	963	-2.49532	0	0	down	PREDICTED: 17.3 kDa class II heat shock protein-like
SMil_00004917	954	-1.32069	2.05588e-15	5.12779e-15	down	PREDICTED: uncharacterized protein LOC105967860
SMil_00028708	888	1.33564	1.00008e-150	1.05561e-149	up	PREDICTED: probable F-box protein At1g60180
SMil_00022864	390	-2.02801	1.47265e-36	5.7192e-36	down	PREDICTED: cytochrome c oxidase-assembly factor COX23, mitochondrial
SMil_00027143	906	2.33538	1.31633e-162	1.46826e-161	up	callose synthase 10
SMil_00017522	432	1.1679	1.83832e-15	4.59064e-15	up	probable E3 ubiquitin-protein ligase LUL4
SMil_00002377	954	-1.08328	4.0996e-48	1.87601e-47	down	PREDICTED: GTP-binding protein At2g22870
SMil_00007249	1194	-2.42937	8.65643e-83	5.7232e-82	down	uncharacterized protein LOC105171540
SMil_00022809	1101	1.28271	9.67613e-90	6.74594e-89	up	ferrochelatase-2, chloroplastic isoform X2
SMil_00003302	1335	-1.00308	2.28856e-20	6.46617e-20	down	Zinc finger, CCCH-type
SMil_00021185	1047	-1.42936	9.16098e-276	1.57384e-274	down	protein DMR6-LIKE OXYGENASE 2-like
SMil_00013481	1404	-1.25948	2.49223e-29	8.55133e-29	down	uncharacterized protein DDB_G0284459-like
SMil_00026851	915	-1.14574	1.72737e-19	4.78538e-19	down	uncharacterized protein LOC105168224
SMil_00023554	519	4.86597	2.04641e-178	2.44443e-177	up	ethylene-responsive transcription factor 1-like
SMil_00008508	339	-1.41427	2.83893e-26	9.19982e-26	down	LOW QUALITY PROTEIN: LEAF RUST 10 DISEASE-RESISTANCE LOCUS RECEPTOR-LIKE PROTEIN KINASE-like 1.5
SMil_00021536	816	4.56125	5.65023e-63	3.06916e-62	up	F-box protein PP2-B15
SMil_00022652	2118	1.30479	0	0	up	glucose-6-phosphate 1-dehydrogenase, chloroplastic
SMil_00002883	1320	1.12784	0	0	up	protein GPR107
SMil_00012139	1374	1.22119	0	0	up	Acyl-ACP Thioesterase B
SMil_00008611	648	-1.8028	6.01205e-95	4.38883e-94	down	uncharacterized protein LOC105175568 isoform X2
SMil_00004429	1014	-2.22154	4.2957e-110	3.49414e-109	down	microtubule-associated protein RP/EB family member 1C
SMil_00029273	1320	-3.41407	3.55169e-80	2.29343e-79	down	inositol-3-phosphate synthase-like
SMil_00025659	2166	1.29389	1.04888e-59	5.50986e-59	up	pentatricopeptide repeat-containing protein At4g20740
SMil_00001800	561	-1.05669	4.19371e-72	2.51021e-71	down	PREDICTED: trafficking protein particle complex subunit 1-like
SMil_00005668	1122	-1.20519	1.72985e-16	4.43533e-16	down	protein ROOT PRIMORDIUM DEFECTIVE 1-like
SMil_00002036	393	-1.73518	2.26767e-54	1.11724e-53	down	mitochondrial import inner membrane translocase subunit TIM8-like
SMil_00011171	513	-1.14675	3.39747e-15	8.42828e-15	down	PREDICTED: partner of Y14 and mago
SMil_00006656	813	-1.48688	1.9849e-18	5.34117e-18	down	SMLII
SMil_00014000	1623	3.36235	0	0	up	berberine bridge enzyme-like 18
SMil_00023203	1434	1.60085	5.95333e-302	1.09563e-300	up	aspartic protein nepenthesin-1
SMil_00020337	555	2.15283	3.4735e-100	2.64456e-99	up	PREDICTED: tropinone reductase homolog
SMil_00001485	1122	1.4882	3.76896e-30	1.31381e-29	up	WAT1-related protein At4g01440-like
SMil_00023074	780	-1.28907	1.94812e-14	4.71718e-14	down	PREDICTED: GATA transcription factor 16
SMil_00007546	681	-1.09539	3.92506e-20	1.10314e-19	down	PREDICTED: glutathione S-transferase U17-like
SMil_00029330	528	2.37294	1.01058e-251	1.60317e-250	up	PREDICTED: 1-aminocyclopropane-1-carboxylate oxidase homolog 1-like
SMil_00001417	1245	-1.16386	5.22036e-15	1.28739e-14	down	hypothetical protein MIMGU_mgv1a005830mg
SMil_00002889	1161	1.31713	1.0391e-100	7.93568e-100	up	phenylalanine ammonia-lyase
SMil_00013159	315	-1.85118	0	0	down	universal stress protein PHOS34
SMil_00021029	684	-1.69626	1.18802e-20	3.38203e-20	down	ycf20-like protein
SMil_00019294	285	-1.66003	3.86795e-43	1.65264e-42	down	hypothetical protein
SMil_00018081	540	1.57367	8.85764e-138	8.69324e-137	up	1-aminocyclopropane-1-carboxylate oxidase homolog 1-like
SMil_00006145	807	-1.67011	5.51209e-97	4.08319e-96	down	PREDICTED: protein CHAPERONE-LIKE PROTEIN OF POR1, chloroplastic
SMil_00015864	1356	1.23249	1.96852e-88	1.36259e-87	up	lysine histidine transporter 1-like isoform X1
SMil_00023730	2100	1.30084	2.44019e-63	1.33323e-62	up	putative late blight resistance protein homolog R1B-16 isoform X1
SMil_00003102	714	-1.67414	6.72661e-101	5.14878e-100	down	uncharacterized protein LOC105157934 isoform X1
SMil_00023591	231	-1.30088	9.06844e-270	1.5289e-268	down	uncharacterized protein At4g14342
SMil_00021713	675	-1.24651	1.33871e-40	5.52407e-40	down	PREDICTED: NADH dehydrogenase [ubiquinone] 1 alpha subcomplex subunit 1
SMil_00029151	855	1.00932	1.16775e-49	5.45036e-49	up	uncharacterized protein LOC105156632
SMil_00001711	564	-1.39156	2.50435e-64	1.38389e-63	down	hypothetical protein PHAVU_011G003500g
SMil_00003291	870	1.89156	0	0	up	random slug protein 5
SMil_00004310	1260	-2.56506	5.50926e-89	3.82518e-88	down	PREDICTED: APO protein 1, chloroplastic-like
SMil_00003269	1776	-1.40094	2.16844e-76	1.34607e-75	down	probable inactive receptor kinase At4g23740
SMil_00028626	774	1.84402	6.66579e-191	8.39865e-190	up	glucose-6-phosphate/phosphate translocator 1, chloroplastic
SMil_00029131	1608	4.62388	5.09599e-121	4.50437e-120	up	berberine bridge enzyme-like 18
SMil_00012376	705	1.8351	1.77198e-75	1.09247e-74	up	phosphoglycerate mutase-like protein 1 isoform X1
SMil_00007444	684	-1.0378	8.56386e-15	2.09838e-14	down	protein-lysine methyltransferase METTL21D
SMil_00026769	546	-1.65382	8.89538e-200	1.16348e-198	down	stress response protein NST1-like
SMil_00000676	690	1.28648	1.34372e-45	5.94729e-45	up	PREDICTED: uncharacterized protein LOC105948931
SMil_00030459	375	-1.19379	3.42686e-10	7.19285e-10	down	armadillo repeat-containing protein LFR
SMil_00009280	261	-1.22206	6.85312e-145	6.99942e-144	down	hypothetical protein
SMil_00004464	1464	1.2603	9.11108e-127	8.38386e-126	up	PREDICTED: aspartic proteinase-like protein 2
SMil_00003661	540	1.78859	1.79e-72	1.07547e-71	up	PREDICTED: transmembrane protein 184A-like
SMil_00022655	1083	1.3307	1.07857e-185	1.32933e-184	up	PREDICTED: metacaspase-1
SMil_00000260	504	1.15851	7.16272e-08	1.36482e-07	up	PREDICTED: ATP-dependent RNA helicase DHX36-like
SMil_00011025	1107	-1.10313	6.35297e-21	1.82059e-20	down	PREDICTED: uncharacterized protein LOC105967041
SMil_00001292	543	-2.14601	7.8802e-94	5.69891e-93	down	DNA-directed RNA polymerase V subunit 7
SMil_00016549	1977	1.35598	0	0	up	auxin response factor ARF18
SMil_00005442	621	-1.65908	3.58879e-24	1.11261e-23	down	hypothetical protein
SMil_00009571	771	-1.79462	1.73131e-122	1.5444e-121	down	PREDICTED: vacuolar protein sorting-associated protein 2 homolog 2
SMil_00000963	594	-1.39276	2.84362e-138	2.79792e-137	down	nitrilase-like protein 2
SMil_00009840	861	-2.68477	1.68051e-159	1.84638e-158	down	GDSL esterase/lipase At4g10955-like
SMil_00023213	867	-1.42	5.18198e-21	1.48879e-20	down	WRKY protein
SMil_00011949	939	1.41119	1.02383e-15	2.57447e-15	up	D-amino-acid transaminase, chloroplastic isoform X1
SMil_00002521	1173	2.41702	0	0	up	PREDICTED: leucine-rich repeat extensin-like protein 6
SMil_00023000	348	-2.21098	1.55683e-13	3.65994e-13	down	hypothetical protein
SMil_00021469	1752	1.72599	0	0	up	uncharacterized protein LOC105165819
SMil_00001336	1074	1.1668	3.99509e-123	3.5862e-122	up	probable Xaa-Pro aminopeptidase P
SMil_00016343	2343	-1.24748	4.91189e-40	2.01094e-39	down	cellulose synthase-like protein D5
SMil_00023192	1302	1.84023	2.8337e-68	1.63275e-67	up	amino acid transporter ANTL1-like isoform X1
SMil_00002239	1614	1.27768	1.07042e-26	3.49552e-26	up	hypothetical protein MIMGU_mgv1a026657mg, partial
SMil_00003228	465	2.1929	3.7204e-122	3.30896e-121	up	uncharacterized protein LOC105166144
SMil_00028017	567	2.08031	0	0	up	uncharacterized protein LOC105155725
SMil_00017863	450	2.11346	3.50207e-283	6.1489e-282	up	hypothetical protein MIMGU_mgv1a017708mg
SMil_00003866	2004	2.30337	0	0	up	LOW QUALITY PROTEIN: metal-nicotianamine transporter YSL3
SMil_00013020	1110	1.05854	2.08254e-23	6.34113e-23	up	L-type lectin-domain containing receptor kinase S.4
SMil_00012754	633	-1.04568	1.3963e-77	8.77608e-77	down	PREDICTED: uncharacterized protein LOC101216973
SMil_00029606	207	-1.03445	3.50105e-11	7.6149e-11	down	PREDICTED: proteinase inhibitor
SMil_00028016	588	2.79629	0	0	up	hypothetical protein
SMil_00021766	1152	2.13929	1.93014e-57	9.84378e-57	up	hypothetical protein MIMGU_mgv1a008085mg
SMil_00014406	699	-2.55436	1.83153e-36	7.10581e-36	down	uncharacterized protein LOC105174514
SMil_00024760	1278	1.5298	0	0	up	putative 12-oxophytodienoate reductase 11
SMil_00010614	402	-2.01316	5.56356e-233	8.33828e-232	down	30S ribosomal protein S10, chloroplastic
SMil_00008222	393	-2.17375	1.88052e-106	1.49291e-105	down	hypothetical protein
SMil_00028825	483	-1.09579	6.41316e-09	1.279e-08	down	protein ANTI-SILENCING 1 isoform X1
SMil_00026490	819	-1.52191	2.93635e-136	2.85909e-135	down	U-box domain-containing protein 9-like
SMil_00007651	2019	-1.68534	6.71018e-99	5.06334e-98	down	protein kinase PVPK-1
SMil_00003908	1254	1.39215	1.3695e-29	4.72231e-29	up	PREDICTED: choline monooxygenase, chloroplastic-like
SMil_00001285	1014	-1.74111	3.73911e-44	1.62108e-43	down	PREDICTED: DNA repair protein XRCC4
SMil_00021868	837	1.98833	2.22493e-205	2.97172e-204	up	PREDICTED: probable adenylate kinase 6, chloroplastic
SMil_00015727	867	1.44255	0	0	up	PREDICTED: probable xyloglucan endotransglucosylase/hydrolase protein 23
SMil_00021847	2139	4.56032	0	0	up	uncharacterized protein LOC105175608
SMil_00015345	1458	1.41654	3.9935e-166	4.53841e-165	up	serine/threonine protein phosphatase 2A 57 kDa regulatory subunit B' beta isoform
SMil_00024805	2514	2.26956	0	0	up	phosphoinositide phosphatase SAC2
SMil_00019035	330	1.52556	5.31736e-11	1.14871e-10	up	PREDICTED: ABC transporter B family member 28
SMil_00017674	591	-1.60244	4.19327e-68	2.40946e-67	down	Ketoacyl-ACP Synthase III
SMil_00018746	438	1.48917	3.45529e-20	9.72218e-20	up	PREDICTED: alpha-L-arabinofuranosidase 1-like
SMil_00029035	1167	1.18177	4.9797e-26	1.60414e-25	up	1-aminocyclopropane-1-carboxylate synthase 7
SMil_00025481	267	2.40701	1.7788e-59	9.32613e-59	up	caffeoyl CoA O-methyltransferase
SMil_00003763	870	-1.61224	2.52687e-83	1.67965e-82	down	uncharacterized protein ycf23-like
SMil_00009934	888	-1.85707	1.83875e-146	1.89729e-145	down	peptidyl-prolyl cis-trans isomerase CYP28, chloroplastic
SMil_00012072	1002	-1.47066	0	0	down	hypothetical protein F511_32032
SMil_00001729	516	-2.60664	0	0	down	chaperone protein dnaJ 8, chloroplastic-like isoform X1
SMil_00007468	1734	2.69802	6.23838e-78	3.9328e-77	up	MLO-like protein 12
SMil_00006561	363	1.16098	2.75969e-06	4.91061e-06	up	hypothetical protein MIMGU_mgv1a025090mg
SMil_00021406	207	-4.61224	9.65891e-37	3.76786e-36	down	uncharacterized protein LOC105155524
SMil_00008554	1947	2.15545	9.4795e-168	1.08824e-166	up	primary amine oxidase
SMil_00015055	171	-1.70289	1.86047e-74	1.13849e-73	down	PREDICTED: 39S ribosomal protein L41-A, mitochondrial-like
SMil_00004314	1140	-1.85819	7.7112e-88	5.32405e-87	down	protein IQ-DOMAIN 1 isoform X2
SMil_00011083	1209	1.53469	0	0	up	PREDICTED: protein IQ-DOMAIN 1
SMil_00021966	1308	-1.88048	0	0	down	aspartyl protease AED3
SMil_00020122	333	-2.35686	2.50007e-95	1.83048e-94	down	uncharacterized protein At4g14450, chloroplastic-like
SMil_00017021	855	-1.90209	1.14139e-222	1.63909e-221	down	probable ribose-5-phosphate isomerase 2
SMil_00006614	1395	1.76114	0	0	up	O-acyltransferase WSD1
SMil_00009706	246	2.97923	0	0	up	hypothetical protein
SMil_00022113	270	1.38047	7.86106e-10	1.62728e-09	up	PREDICTED: WAT1-related protein At3g28050
SMil_00021372	546	1.38875	2.63651e-26	8.54691e-26	up	pathogenesis-related protein 10.4
SMil_00022231	975	-2.08766	2.03657e-36	7.89682e-36	down	hypothetical protein MIMGU_mgv1a020014mg
SMil_00002547	669	-1.55689	1.04995e-37	4.15006e-37	down	probable RNA-binding protein 18 isoform X1
SMil_00021959	1242	-1.50609	7.98763e-119	6.91828e-118	down	hypothetical protein F511_08193
SMil_00007428	279	-6.63697	5.66675e-31	2.00498e-30	down	VQ motif-containing protein 1-like
SMil_00015835	1182	-1.19605	5.56559e-31	1.9697e-30	down	uncharacterized protein LOC105168288
SMil_00017116	1353	-1.03363	6.71984e-73	4.05267e-72	down	PREDICTED: ATP-dependent 6-phosphofructokinase 2
SMil_00012557	3324	1.08502	1.12901e-271	1.91297e-270	up	protein transport protein Sec24-like At4g32640
SMil_00016969	1074	2.26275	8.35729e-185	1.02583e-183	up	GDSL esterase/lipase EXL3
SMil_00021906	1230	-2.14665	2.23683e-215	3.12293e-214	down	PREDICTED: fructose-1,6-bisphosphatase, chloroplastic-like
SMil_00004627	384	-2.62885	0	0	down	calvin cycle protein CP12-1, chloroplastic-like
SMil_00008257	870	-2.14157	0	0	down	uncharacterized protein LOC105168160
SMil_00023134	189	-1.46705	3.11918e-07	5.78123e-07	down	PREDICTED: dof zinc finger protein DOF4.6 isoform X2
SMil_00012414	2043	-1.06884	8.44243e-129	7.87003e-128	down	uncharacterized protein LOC105158603 isoform X1
SMil_00005204	849	1.97918	8.76542e-80	5.63191e-79	up	protein MKS1
SMil_00013587	366	-1.09328	2.99879e-13	6.98867e-13	down	tRNA(His) guanylyltransferase 1
SMil_00022277	678	2.98379	0	0	up	CASP-like protein 4B1
SMil_00016193	1389	2.70711	3.22737e-269	5.42098e-268	up	uncharacterized protein LOC105163689
SMil_00006407	2712	-2.09948	1.12066e-135	1.0865e-134	down	protein QUIRKY
SMil_00017010	510	-1.63183	4.15602e-40	1.70328e-39	down	NADH dehydrogenase subunit 9 (mitochondrion)
SMil_00013633	354	2.27249	2.05652e-15	5.12892e-15	up	unnamed protein product
SMil_00029821	342	2.01121	1.71219e-17	4.50106e-17	up	hypothetical protein VITISV_012166
SMil_00028068	672	4.12341	3.7317e-265	6.17631e-264	up	laccase-12
SMil_00023262	1308	3.19563	0	0	up	putative 7-deoxyloganetic acid-O-glucosyl transferase 1
SMil_00009737	684	1.34998	2.73682e-85	1.84589e-84	up	PREDICTED: uncharacterized protein LOC105954109
SMil_00023602	507	-1.33109	3.97729e-147	4.1133e-146	down	NADH dehydrogenase [ubiquinone] 1 alpha subcomplex assembly factor 3
SMil_00011860	273	-1.04018	1.42067e-232	2.12567e-231	down	hypothetical protein
SMil_00027721	480	-2.38139	8.6121e-88	5.94303e-87	down	protein BIG GRAIN 1-like A
SMil_00023385	639	-2.75327	7.18733e-220	1.01547e-218	down	PREDICTED: NAD(P)H-quinone oxidoreductase subunit N, chloroplastic
SMil_00015861	255	1.07108	8.69224e-06	1.50696e-05	up	hypothetical protein
SMil_00023700	345	2.07022	2.9362e-17	7.67381e-17	up	copper-transporting ATPase 3 family protein
SMil_00006447	165	-1.45358	6.80171e-06	1.18591e-05	down	probable leucine-rich repeat receptor-like protein kinase At1g68400
SMil_00003059	1086	-1.98592	9.83303e-37	3.83524e-36	down	hypothetical protein
SMil_00009387	441	-1.16031	3.19919e-35	1.21649e-34	down	dynein light chain LC6, flagellar outer arm-like isoform X4
SMil_00029398	315	-1.80656	0	0	down	hypothetical protein CARUB_v10024379mg, partial
SMil_00015009	1347	3.19311	0	0	up	basic helix-loop-helix transcription factor
SMil_00010701	855	2.6969	1.13078e-181	1.37063e-180	up	LOW QUALITY PROTEIN: bark storage protein A-like
SMil_00014189	2985	-1.05541	1.12375e-87	7.74097e-87	down	probable LRR receptor-like serine/threonine-protein kinase IRK
SMil_00009050	792	-2.08002	1.61877e-32	5.89034e-32	down	expansin-A6-like
SMil_00014851	861	-1.18694	3.81659e-83	2.53012e-82	down	PREDICTED: pentatricopeptide repeat-containing protein At4g38150
SMil_00010976	348	-1.49144	7.0466e-78	4.43923e-77	down	unnamed protein product
SMil_00027409	774	-1.42807	1.03373e-58	5.36585e-58	down	transmembrane emp24 domain-containing protein p24delta4
SMil_00012946	645	-2.10894	8.92913e-37	3.48519e-36	down	hypothetical protein F511_43427
SMil_00024895	1434	-1.23092	2.47177e-57	1.25942e-56	down	cytochrome P450 CYP716D25
SMil_00025930	477	-3.94727	9.86726e-59	5.12384e-58	down	PREDICTED: uncharacterized protein LOC104088205
SMil_00012858	720	-1.01602	4.38852e-42	1.85e-41	down	PREDICTED: uncharacterized protein LOC105951926
SMil_00002737	612	1.00169	1.02312e-129	9.6168e-129	up	CASP-like protein 1
SMil_00030169	408	-1.5216	3.90007e-09	7.85429e-09	down	PREDICTED: anaphase-promoting complex subunit 4
SMil_00019961	3048	1.13616	5.13693e-63	2.79145e-62	up	putative E3 ubiquitin-protein ligase LIN isoform X1
SMil_00002626	678	-2.44535	6.2266e-64	3.42267e-63	down	NDR1/HIN1-like protein 12
SMil_00024095	336	-1.2216	6.47677e-16	1.63727e-15	down	uncharacterized protein LOC105172592 isoform X1
SMil_00015157	1965	1.05703	1.42618e-44	6.21194e-44	up	probable protein phosphatase 2C 62 isoform X1
SMil_00001139	480	-1.12915	0	0	down	60S ribosomal protein L14-2
SMil_00001489	1251	-1.96455	3.18591e-35	1.21178e-34	down	PREDICTED: probable alpha-amylase 2
SMil_00003821	543	-1.50998	1.09039e-124	9.88932e-124	down	basic leucine zipper 43
SMil_00018541	675	1.46369	4.34053e-12	9.74392e-12	up	uncharacterized protein LOC105170937 isoform X1
SMil_00005781	777	-2.6829	4.51648e-49	2.09219e-48	down	AT-hook motif nuclear-localized protein 25
SMil_00002495	1974	3.13284	0	0	up	LOW QUALITY PROTEIN: uncharacterized protein LOC105175389
SMil_00010947	693	-1.62459	8.26512e-34	3.0726e-33	down	PREDICTED: uncharacterized protein LOC105958910 isoform X1
SMil_00013004	345	-1.19336	3.04518e-29	1.04341e-28	down	Radical SAM superfamily protein
SMil_00001937	933	-1.74261	7.74e-99	5.83231e-98	down	uncharacterized protein LOC105176303
SMil_00028800	480	2.10646	1.04167e-199	1.36114e-198	up	pathogenesis-related protein STH-2-like
SMil_00016414	927	-1.03192	4.81222e-104	3.76199e-103	down	PREDICTED: auxin-responsive protein IAA26-like
SMil_00010345	852	-1.58458	7.46881e-45	3.26837e-44	down	E3 ubiquitin-protein ligase MIEL1
SMil_00010944	270	-1.28647	8.35284e-17	2.15818e-16	down	alpha,alpha-trehalose-phosphate synthase [UDP-forming] 5 isoform X1
SMil_00005865	804	-1.66064	3.97753e-60	2.09633e-59	down	PREDICTED: alpha carbonic anhydrase 4-like
SMil_00017187	573	1.45182	3.16949e-22	9.38122e-22	up	hypothetical protein MIMGU_mgv1a0057251mg, partial
SMil_00029306	1524	1.63388	2.62998e-34	9.85406e-34	up	cytochrome P450 CYP71D410
SMil_00000886	264	-1.02847	5.71979e-12	1.27852e-11	down	uncharacterized protein LOC105164138
SMil_00001189	201	-2.46138	7.50396e-16	1.8934e-15	down	hypothetical protein MIMGU_mgv1a024441mg, partial
SMil_00010287	693	-2.38133	2.31301e-90	1.62048e-89	down	uncharacterized protein LOC105159468
SMil_00009605	207	-1.55623	1.26557e-34	4.7669e-34	down	PREDICTED: nuclear pore complex protein NUP50B
SMil_00014955	303	-1.60849	3.81099e-68	2.19166e-67	down	PREDICTED: uncharacterized protein LOC105963545
SMil_00008856	498	-1.28249	0	0	down	60S ribosomal protein L23a
SMil_00024041	1335	-1.34807	5.57947e-111	4.56712e-110	down	peptidyl-prolyl cis-trans isomerase CYP19-3
SMil_00020230	597	-4.7914	5.3604e-58	2.75036e-57	down	dehydration-responsive element-binding protein 1D-like
SMil_00008584	1572	3.05008	5.3545e-264	8.82451e-263	up	cytochrome P450 86A1
SMil_00009635	1530	-2.72741	0	0	down	polygalacturonase At1g48100
SMil_00027285	3264	1.18768	3.14781e-195	4.04695e-194	up	putative disease resistance protein At1g50180 isoform X2
SMil_00018919	723	-1.5799	7.6008e-247	1.19114e-245	down	protein HHL1, chloroplastic
SMil_00027623	1674	-1.63619	3.81264e-122	3.38989e-121	down	BAG family molecular chaperone regulator 7
SMil_00006357	2244	-3.39063	0	0	down	hypothetical protein MIMGU_mgv1a009699mg
SMil_00020363	1209	-1.05963	1.91906e-16	4.91626e-16	down	probable transmembrane ascorbate ferrireductase 4
SMil_00016083	759	1.08132	4.70554e-41	1.95658e-40	up	PREDICTED: SPX domain-containing protein 3 isoform X1
SMil_00007488	717	-1.56165	0	0	down	PREDICTED: 40S ribosomal protein S3-3-like
SMil_00024015	441	-1.55408	3.04718e-11	6.64476e-11	down	PREDICTED: serine/threonine-protein kinase BRI1-like 2
SMil_00017445	1644	1.4942	2.60648e-156	2.8181e-155	up	phosphoserine aminotransferase 2, chloroplastic-like
SMil_00005661	2094	1.65396	0	0	up	PREDICTED: sulfate transporter 4.1, chloroplastic
SMil_00015754	1053	-1.63064	6.74244e-235	1.01275e-233	down	uncharacterized protein LOC105174506
SMil_00002163	2847	2.24629	0	0	up	puromycin-sensitive aminopeptidase isoform X1
SMil_00004611	1932	1.53908	0	0	up	beta-fructofuranosidase, soluble isoenzyme I
SMil_00009580	729	-1.59318	1.91293e-15	4.77564e-15	down	pentatricopeptide repeat-containing protein At1g62350 isoform X1
SMil_00005666	318	1.61318	2.11372e-21	6.12725e-21	up	probable pectin methyltransferase QUA2
SMil_00017843	717	2.31941	1.28741e-161	1.42954e-160	up	aldehyde dehydrogenase
SMil_00020864	693	-1.39219	0	0	down	nascent polypeptide-associated complex subunit alpha-like protein 2
SMil_00017517	444	-2.38188	0	0	down	PREDICTED: histone H2B
SMil_00024843	1344	1.20126	1.62308e-145	1.66588e-144	up	protein trichome birefringence
SMil_00012385	726	-1.02667	8.63063e-52	4.13645e-51	down	PREDICTED: uncharacterized protein LOC101251810
SMil_00018186	3702	2.9987	4.06169e-266	6.74305e-265	up	ABC transporter B family member 4
SMil_00001816	1125	-1.39576	0	0	down	hypothetical protein CARUB_v10027301mg, partial
SMil_00013497	618	3.93542	0	0	up	uncharacterized protein LOC105163700
SMil_00015782	663	-1.0371	9.74559e-55	4.82865e-54	down	thioredoxin-like 4, chloroplastic
SMil_00028254	1302	1.6652	1.9192e-25	6.1113e-25	up	E3 ubiquitin-protein ligase UPL6 isoform X2
SMil_00004913	1707	1.17479	0	0	up	patellin-3-like
SMil_00006995	984	-1.84091	3.4954e-31	1.24288e-30	down	ribosomal protein L5 (mitochondrion)
SMil_00004582	2043	1.8335	0	0	up	putative late blight resistance protein homolog R1A-10
SMil_00002732	1722	1.05293	0	0	up	protein ECERIFERUM 1-like
SMil_00019213	363	-1.57073	3.49684e-44	1.51677e-43	down	coiled-coil domain-containing protein 97
SMil_00015708	447	-1.10331	2.04335e-26	6.63753e-26	down	50S ribosomal protein L21, mitochondrial
SMil_00011528	753	-2.12444	0	0	down	heavy metal-associated isoprenylated plant protein 7
SMil_00017019	894	-2.22992	0	0	down	PREDICTED: probable 6-phosphogluconolactonase 2
SMil_00018709	666	1.00397	0	0	up	hypothetical protein MIMGU_mgv1a013365mg
SMil_00009375	537	-1.51344	7.20896e-11	1.55008e-10	down	PREDICTED: E3 ubiquitin-protein ligase ATL4
SMil_00008486	510	-2.70151	3.52364e-35	1.33892e-34	down	vesicle-associated protein 1-4-like
SMil_00023032	450	-1.27426	5.70021e-31	2.0163e-30	down	hypothetical protein MIMGU_mgv1a009490mg
SMil_00012777	1107	-2.25032	0	0	down	metalloendoproteinase 2-MMP
SMil_00006891	1092	1.35899	0	0	up	hypothetical protein
SMil_00029828	264	-2.22393	2.14481e-09	4.3628e-09	down	CEN-like protein 1
SMil_00025807	1146	1.35123	1.73537e-19	4.80704e-19	up	hypothetical protein MIMGU_mgv1a027109mg
SMil_00014792	2235	-1.17013	1.14733e-92	8.19905e-92	down	filament-like plant protein
SMil_00000807	702	2.08145	3.47506e-159	3.81497e-158	up	heat stress transcription factor B-3 isoform X1
SMil_00027725	1014	-2.82017	0	0	down	SMLII
SMil_00022808	951	-2.05066	1.40405e-49	6.54541e-49	down	protein TRANSPORT INHIBITOR RESPONSE 1-like
SMil_00000489	606	-1.15348	2.57603e-12	5.82916e-12	down	uncharacterized protein LOC105164710 isoform X2
SMil_00013291	309	-1.15856	2.23617e-13	5.23229e-13	down	PREDICTED: secretory carrier-associated membrane protein 1-like
SMil_00004615	2655	1.30864	0	0	up	PREDICTED: putative receptor-like protein kinase At5g39000 isoform X2
SMil_00024365	1311	1.20802	1.09834e-36	4.27898e-36	up	PREDICTED: serine carboxypeptidase-like 7
SMil_00030165	1185	1.42282	1.61786e-198	2.10191e-197	up	PREDICTED: uncharacterized protein LOC105977131
SMil_00030199	684	-1.36266	1.15242e-69	6.72872e-69	down	50S ribosomal protein L10, chloroplastic
SMil_00018598	1704	1.11006	3.86906e-196	5.00267e-195	up	probable alkaline/neutral invertase B
SMil_00008448	3162	2.50494	4.24881e-203	5.60591e-202	up	probable serine/threonine protein kinase IRE4 isoform X1
SMil_00021044	420	-1.20608	2.08541e-94	1.51542e-93	down	hypothetical protein M569_12292, partial
SMil_00002385	447	1.0718	3.24235e-12	7.30889e-12	up	MYB-related transcription factor
SMil_00008401	1323	-1.68583	8.00545e-27	2.61769e-26	down	nucleobase-ascorbate transporter 1 isoform X1
SMil_00023029	591	1.73437	5.05417e-19	1.38196e-18	up	PREDICTED: protein trichome birefringence-like 19
SMil_00007625	1143	1.0909	2.11239e-230	3.13645e-229	up	PREDICTED: peroxisomal adenine nucleotide carrier 1-like
SMil_00007557	936	-1.45676	0	0	down	1-aminocyclopropane-1-carboxylate oxidase 1-like
SMil_00024461	660	-2.54657	0	0	down	PREDICTED: calmodulin-binding protein 25
SMil_00024725	477	-1.01185	2.61968e-09	5.312e-09	down	probable LRR receptor-like serine/threonine-protein kinase At1g53430 isoform X2
SMil_00018727	1131	-1.56318	7.15374e-41	2.96727e-40	down	RING-H2 finger protein ATL46-like isoform X2
SMil_00025610	465	-2.85763	3.69414e-63	2.01106e-62	down	PREDICTED: uncharacterized protein LOC105948736
SMil_00014110	1971	-5.69117	5.023e-110	4.08083e-109	down	luminal-binding protein 5
SMil_00007775	783	-1.04556	0	0	down	40S ribosomal protein S3a
SMil_00001252	2106	-1.90836	4.84867e-204	6.42864e-203	down	1-deoxy-D-xylulose 5-phosphate synthase
SMil_00028595	1086	-1.17505	2.38051e-107	1.90041e-106	down	uncharacterized oxidoreductase At4g09670-like
SMil_00027007	1200	2.64233	9.67542e-39	3.87918e-38	up	receptor-like protein 12 isoform X2
SMil_00019606	1443	1.10584	5.18206e-25	1.63515e-24	up	PREDICTED: UPF0481 protein At3g47200-like
SMil_00026499	375	-1.08064	7.43945e-63	4.03862e-62	down	60S ribosomal protein L21-1-like
SMil_00016740	2478	3.24279	1.23619e-258	2.01044e-257	up	uncharacterized protein LOC105175473
SMil_00001955	1599	1.256	6.46736e-55	3.2126e-54	up	berberine bridge enzyme-like 15
SMil_00028073	1431	2.9017	1.99624e-73	1.20875e-72	up	cytochrome P450 CYP82U4
SMil_00030300	1518	-1.83728	5.22005e-98	3.90309e-97	down	PREDICTED: glucan endo-1,3-beta-glucosidase 3
SMil_00004055	3294	1.47844	0	0	up	AP-2 complex subunit alpha-1
SMil_00010626	1239	2.3674	6.00344e-136	5.83502e-135	up	uncharacterized protein LOC105167682
SMil_00002224	480	2.17296	1.14284e-14	2.7892e-14	up	PREDICTED: disease resistance RPP8-like protein 3
SMil_00016552	528	-1.15819	5.2387e-50	2.45653e-49	down	uncharacterized protein LOC105159655 isoform X2
SMil_00001218	1998	2.72626	0	0	up	PREDICTED: probable boron transporter 7
SMil_00004673	1713	-1.36199	9.463e-238	1.43731e-236	down	probable pectinesterase/pectinesterase inhibitor 51
SMil_00011627	687	-1.39487	0	0	down	uncharacterized protein LOC105160233
SMil_00012165	351	-1.91919	4.2044e-35	1.59559e-34	down	uncharacterized protein LOC105167259
SMil_00020847	501	1.21617	4.57216e-45	2.00824e-44	up	PREDICTED: uncharacterized protein LOC105961762
SMil_00015984	1989	1.93371	1.93533e-86	1.3171e-85	up	probable cyclic nucleotide-gated ion channel 20, chloroplastic isoform X1
SMil_00002175	3822	-1.63988	0	0	down	ABC transporter B family member 19
SMil_00026958	864	-1.35129	1.08377e-21	3.16362e-21	down	PREDICTED: protein sym-1-like
SMil_00021000	984	-1.07134	8.72819e-306	1.6284e-304	down	bifunctional L-3-cyanoalanine synthase/cysteine synthase 1, mitochondrial
SMil_00004287	654	3.99893	0	0	up	PREDICTED: putative germin-like protein 2-1
SMil_00010335	843	1.08465	0	0	up	NEP1-interacting protein-like 1 isoform X2
SMil_00018947	1086	-1.24386	4.62328e-114	3.88044e-113	down	uncharacterized oxidoreductase At4g09670-like
SMil_00020277	642	-1.41642	2.70353e-14	6.51552e-14	down	PREDICTED: DCC family protein At1g52590, chloroplastic
SMil_00025564	459	-1.23858	0	0	down	calcium-binding allergen Ole e 8
SMil_00028643	408	1.00096	7.97149e-22	2.33473e-21	up	hypothetical protein MIMGU_mgv1a004357mg
SMil_00004646	933	2.42041	1.02846e-280	1.79184e-279	up	LOW QUALITY PROTEIN: importin-5-like
SMil_00018475	825	-1.08345	6.93503e-68	3.97478e-67	down	uncharacterized protein LOC105173556
SMil_00030190	366	-3.04665	2.12878e-67	1.2142e-66	down	uncharacterized protein LOC105157280
SMil_00014524	939	-1.35128	1.33958e-76	8.33844e-76	down	uncharacterized protein At2g34460, chloroplastic
SMil_00012228	1503	1.36975	1.5932e-83	1.06071e-82	up	putative leucine-rich repeat-containing protein DDB_G0290503
SMil_00007186	699	-1.86021	1.79688e-39	7.28175e-39	down	protein ALTERED XYLOGLUCAN 4-like
SMil_00012827	2229	-1.01818	2.62509e-23	7.97166e-23	down	PREDICTED: serine/threonine-protein kinase Nek5
SMil_00006027	1584	-1.34661	1.03926e-67	5.94896e-67	down	cytochrome P450 CYP78A115
SMil_00013977	381	-1.29768	0	0	down	60S ribosomal protein L22-2-like
SMil_00014384	483	-1.13294	1.915e-10	4.05466e-10	down	protein ANTI-SILENCING 1 isoform X1
SMil_00021895	990	1.52484	4.98925e-35	1.89133e-34	up	putative late blight resistance protein homolog R1A-10 isoform X2
SMil_00015738	633	-1.62238	8.47895e-102	6.5399e-101	down	diacylglycerol O-acyltransferase 3, cytosolic
SMil_00013177	744	-1.4316	9.13273e-34	3.39282e-33	down	peptidyl-prolyl cis-trans isomerase FKBP20-2, chloroplastic isoform X1
SMil_00016636	1197	-1.27631	8.11073e-66	4.55716e-65	down	basic 7S globulin 2
SMil_00012981	411	-1.06141	3.96723e-38	1.57776e-37	down	acid phosphatase 1
SMil_00024641	324	-1.29781	9.05311e-273	1.54164e-271	down	PREDICTED: 40S ribosomal protein S21-2
SMil_00002049	654	-1.41686	3.51256e-62	1.89509e-61	down	uncharacterized protein LOC105171933
SMil_00000373	1170	-1.29564	7.90099e-22	2.3147e-21	down	PREDICTED: ATPase GET3-like
SMil_00028592	336	-1.29923	2.79521e-90	1.9578e-89	down	hypothetical protein M569_02928
SMil_00019017	1020	1.46477	1.79296e-42	7.60321e-42	up	brefeldin A-inhibited guanine nucleotide-exchange protein 5 isoform X2
SMil_00020802	2481	1.5403	2.10429e-71	1.251e-70	up	hypothetical protein MIMGU_mgv1a018451mg
SMil_00013699	1137	1.17091	1.75493e-44	7.63408e-44	up	aspartate carbamoyltransferase 1, chloroplastic
SMil_00002725	2022	1.16391	2.29612e-123	2.06316e-122	up	dynamin-related protein 1E
SMil_00025776	1938	1.19602	1.43039e-35	5.47746e-35	up	unnamed protein product
SMil_00013259	807	1.21	9.47204e-22	2.76854e-21	up	transcription factor JUNGBRUNNEN 1-like
SMil_00001990	3072	-1.43915	9.54049e-80	6.12556e-79	down	kinesin-like protein KIN-5D
SMil_00019547	1692	-1.47722	2.65536e-112	2.19142e-111	down	uncharacterized protein LOC105166530
SMil_00013421	1287	-1.59572	6.79987e-31	2.4012e-30	down	uncharacterized protein P8A3.02c
SMil_00029352	867	-2.98964	0	0	down	GDSL esterase/lipase At4g10955-like
SMil_00016041	432	-1.5204	7.75727e-223	1.11516e-221	down	PREDICTED: thioredoxin H9
SMil_00003243	930	-1.44471	1.02605e-37	4.05739e-37	down	uncharacterized protein LOC105162016
SMil_00025628	816	-2.3278	3.04161e-33	1.1206e-32	down	stress-related protein-like
SMil_00017017	591	1.14398	2.53482e-27	8.35912e-27	up	inactive LRR receptor-like serine/threonine-protein kinase BIR2
SMil_00011074	1707	-1.77704	5.19798e-126	4.75727e-125	down	serine/threonine-protein kinase Aurora-1 isoform X2
SMil_00014335	6546	1.2232	1.45562e-86	9.91877e-86	up	uncharacterized protein LOC105158654 isoform X1
SMil_00013866	312	-2.79095	8.08618e-119	6.99693e-118	down	PREDICTED: dynein light chain LC6, flagellar outer arm-like
SMil_00013268	453	-1.37334	0	0	down	40S ribosomal protein S14-3
SMil_00004847	1125	-1.26008	1.26462e-111	1.03861e-110	down	UPF0496 protein At4g34320
SMil_00022773	381	-1.31981	6.22196e-30	2.15904e-29	down	origin recognition complex subunit 1-like
SMil_00025255	207	-5.0378	1.85958e-40	7.65939e-40	down	hypothetical protein POPTR_0009s03360g
SMil_00008356	873	-1.44612	2.10415e-67	1.20041e-66	down	heat stress transcription factor B-4-like
SMil_00007566	513	1.2278	5.11478e-275	8.76492e-274	up	uncharacterized protein LOC105169987
SMil_00020609	921	-1.17683	0	0	down	uncharacterized protein LOC102577837
SMil_00018979	429	-1.41866	1.90191e-77	1.19345e-76	down	PREDICTED: histone H2B
SMil_00026011	1296	2.10899	6.29464e-41	2.61253e-40	up	ABC transporter G family member 1-like
SMil_00026272	615	-2.35778	7.4293e-169	8.57229e-168	down	hypothetical protein MIMGU_mgv1a020204mg, partial
SMil_00013088	354	-1.0053	0	0	down	hypothetical protein
SMil_00024118	642	3.31702	2.43845e-45	1.07453e-44	up	cytochrome P450 CYP82U4
SMil_00019083	1635	1.56854	8.99161e-266	1.49001e-264	up	uncharacterized protein LOC105166690
SMil_00003101	1329	-1.22679	4.74007e-79	3.02053e-78	down	uncharacterized protein LOC105157935
SMil_00015884	1638	-1.5001	6.61638e-118	5.69786e-117	down	protein WVD2-like 7 isoform X2
SMil_00025855	327	-1.74215	2.3652e-35	9.01514e-35	down	protein NUCLEAR FUSION DEFECTIVE 6, chloroplastic/mitochondrial
SMil_00030193	288	-2.22495	0	0	down	PREDICTED: oxygen-evolving enhancer protein 2, chloroplastic-like
SMil_00025447	276	-1.4373	1.03939e-12	2.38058e-12	down	PREDICTED: uncharacterized protein LOC105951353
SMil_00013638	1095	-2.63897	6.60273e-40	2.69707e-39	down	gibberellin biosynthesis-related protein GA3ox2
SMil_00002579	1077	-2.32697	9.65402e-151	1.0198e-149	down	GATA transcription factor 5-like
SMil_00019342	1524	1.4511	3.61926e-24	1.12193e-23	up	PREDICTED: putative late blight resistance protein homolog R1A-3
SMil_00023616	1632	1.20766	6.0432e-22	1.7761e-21	up	hypothetical protein
SMil_00000006	564	-3.44642	2.32263e-77	1.4551e-76	down	LOW QUALITY PROTEIN: ethylene-responsive transcription factor ERF025
SMil_00013884	420	-1.21759	1.73441e-180	2.08922e-179	down	hypothetical protein SOVF_030620
SMil_00007892	1173	-3.27306	0	0	down	uncharacterized protein LOC105179443
SMil_00028656	327	-1.11837	1.29433e-40	5.34337e-40	down	hypothetical protein MIMGU_mgv1a016315mg
SMil_00003031	270	-1.10503	4.19581e-12	9.42372e-12	down	hypothetical protein MIMGU_mgv1a017254mg
SMil_00028662	270	-1.31657	1.32175e-65	7.41267e-65	down	PREDICTED: thioredoxin X, chloroplastic
SMil_00008057	804	-1.10373	0	0	down	40S ribosomal protein S8
SMil_00026440	1602	1.39741	0	0	up	berberine bridge enzyme-like 18
SMil_00018626	252	-1.10395	1.46305e-12	3.33598e-12	down	uncharacterized protein LOC105158662
SMil_00021494	483	-1.5163	3.47986e-23	1.05379e-22	down	PREDICTED: ethylene-responsive transcription factor ERF022-like
SMil_00005647	897	1.43348	0	0	up	PREDICTED: desiccation-related protein PCC13-62-like
SMil_00014440	225	-1.55566	5.09751e-16	1.29318e-15	down	uncharacterized protein LOC105163762 isoform X3
SMil_00004888	693	1.63259	1.27092e-13	2.99871e-13	up	putative late blight resistance protein homolog R1A-10
SMil_00013567	264	-1.75155	2.2111e-14	5.34396e-14	down	PREDICTED: LYR motif-containing protein At3g19508
SMil_00020961	852	-2.04481	1.31822e-39	5.35561e-39	down	PREDICTED: uncharacterized protein LOC105962495
SMil_00010018	1311	1.38871	3.65887e-68	2.10507e-67	up	PREDICTED: putative late blight resistance protein homolog R1B-8
SMil_00018100	1107	2.99596	1.43473e-267	2.39507e-266	up	1-aminocyclopropane-1-carboxylate oxidase homolog 1-like
SMil_00013458	1104	1.44484	2.34854e-30	8.21837e-30	up	LOW QUALITY PROTEIN: protein ILITYHIA
SMil_00004859	5892	1.20553	4.91376e-301	9.02474e-300	up	phosphatidylinositol 4-kinase alpha 1 isoform X2
SMil_00019960	2016	1.53941	0	0	up	BTB/POZ domain and ankyrin repeat-containing protein NPR2 isoform X1
SMil_00004730	1611	1.93854	0	0	up	aspartyl protease family protein 1-like isoform X3
SMil_00000741	4311	2.16196	0	0	up	protein TIME FOR COFFEE
SMil_00013096	690	-1.67618	0	0	down	oxygen-evolving enhancer protein 3, chloroplastic
SMil_00021089	645	-1.32905	3.75096e-53	1.82384e-52	down	mitochondrial pyruvate carrier 3-like
SMil_00018111	1110	-1.24236	9.12424e-82	5.98002e-81	down	MORN repeat-containing protein 1
SMil_00024581	6069	1.28223	3.77922e-214	5.24125e-213	up	uncharacterized protein LOC105178313
SMil_00013495	1404	-1.13155	8.17184e-138	8.02307e-137	down	PREDICTED: serine carboxypeptidase-like 42
SMil_00007433	648	-1.60488	6.26628e-23	1.88558e-22	down	PREDICTED: vacuolar iron transporter homolog 1-like
SMil_00009510	462	-1.69131	2.50749e-79	1.60199e-78	down	PREDICTED: uncharacterized protein LOC105957994
SMil_00004413	765	-1.33912	2.4533e-217	3.44643e-216	down	ras-related protein RABA5b-like
SMil_00018074	1818	3.0858	1.5559e-212	2.13922e-211	up	probable indole-3-acetic acid-amido synthetase GH3.1
SMil_00023051	750	2.5979	8.02566e-164	9.02621e-163	up	PREDICTED: bidirectional sugar transporter SWEET2a-like
SMil_00000204	2229	-1.03722	1.60511e-29	5.527e-29	down	alpha-L-fucosidase 2 isoform X2
SMil_00025208	1071	-1.66281	5.65968e-24	1.74565e-23	down	zinc transporter 1-like
SMil_00011382	1356	-1.12464	5.5384e-79	3.52677e-78	down	unnamed protein product
SMil_00016257	507	3.34112	1.48597e-268	2.49134e-267	up	non-specific lipid-transfer protein-like protein At2g13820 precursor
SMil_00026392	528	1.1669	2.94804e-08	5.71143e-08	up	hypothetical protein VITISV_010777
SMil_00003392	360	-2.83515	2.57552e-50	1.21085e-49	down	PREDICTED: uncharacterized protein LOC8259310
SMil_00028697	663	3.51492	3.28293e-72	1.96765e-71	up	sterol 3-beta-glucosyltransferase UGT80B1
SMil_00007595	1086	-2.03227	7.89741e-269	1.32488e-267	down	F-box protein At1g70590
SMil_00004971	387	-5.50887	5.56986e-29	1.89864e-28	down	uncharacterized acetyltransferase At3g50280-like
SMil_00015955	7665	1.48296	8.93607e-256	1.44034e-254	up	LOW QUALITY PROTEIN: BEACH domain-containing protein C2
SMil_00016973	516	-1.76101	2.30512e-23	7.01098e-23	down	PREDICTED: CBL-interacting serine/threonine-protein kinase 12-like
SMil_00017540	1773	-2.1404	8.90556e-117	7.61125e-116	down	phosphatidylinositol 4-kinase gamma 4
SMil_00005015	645	-2.96739	0	0	down	uncharacterized protein LOC105162932 isoform X2
SMil_00010214	1455	2.39101	0	0	up	hypothetical protein MIMGU_mgv1a005184mg
SMil_00014038	798	1.68764	0	0	up	3-ketoacyl-CoA synthase 4-like
SMil_00018419	651	3.60834	2.96544e-31	1.05527e-30	up	PREDICTED: alpha carbonic anhydrase 7-like
SMil_00001610	795	-1.08669	4.38875e-91	3.09794e-90	down	proliferating cell nuclear antigen
SMil_00025876	1773	-1.28992	1.68949e-35	6.46322e-35	down	BTB/POZ domain-containing protein At5g60050
SMil_00015416	600	2.21478	4.79215e-25	1.51317e-24	up	hypothetical protein MIMGU_mgv1a026060mg
SMil_00025114	2964	1.35349	1.15089e-245	1.7922e-244	up	PREDICTED: copper-transporting ATPase RAN1
SMil_00014040	408	2.40891	2.22358e-14	5.37291e-14	up	group 1 family glycosyltransferase
SMil_00015549	2529	1.26377	6.51919e-39	2.61916e-38	up	putative disease resistance protein At1g50180 isoform X1
SMil_00025019	1374	1.73035	2.06938e-110	1.68678e-109	up	cytochrome P450 CYP94C55
SMil_00016607	651	-1.1004	1.8454e-142	1.85614e-141	down	uncharacterized protein LOC105167802
SMil_00007630	1305	1.13223	7.45905e-19	2.03012e-18	up	PREDICTED: protein NUCLEAR FUSION DEFECTIVE 4-like
SMil_00010566	561	1.56709	4.08091e-47	1.8429e-46	up	polycomb group protein EMBRYONIC FLOWER 2 isoform X4
SMil_00006312	528	-1.32208	0	0	down	PREDICTED: uncharacterized protein LOC105961780
SMil_00026508	684	-1.02739	8.78207e-59	4.56469e-58	down	subtilisin-like protease SBT1.5
SMil_00022212	624	-1.07446	1.64595e-10	3.49563e-10	down	cytochrome P450 CYP714E21
SMil_00010059	1347	1.02324	6.17553e-19	1.68484e-18	up	F-box/LRR-repeat protein At4g29420
SMil_00002990	162	-1.06212	1.45506e-58	7.5356e-58	down	hypothetical protein
SMil_00025852	1128	-1.01207	2.43278e-64	1.34462e-63	down	serine/threonine-protein kinase STY8
SMil_00023620	306	-1.17034	2.69132e-148	2.80474e-147	down	unknown
SMil_00002133	243	1.63072	0	0	up	hypothetical protein
SMil_00000984	417	-1.03303	4.24572e-26	1.3703e-25	down	uncharacterized protein LOC110013156 isoform X1
SMil_00019999	654	1.04837	4.12108e-11	8.94198e-11	up	actin-related protein 2/3 complex subunit 1A
SMil_00021335	582	-1.49517	0	0	down	40S ribosomal protein S9-2
SMil_00014540	558	-1.34025	8.76763e-32	3.14978e-31	down	PRELI domain containing protein 3B-like
SMil_00029698	951	-1.40638	7.94327e-19	2.15931e-18	down	hypothetical protein
SMil_00006981	375	-1.63893	0	0	down	PREDICTED: 40S ribosomal protein S15a
SMil_00020991	1431	-2.47278	5.16427e-129	4.82407e-128	down	PREDICTED: 15-cis-phytoene desaturase, chloroplastic/chromoplastic
SMil_00001770	2070	1.19966	5.59146e-113	4.64705e-112	up	putative E3 ubiquitin-protein ligase RF298
SMil_00029291	399	-1.16902	1.13933e-12	2.60528e-12	down	uncharacterized protein LOC105165289 isoform X1
SMil_00018840	330	-4.09579	2.48723e-66	1.40273e-65	down	uncharacterized protein LOC105165240
SMil_00022271	1179	-1.44625	9.64324e-36	3.70422e-35	down	zinc finger protein NUTCRACKER
SMil_00007591	1188	1.00698	3.80931e-70	2.23863e-69	up	PREDICTED: ribose-phosphate pyrophosphokinase 4
SMil_00029849	1539	4.7587	0	0	up	phenylcoumaran benzylic ether reductase-like protein
SMil_00025211	1062	1.02433	3.0785e-237	4.66539e-236	up	UDP-galactose/UDP-glucose transporter 2-like
SMil_00010892	1512	-1.7111	3.62741e-65	2.02138e-64	down	glucan endo-1,3-beta-glucosidase 2 isoform X1
SMil_00029731	567	3.65996	0	0	up	4-coumarate:coenzyme A ligase 3
SMil_00002369	801	-1.25306	1.74125e-44	7.57578e-44	down	replication protein A 32 kDa subunit A isoform X1
SMil_00015973	2175	1.30551	3.29744e-58	1.6996e-57	up	LOW QUALITY PROTEIN: receptor protein kinase-like protein ZAR1
SMil_00027269	1626	2.38955	0	0	up	pleiotropic drug resistance protein 1
SMil_00011242	1482	2.8975	0	0	up	cytochrome P450 CYP81Q40
SMil_00023549	507	-2.25241	3.296e-31	1.17214e-30	down	PREDICTED: triadin
SMil_00010537	1677	2.39967	2.7221e-272	4.62382e-271	up	sesquiterpene synthase 3
SMil_00028015	1581	-2.50744	1.38654e-59	7.27799e-59	down	hypothetical protein
SMil_00027653	480	-1.96711	1.59983e-144	1.62969e-143	down	PREDICTED: 18.2 kDa class I heat shock protein-like
SMil_00029937	1275	-1.20605	7.40263e-57	3.74718e-56	down	U-box domain-containing protein 30-like
SMil_00008928	369	-2.29048	8.38783e-39	3.36493e-38	down	E3 ubiquitin-protein ligase RDUF2
SMil_00014242	564	-1.33032	1.50359e-79	9.62885e-79	down	PREDICTED: uncharacterized protein LOC105955046
SMil_00022105	126	1.34868	7.24663e-52	3.47682e-51	up	hypothetical protein
SMil_00002538	1212	1.38627	1.64602e-73	9.98469e-73	up	uncharacterized protein LOC105170597
SMil_00009302	1857	-1.75331	1.14186e-36	4.44662e-36	down	kinesin-like protein KIN-10B
[truncated: 4,212 more rows]

## Sheet: Supplemental Dataset 1-2
Supplemental Dataset 1-2.JA-upregulated Genes(2574)
#Gene	Length	log2(Fold change)	p value	q value(BH adjust)	Result	Function
SMil_00012890	975	3.13699	6.37241e-70	3.73035e-69	up	RecName: Full=Bicyclogermacrene synthase; Short=Ovtps4
SMil_00018243	666	1.06336	3.07427e-15	7.63489e-15	up	hypothetical protein MANES_05G112600
SMil_00008767	1203	1.01296	3.18767e-210	4.3497e-209	up	cytochrome b561 and DOMON domain-containing protein At3g25290
SMil_00008429	2613	1.64084	5.18952e-117	4.44228e-116	up	uncharacterized protein LOC105155775
SMil_00007131	1320	4.13658	3.3353e-107	2.6603e-106	up	aminotransferase ALD1 isoform X1
SMil_00023336	1443	1.4834	1.90023e-25	6.05232e-25	up	putative disease resistance RPP13-like protein 1
SMil_00016134	1743	1.0745	2.34221e-211	3.20894e-210	up	endoglucanase 25-like
SMil_00025213	1035	3.89055	0	0	up	protein DMR6-LIKE OXYGENASE 1-like
SMil_00022404	2466	1.39191	1.62341e-36	6.30288e-36	up	hypothetical protein MIMGU_mgv1a018451mg
SMil_00026561	999	1.57552	2.30295e-77	1.4431e-76	up	cytochrome P450
SMil_00021860	1581	2.35492	0	0	up	PREDICTED: pectinesterase 2
SMil_00024237	1035	1.45106	0	0	up	cinnamyl alcohol dehydrogenase
SMil_00026012	561	3.48715	1.07193e-31	3.84328e-31	up	hypothetical protein MIMGU_mgv1a026629mg
SMil_00017859	2034	2.17954	0	0	up	PREDICTED: putative late blight resistance protein homolog R1A-10
SMil_00015197	471	2.25453	0	0	up	heavy metal-associated isoprenylated plant protein 21
SMil_00013971	1338	3.84648	0	0	up	Anthranilate N-benzoyltransferase protein
SMil_00017314	1524	1.99461	1.63787e-72	9.84501e-72	up	PREDICTED: tyrosine/DOPA decarboxylase 1-like
SMil_00003326	1614	1.99404	0	0	up	berberine bridge enzyme-like 18
SMil_00017490	732	1.05482	1.55519e-50	7.33698e-50	up	PREDICTED: transcription factor bHLH47-like
SMil_00018206	1029	1.21745	5.33178e-25	1.6818e-24	up	thermospermine synthase ACAULIS5
SMil_00002976	1026	1.97282	2.28127e-120	2.00272e-119	up	common plant regulatory factor 1 isoform X3
SMil_00015307	258	1.01897	1.09444e-05	1.88597e-05	up	PREDICTED: calcium sensing receptor, chloroplastic
SMil_00006886	435	1.30847	7.84087e-08	1.49158e-07	up	uncharacterized protein LOC105164782
SMil_00015030	1638	1.98622	1.50096e-144	1.52955e-143	up	cellulose synthase-like protein G3
SMil_00016314	666	1.28445	3.23786e-49	1.50194e-48	up	hypothetical protein MIMGU_mgv1a024570mg, partial
SMil_00003824	1128	1.07759	4.63459e-78	2.92854e-77	up	ASC1-like protein isoform X1
SMil_00006502	933	2.2953	0	0	up	PREDICTED: isoflavone reductase-like protein
SMil_00007812	1146	1.27916	2.11483e-49	9.83186e-49	up	E3 ubiquitin-protein ligase makorin
SMil_00001811	1455	2.04197	0	0	up	hypothetical protein MIMGU_mgv1a004132mg
SMil_00002855	837	2.65573	0	0	up	PREDICTED: alpha carbonic anhydrase 7-like
SMil_00020723	1053	1.42966	3.21775e-49	1.49287e-48	up	probable carboxylesterase 18
SMil_00017815	1350	2.3065	4.69021e-105	3.69536e-104	up	BZIP transcription factor family protein
SMil_00006767	1398	1.37534	0	0	up	LOW QUALITY PROTEIN: ADP-ribosylation factor-binding protein GGA3
SMil_00026301	1692	1.20538	2.12923e-34	7.99109e-34	up	serine-threonine protein kinase, plant-type
SMil_00012230	468	1.95021	6.09249e-61	3.2457e-60	up	PREDICTED: copper transporter 6-like
SMil_00024527	1617	2.10264	0	0	up	calcium-dependent protein kinase
SMil_00004074	1038	1.63147	2.76384e-41	1.15293e-40	up	hypothetical protein F511_41525
SMil_00014461	2328	1.00111	1.59461e-110	1.30057e-109	up	uncharacterized protein LOC105160853
SMil_00009061	1230	1.75197	0	0	up	12-oxophytodienoate reductase
SMil_00007701	726	3.90046	0	0	up	PREDICTED: adhesive plaque matrix protein-like
SMil_00025661	1074	1.18201	8.6396e-17	2.23142e-16	up	pentatricopeptide repeat-containing protein
SMil_00020550	2337	1.89149	0	0	up	pyrophosphate-energized vacuolar membrane proton pump-like
SMil_00006065	1050	1.55749	0	0	up	farnesyl diphosphate synthetase
SMil_00020268	2592	3.70187	0	0	up	stachyose synthase
SMil_00010061	720	2.32784	0	0	up	probable caffeoyl-CoA O-methyltransferase At4g26220
SMil_00022361	1248	1.46098	1.02261e-64	5.66938e-64	up	probable beta-1,4-xylosyltransferase IRX10
SMil_00011547	1245	1.22982	3.614e-185	4.44209e-184	up	cell division cycle protein 48 homolog
SMil_00004358	1053	1.65047	1.51098e-21	4.39507e-21	up	PREDICTED: zinc finger BED domain-containing protein RICESLEEPER 2-like
SMil_00005364	2523	1.48455	0	0	up	Long-Chain Acyl-CoA Synthetase
SMil_00011993	3189	2.907	1.12604e-158	1.23269e-157	up	PREDICTED: uncharacterized protein LOC109155623 isoform X1
SMil_00011043	1593	1.68604	0	0	up	polyphenol oxidase I, chloroplastic-like
SMil_00001669	567	1.29405	2.17582e-89	1.51381e-88	up	dirigent protein 21
SMil_00007667	2670	1.18993	1.04943e-212	1.4436e-211	up	PREDICTED: serine/threonine-protein kinase 11-interacting protein
SMil_00005646	582	1.64426	4.68711e-14	1.12093e-13	up	hypothetical protein
SMil_00008317	3288	1.66554	7.98295e-143	8.05031e-142	up	hypothetical protein MIMGU_mgv1a018451mg
SMil_00002800	1392	1.99481	3.20479e-85	2.16099e-84	up	unnamed protein product
SMil_00011931	1668	2.11262	8.27751e-75	5.07673e-74	up	PREDICTED: glucomannan 4-beta-mannosyltransferase 9
SMil_00030341	891	1.31284	2.30861e-16	5.90585e-16	up	extra-large guanine nucleotide-binding protein 1
SMil_00010917	918	1.55629	3.18029e-47	1.43906e-46	up	hypothetical protein MIMGU_mgv1a006007mg
SMil_00001334	3276	1.18088	1.27772e-91	9.04982e-91	up	auxin response factor ARF2
SMil_00010704	2139	1.256	3.38939e-37	1.33021e-36	up	phosphatidylinositol-3-phosphatase myotubularin-1 isoform X1
SMil_00027698	1449	2.97495	7.10329e-77	4.43375e-76	up	glycerol-3-phosphate acyltransferase 5-like
SMil_00021719	279	1.89051	7.34134e-17	1.90027e-16	up	PREDICTED: E3 ubiquitin-protein ligase RNF126-like
SMil_00025099	1521	1.31747	3.40323e-91	2.40352e-90	up	cytochrome P450 CYP71AT92
SMil_00018975	654	3.62652	0	0	up	PREDICTED: putative germin-like protein 2-1
SMil_00008971	5376	1.37941	1.00371e-89	6.99577e-89	up	uncharacterized protein LOC105171497
SMil_00007948	687	2.35419	0	0	up	leucine-rich repeat extensin-like protein 1
SMil_00023172	558	1.82623	4.31872e-22	1.27383e-21	up	PREDICTED: putative late blight resistance protein homolog R1A-10 isoform X1
SMil_00021740	1590	2.58558	0	0	up	nucleobase-ascorbate transporter 4 isoform X2
SMil_00027268	2724	1.44901	0	0	up	pleiotropic drug resistance protein 1
SMil_00005375	753	1.54717	1.40611e-19	3.90376e-19	up	hypothetical protein Ccrd_015416, partial
SMil_00008176	1509	1.43551	1.04465e-141	1.04685e-140	up	uncharacterized protein LOC105156632
SMil_00019351	1713	1.0563	2.71839e-103	2.11294e-102	up	PREDICTED: ABC transporter G family member 15-like
SMil_00019250	1392	1.19993	0	0	up	4-hydroxy-3-methylbut-2-enyl diphosphate reductase 1
SMil_00017943	927	1.71482	0	0	up	4,5-DOPA dioxygenase extradiol
SMil_00017196	921	1.07762	1.42551e-14	3.4672e-14	up	chaperone protein dnaJ 13
SMil_00018588	1758	1.01084	9.0024e-27	2.94156e-26	up	4-coumarate:coenzyme A ligase 9, partial
SMil_00026106	1488	2.5159	1.82885e-228	2.69334e-227	up	patatin-like protein 2
SMil_00017621	3495	2.3751	1.7216e-145	1.76634e-144	up	uncharacterized protein LOC105178313
SMil_00013953	645	1.02002	9.70995e-17	2.50358e-16	up	5-oxoprolinase
SMil_00023434	1575	3.09254	0	0	up	hypothetical protein F511_01896
SMil_00010455	3468	1.22185	0	0	up	cellulose synthase-like protein D3
SMil_00023199	390	1.56756	3.55373e-27	1.16908e-26	up	PREDICTED: beta-glucosidase 13-like
SMil_00013437	1896	1.09102	3.24672e-163	3.63791e-162	up	LOW QUALITY PROTEIN: TORTIFOLIA1-like protein 3
SMil_00028674	1314	1.58267	1.04278e-41	4.37415e-41	up	probable serine/threonine-protein kinase abkC isoform X1
SMil_00013362	1629	3.0082	0	0	up	L-ascorbate oxidase homolog
SMil_00008628	336	1.67429	9.67422e-164	1.08758e-162	up	PREDICTED: uncharacterized protein LOC105971675
SMil_00000234	1077	2.60128	0	0	up	F-box protein At5g07610-like
SMil_00001873	1215	1.0485	0	0	up	mevalonate diphosphate decarboxylase
SMil_00012897	2049	3.79689	0	0	up	phenylalanine ammonia-lyase 3
SMil_00030476	186	2.03545	1.89011e-84	1.26819e-83	up	hypothetical protein
SMil_00026236	1071	1.42658	0	0	up	glutamine synthetase cytosolic isozyme
SMil_00024228	1575	1.70371	0	0	up	berberine bridge enzyme-like 18
SMil_00021331	1614	1.71168	5.88323e-58	3.01691e-57	up	probable folate-biopterin transporter 7
SMil_00024772	609	2.55853	0	0	up	PREDICTED: CBS domain-containing protein CBSX2, chloroplastic
SMil_00011788	1125	1.75022	3.34875e-97	2.48677e-96	up	myb-related protein 2
SMil_00025381	3339	1.09738	0	0	up	cellulose synthase A catalytic subunit 1 [UDP-forming]
SMil_00017137	2124	1.07152	2.84585e-47	1.28837e-46	up	formin-like protein 1
SMil_00017606	2283	1.71896	7.62603e-182	9.25184e-181	up	ABC transporter C family member 8-like isoform X3
SMil_00000047	1305	1.11389	3.7832e-223	5.45308e-222	up	ectonucleotide pyrophosphatase/phosphodiesterase family member 1-like
SMil_00010605	1080	1.5735	7.96455e-25	2.50179e-24	up	salicylate carboxymethyltransferase
SMil_00019270	1617	1.11113	0	0	up	PREDICTED: uridine kinase-like protein 1, chloroplastic
SMil_00007044	1668	1.02636	0	0	up	bifunctional riboflavin biosynthesis protein RIBA 1, chloroplastic-like
SMil_00021010	2919	1.55462	2.14723e-280	3.73144e-279	up	uncharacterized protein SLP1-like
SMil_00013938	2496	1.2493	4.71054e-219	6.64497e-218	up	AMP deaminase isoform X1
SMil_00008451	1566	1.9581	0	0	up	protein DETOXIFICATION 18-like
SMil_00012833	2280	1.23342	3.99309e-253	6.36805e-252	up	plasma membrane ATPase 2-like isoform X2
SMil_00000667	1437	2.09172	9.11694e-225	1.32254e-223	up	WRKY protein
SMil_00015638	2823	1.38583	6.29419e-283	1.1037e-281	up	PREDICTED: ABC transporter G family member 39
SMil_00015104	753	1.376	8.87368e-12	1.97066e-11	up	MYB-related transcription factor
SMil_00007465	1635	4.13262	0	0	up	PREDICTED: MLO-like protein 6
SMil_00015421	2379	1.53764	5.20888e-97	3.86069e-96	up	protein DA1
SMil_00010625	894	1.0102	1.24521e-30	4.37718e-30	up	hypothetical protein MIMGU_mgv11b009377mg
SMil_00005268	2013	2.15613	0	0	up	trifunctional UDP-glucose 4,6-dehydratase/UDP-4-keto-6-deoxy-D-glucose 3,5-epimerase/UDP-4-keto-L-rhamnose-reductase RHM1-like
SMil_00009564	1704	1.20621	1.71234e-222	2.4564e-221	up	serine/threonine-protein kinase tricorner
SMil_00004533	1494	2.53275	0	0	up	cytochrome P450 CYP72A219-like
SMil_00010386	1602	1.02122	5.4007e-23	1.62801e-22	up	PREDICTED: putative disease resistance protein RGA3
SMil_00029025	1335	1.86883	4.26581e-47	1.92544e-46	up	putative disease resistance protein RGA3
SMil_00005307	726	1.53592	9.06142e-31	3.19523e-30	up	protein ESKIMO 1
SMil_00012214	1611	1.02388	5.90283e-22	1.73559e-21	up	uncharacterized protein At1g04910
SMil_00007801	1074	1.02508	2.33681e-24	7.2704e-24	up	protein HESO1
SMil_00022562	1236	1.04748	9.92012e-116	8.40947e-115	up	ACT domain-containing protein ACR10
SMil_00023533	2085	1.27524	0	0	up	PREDICTED: transmembrane 9 superfamily member 7
SMil_00016258	681	2.24385	7.7493e-37	3.02555e-36	up	non-specific lipid-transfer protein-like protein At2g13820 isoform X1
SMil_00026055	1641	1.92316	1.283e-274	2.19306e-273	up	cationic amino acid transporter 8, vacuolar
SMil_00020193	1035	2.87552	1.68091e-185	2.07076e-184	up	hypothetical protein MIMGU_mgv1a008654mg
SMil_00017233	2901	1.19369	9.93916e-79	6.31723e-78	up	flowering time control protein FPA
SMil_00023830	825	1.26575	3.17384e-14	7.62999e-14	up	PREDICTED: diphthamide biosynthesis protein 1
SMil_00016111	732	3.87549	0	0	up	PREDICTED: 1-aminocyclopropane-1-carboxylate oxidase homolog 1-like
SMil_00023996	2964	1.87115	2.52982e-64	1.39769e-63	up	phospholipase D zeta 1
SMil_00021818	390	1.70828	8.73963e-196	1.12681e-194	up	EG45-like domain containing protein
SMil_00028971	516	1.20538	6.58136e-23	1.97908e-22	up	PREDICTED: dirigent protein 22-like
SMil_00012045	258	2.62963	9.03253e-31	3.18546e-30	up	Dicer-like protein 2
SMil_00021051	288	1.13499	2.90375e-10	6.10668e-10	up	E3 ubiquitin-protein ligase RING1-like
SMil_00014249	1812	2.2632	3.5823e-132	3.41452e-131	up	putative late blight resistance protein homolog R1A-10
SMil_00012558	1038	1.29554	6.6075e-141	6.58734e-140	up	mitochondrial phosphate carrier protein 3, mitochondrial
SMil_00019308	1344	3.71234	0	0	up	serine/threonine-protein kinase RIPK
SMil_00019485	414	1.44395	2.43752e-24	7.58112e-24	up	PREDICTED: remorin-like isoform X1
SMil_00023835	1455	2.00109	3.91139e-55	1.94544e-54	up	PREDICTED: putative receptor-like protein kinase At5g39000 isoform X1
SMil_00024796	1050	4.34259	0	0	up	allene oxide synthase 3-like
SMil_00012082	1125	1.87862	0	0	up	GDSL esterase/lipase
SMil_00017867	1245	1.22412	6.32103e-22	1.85675e-21	up	putative late blight resistance protein homolog R1A-10 isoform X2
SMil_00023008	1059	1.95249	6.49082e-57	3.28869e-56	up	WRKY protein
SMil_00005101	2850	1.13143	3.71205e-161	4.11512e-160	up	ubiquitin carboxyl-terminal hydrolase 9
SMil_00011504	513	1.90754	0	0	up	putative major latex-like protein
SMil_00019161	651	1.01121	5.2468e-30	1.82404e-29	up	peptidyl-prolyl cis-trans isomerase FKBP62-like
SMil_00015397	873	1.56824	4.30514e-169	4.9696e-168	up	uncharacterized protein C24B11.05
SMil_00019504	1128	1.45525	9.54218e-91	6.71468e-90	up	uncharacterized protein LOC105169116
SMil_00019865	1836	1.33956	0	0	up	probable boron transporter 2
SMil_00017188	606	1.7919	2.30368e-28	7.7572e-28	up	hypothetical protein F511_02773
SMil_00015200	2352	2.2232	0	0	up	phospholipase D alpha 1
SMil_00013392	954	1.8807	0	0	up	MYB-related transcription factor
SMil_00014570	2601	1.72597	2.06142e-117	1.76851e-116	up	hypothetical protein MIMGU_mgv1a018451mg
SMil_00016391	1365	1.02257	6.08354e-134	5.85829e-133	up	fasciclin-like arabinogalactan protein 17
SMil_00011744	1713	1.59215	0	0	up	uncharacterized protein LOC105165171
SMil_00022513	459	2.13394	3.18615e-30	1.11194e-29	up	PREDICTED: putative disease resistance RPP13-like protein 3
SMil_00021700	2343	1.61689	6.90639e-164	7.77062e-163	up	putative late blight resistance protein homolog R1B-16 isoform X1
SMil_00005090	1284	1.86989	1.95362e-58	1.01022e-57	up	equilibrative nucleotide transporter 3 isoform X2
SMil_00002516	642	1.5242	7.45692e-23	2.24038e-22	up	pentatricopeptide repeat-containing protein At1g80150, mitochondrial
SMil_00027919	1515	1.09093	5.59401e-31	1.9795e-30	up	PREDICTED: phosphatidylinositol 3-kinase, root isoform
SMil_00013898	3726	1.08228	7.87582e-113	6.53156e-112	up	PREDICTED: uncharacterized protein LOC105970244
SMil_00021321	930	2.31147	2.10055e-172	2.44451e-171	up	putative disease resistance protein At1g50180
SMil_00018080	531	1.06529	9.54289e-92	6.76254e-91	up	1-aminocyclopropane-1-carboxylate oxidase homolog 1-like
SMil_00021690	1251	1.39848	0	0	up	3-hydroxyisobutyryl-CoA hydrolase-like protein 5
SMil_00021439	1560	1.39543	3.83041e-65	2.13406e-64	up	probable chlorophyll(ide) b reductase NYC1, chloroplastic
SMil_00003517	1353	1.53295	9.26582e-96	6.80438e-95	up	vacuolar cation/proton exchanger 3-like
SMil_00013304	618	4.11174	6.94814e-187	8.61437e-186	up	basic helix-loop-helix transcription factor
SMil_00020251	909	3.20538	2.92632e-42	1.23629e-41	up	cryptochrome DASH, chloroplastic/mitochondrial
SMil_00005085	732	1.58638	3.59043e-38	1.42895e-37	up	serine/threonine protein phosphatase 2A 57 kDa regulatory subunit B' theta isoform
SMil_00029160	2523	1.06871	3.76244e-76	2.33235e-75	up	putative late blight resistance protein homolog R1B-16 isoform X1
SMil_00011396	1083	2.85343	4.311e-84	2.88324e-83	up	AAA-ATPase ASD, mitochondrial-like
SMil_00004016	1890	1.08278	1.14218e-110	9.32409e-110	up	probable xyloglucan glycosyltransferase 12
SMil_00018040	1740	1.05686	4.85969e-117	4.16257e-116	up	serine/threonine protein phosphatase 2A regulatory subunit B''beta
SMil_00010169	1419	1.33106	0	0	up	CBL-interacting serine/threonine-protein kinase 8
SMil_00025116	1455	1.18949	5.29223e-159	5.80284e-158	up	hypothetical protein MIMGU_mgv1a002671mg
SMil_00019690	2262	2.2573	1.78411e-137	1.74783e-136	up	2,3-oxidosqualene cyclase 2
SMil_00003915	1443	2.65586	7.80266e-148	8.11902e-147	up	serine carboxypeptidase-like
SMil_00021305	624	2.05157	9.46295e-35	3.57224e-34	up	probable glycosyltransferase At5g03795
SMil_00020729	426	1.63729	6.43299e-54	3.14996e-53	up	PREDICTED: uncharacterized protein LOC105957890
SMil_00030026	765	1.70527	9.6644e-120	8.44607e-119	up	UDP-glycosyltransferase 91C1
SMil_00019884	390	3.0662	0	0	up	phenylalanine ammonia-lyase
SMil_00022162	2490	1.16441	2.92692e-232	4.37457e-231	up	dynamin-related protein 3A-like
SMil_00015300	1527	2.22436	0	0	up	calcium-dependent protein kinase 33-like
SMil_00021046	1977	1.92569	2.66336e-208	3.60704e-207	up	glutamate receptor 3.2 isoform X2
SMil_00012008	735	1.53892	7.19874e-48	3.28478e-47	up	enoyl-CoA delta isomerase 1, peroxisomal
SMil_00006344	1503	1.30675	4.36371e-196	5.63956e-195	up	cytochrome P450
SMil_00004304	1506	1.24312	1.09917e-147	1.14286e-146	up	transcription factor GTE8
SMil_00011318	1185	1.32819	8.01706e-84	5.35135e-83	up	probable receptor-like protein kinase At5g18500
SMil_00008764	2688	1.72537	1.11393e-241	1.70722e-240	up	probable galactinol--sucrose galactosyltransferase 2
SMil_00013100	1068	1.07456	1.02919e-163	1.15653e-162	up	putative methylesterase 14, chloroplastic
SMil_00028631	1863	2.2555	8.33472e-192	1.05652e-190	up	polyphenol oxidase I, chloroplastic-like
SMil_00030448	252	1.76928	2.8441e-07	5.28275e-07	up	hypothetical protein
SMil_00021054	5265	1.23513	3.09992e-273	5.28545e-272	up	uncharacterized protein LOC105177625 isoform X1
SMil_00003549	2475	1.81983	1.37408e-62	7.44154e-62	up	PREDICTED: putative late blight resistance protein homolog R1A-3
SMil_00022208	2346	3.01893	0	0	up	PREDICTED: putative late blight resistance protein homolog R1B-8
SMil_00003426	921	1.39694	0	0	up	phenylcoumaran benzylic ether reductase-like protein
SMil_00015114	1224	1.05902	7.61685e-37	2.97469e-36	up	CDP-diacylglycerol--serine O-phosphatidyltransferase 1-like isoform X1
SMil_00004881	2145	1.27155	2.28797e-77	1.43405e-76	up	uncharacterized protein LOC105175492
SMil_00005244	1266	1.64294	9.01024e-61	4.78131e-60	up	PREDICTED: beta-D-glucosyl crocetin beta-1,6-glucosyltransferase-like
SMil_00026790	501	2.50352	3.52003e-70	2.06952e-69	up	protein ESKIMO 1 isoform X1
SMil_00008877	486	2.2454	1.27722e-265	2.11522e-264	up	unnamed protein product
SMil_00020128	1728	1.38658	1.80103e-92	1.28434e-91	up	PREDICTED: probable methyltransferase PMT5
SMil_00005862	1407	1.71971	6.1104e-93	4.37815e-92	up	probable glycerol-3-phosphate dehydrogenase [NAD(+)] 1, cytosolic
SMil_00028735	837	4.24407	0	0	up	hypothetical protein MIMGU_mgv1a005366mg
SMil_00009917	1629	4.42419	0	0	up	S-type anion channel SLAH2
SMil_00007356	939	1.81586	1.82597e-156	1.97737e-155	up	PREDICTED: pathogen-related protein
SMil_00008376	1305	1.26177	1.11851e-43	4.81309e-43	up	cytochrome P450
SMil_00026609	1602	3.34296	0	0	up	cytochrome P450 CYP98A75
SMil_00011712	2103	3.0952	2.67699e-248	4.21223e-247	up	increased DNA methylation 1 isoform X2
SMil_00002680	993	1.40612	0	0	up	4-hydroxyphenylpyruvate reductase
SMil_00019970	942	2.24532	0	0	up	PREDICTED: probable 2-oxoglutarate-dependent dioxygenase AOP1
SMil_00026292	2622	2.09532	0	0	up	probable alpha,alpha-trehalose-phosphate synthase [UDP-forming] 7
SMil_00028775	477	1.11555	7.6758e-22	2.24983e-21	up	PREDICTED: uncharacterized protein LOC105968079
SMil_00026299	555	1.6339	4.23718e-45	1.86201e-44	up	PREDICTED: germin-like protein 5-1
SMil_00009339	1914	2.28887	0	0	up	hypothetical protein MIMGU_mgv1a024497mg, partial
SMil_00021820	795	1.06165	3.32034e-180	3.9925e-179	up	WRKY protein
SMil_00015380	2025	1.31964	4.35591e-45	1.91357e-44	up	PREDICTED: putative late blight resistance protein homolog R1A-10 isoform X2
SMil_00019323	1074	1.24958	8.02456e-41	3.32492e-40	up	PREDICTED: F-box protein At5g46170-like
SMil_00023849	1914	1.12304	4.97364e-110	4.04194e-109	up	two-component response regulator ORR21
SMil_00017885	588	1.92974	3.90205e-16	9.9232e-16	up	malonate--CoA ligase
SMil_00021651	1803	2.4139	0	0	up	wall-associated receptor kinase-like 20
SMil_00016935	591	1.39911	1.12674e-62	6.11055e-62	up	ethylene-responsive transcription factor ERF039
SMil_00001221	483	2.3318	1.69304e-214	2.35644e-213	up	3-ketoacyl-CoA synthase 11
SMil_00028487	3390	1.52378	0	0	up	brassinosteroid LRR receptor kinase-like
SMil_00005904	1674	1.20276	1.28054e-71	7.63117e-71	up	cytochrome P450
SMil_00021953	1047	2.10212	9.89728e-46	4.3877e-45	up	WAT1-related protein At5g64700
SMil_00019160	318	1.49997	1.77621e-35	6.79116e-35	up	peptidyl-prolyl cis-trans isomerase FKBP62-like
SMil_00030057	822	1.06901	8.08582e-14	1.92037e-13	up	U4/U6.U5 tri-snRNP-associated protein 2
SMil_00002021	1287	2.86933	7.30972e-76	4.51996e-75	up	hypothetical protein MIMGU_mgv1a025859mg
SMil_00024117	258	3.11227	1.99717e-21	5.79559e-21	up	cytochrome P450 CYP82U4
SMil_00025803	1290	1.90992	2.63044e-40	1.08082e-39	up	putative disease resistance protein RGA3
SMil_00005603	618	2.22098	5.34031e-171	6.20148e-170	up	KH domain-containing protein At2g38610
SMil_00022093	1035	3.22449	1.7037e-70	1.00449e-69	up	probable receptor-like protein kinase At1g11050
SMil_00006694	2307	1.62229	1.95574e-78	1.23985e-77	up	1-phosphatidylinositol-3-phosphate 5-kinase FAB1A
SMil_00020133	2085	1.74635	2.89046e-73	1.74748e-72	up	hypothetical protein MIMGU_mgv1a021755mg, partial
SMil_00018793	3240	1.9254	0	0	up	putative disease resistance protein At1g50180 isoform X1
SMil_00028717	783	1.15925	3.8651e-299	7.05101e-298	up	NAC domain-containing protein 1
SMil_00011481	951	1.65805	1.34556e-97	1.00195e-96	up	IRK-interacting protein
SMil_00007870	3300	1.67011	2.00235e-173	2.34128e-172	up	putative disease resistance protein RGA3
SMil_00021219	1554	1.68054	3.64054e-53	1.77079e-52	up	cytochrome P450 86A1
SMil_00018048	2370	2.73897	2.97347e-92	2.11709e-91	up	wall-associated receptor kinase 2
SMil_00008067	2265	1.17118	1.10033e-168	1.26746e-167	up	uncharacterized protein LOC105160290 isoform X2
SMil_00002502	282	2.43711	4.75437e-28	1.58969e-27	up	heavy metal-associated isoprenylated plant protein 32
SMil_00009956	1107	2.71607	1.0279e-254	1.65188e-253	up	hypothetical protein MIMGU_mgv1a006191mg
SMil_00000704	1329	1.41689	0	0	up	CBL-interacting serine/threonine-protein kinase 11
SMil_00022122	3372	1.50177	8.59979e-55	4.26483e-54	up	biorientation of chromosomes in cell division protein 1-like 1
SMil_00019130	849	1.82814	2.53862e-63	1.38617e-62	up	hypothetical protein
SMil_00023364	831	1.01649	2.7008e-27	8.90106e-27	up	NADP-dependent malic enzyme-like isoform X1
SMil_00012102	2349	1.16451	6.27418e-49	2.90146e-48	up	PREDICTED: putative late blight resistance protein homolog R1A-3
SMil_00012254	231	1.79126	5.91104e-47	2.66139e-46	up	PREDICTED: MADS-box transcription factor 23-like isoform X1
SMil_00015019	1290	1.32268	0	0	up	F-box/kelch-repeat protein SKIP11-like isoform X1
SMil_00023784	1833	1.79404	1.66615e-147	1.72774e-146	up	F-box/LRR-repeat protein 15-like isoform X1
SMil_00022973	2715	4.33073	3.95557e-205	5.27805e-204	up	glutamate receptor 2.8
SMil_00002185	2154	1.39069	6.66101e-142	6.68491e-141	up	mitogen-activated protein kinase 7
SMil_00029744	1617	1.88265	8.97134e-134	8.62999e-133	up	berberine bridge enzyme-like 18
SMil_00004736	1914	1.02085	8.19679e-80	5.26906e-79	up	probable tRNA (guanine(26)-N(2))-dimethyltransferase 2 isoform X1
SMil_00004669	6897	1.21015	6.09057e-205	8.11487e-204	up	mediator of RNA polymerase II transcription subunit 12 isoform X1
SMil_00001332	1065	2.46202	2.72698e-71	1.61871e-70	up	cysteine protease XCP2
SMil_00009904	825	2.1653	2.78614e-158	3.04511e-157	up	PREDICTED: acid phosphatase 1-like isoform X2
SMil_00014080	717	1.5039	8.04793e-21	2.30122e-20	up	fasciclin-like arabinogalactan protein 12
SMil_00019259	945	1.72817	1.7545e-275	3.0085e-274	up	PREDICTED: probable 2-oxoglutarate-dependent dioxygenase AOP1
SMil_00024667	993	1.55357	1.33998e-277	2.31526e-276	up	putative aconitate hydratase, cytoplasmic
SMil_00014176	2712	1.00446	1.30503e-121	1.15767e-120	up	stress response protein NST1
SMil_00028123	816	1.1053	0	0	up	protein EXORDIUM-like 2
SMil_00019103	894	2.58064	0	0	up	methylecgonone reductase-like
SMil_00007102	1440	1.08245	3.59607e-35	1.36625e-34	up	polyamine oxidase 1
SMil_00009338	225	1.41433	2.81816e-45	1.24125e-44	up	probable inactive protein kinase At3g63330 isoform X3
SMil_00024799	738	1.88095	0	0	up	allene oxide cyclase
SMil_00009745	342	2.68816	2.38101e-22	7.06979e-22	up	hypothetical protein MIMGU_mgv1a004287mg
SMil_00017091	2889	1.50259	0	0	up	PREDICTED: membrane protein of ER body-like protein isoform X2
SMil_00012153	1017	1.63324	1.72528e-24	5.38323e-24	up	uncharacterized protein LOC105164926
SMil_00003962	1284	2.47127	2.03622e-71	1.2108e-70	up	hypothetical protein MIMGU_mgv1a020365mg
SMil_00007943	1395	1.97856	2.11794e-281	3.69712e-280	up	uncharacterized protein LOC105173735
SMil_00018877	2346	2.74165	4.37846e-131	4.14426e-130	up	PREDICTED: putative disease resistance RPP13-like protein 3
SMil_00016374	1335	3.02241	0	0	up	IAA-amino acid hydrolase ILR1-like 4
SMil_00028175	429	2.44824	9.26007e-14	2.19425e-13	up	UPF0481 protein At3g47200
SMil_00017952	1173	1.60858	0	0	up	organ-specific protein S2-like
SMil_00001956	1335	1.04311	8.68354e-94	6.27821e-93	up	UPF0481 protein At3g47200
SMil_00005399	7260	1.18446	2.03403e-160	2.24662e-159	up	PREDICTED: piezo-type mechanosensitive ion channel homolog isoform X2
SMil_00026476	1230	1.66026	3.06288e-28	1.02805e-27	up	PREDICTED: serine carboxypeptidase-like 18
SMil_00010354	2100	1.0486	5.0267e-164	5.66276e-163	up	OBERON-like protein
SMil_00018965	219	3.0788	0	0	up	protein PIN-LIKES 7 isoform X1
SMil_00009012	1071	2.48419	4.04462e-180	4.86125e-179	up	protein DMR6-LIKE OXYGENASE 1
SMil_00015253	1488	1.36408	1.50303e-90	1.05465e-89	up	membrane protein YCF1
SMil_00022505	1266	1.40484	4.31368e-175	5.08549e-174	up	hypothetical protein MIMGU_mgv1a006731mg
SMil_00012177	1089	2.40791	0	0	up	PREDICTED: S-adenosylmethionine synthase 3
SMil_00000932	1509	5.1824	0	0	up	O-glucosyltransferase rumi homolog isoform X1
SMil_00012097	1818	1.37856	0	0	up	protein NRT1/ PTR FAMILY 3.1-like isoform X1
SMil_00026315	597	2.42777	1.02196e-59	5.37055e-59	up	dirigent protein 21-like
SMil_00029974	1512	1.28005	3.84803e-120	3.37708e-119	up	ETHYLENE INSENSITIVE 3-like 3 protein
SMil_00022777	1368	3.78115	0	0	up	protein TIFY 10B-like
SMil_00003997	2910	1.92396	0	0	up	non-lysosomal glucosylceramidase
SMil_00000871	882	2.18961	0	0	up	uncharacterized protein LOC105156865
SMil_00007616	2499	1.23802	2.02078e-179	2.42128e-178	up	chloride channel protein CLC-d isoform X2
SMil_00016197	1230	1.69467	1.70569e-33	6.30988e-33	up	E3 ubiquitin-protein ligase PUB23
SMil_00023178	981	1.67266	0	0	up	uncharacterized WD repeat-containing protein C2A9.03 isoform X1
SMil_00004066	777	1.22225	1.79577e-18	4.84041e-18	up	uncharacterized protein LOC105174856
SMil_00011319	1086	1.00512	1.71376e-155	1.84554e-154	up	pto-interacting protein 1 isoform X1
SMil_00010377	1335	1.69965	0	0	up	PREDICTED: 3-dehydroquinate synthase, chloroplastic
SMil_00013512	1491	1.79771	7.34552e-177	8.72044e-176	up	receptor like protein kinase S.2
SMil_00001625	1605	1.00269	4.29892e-226	6.27309e-225	up	importin subunit alpha-1
SMil_00013144	1485	1.54492	2.2372e-55	1.1156e-54	up	5'-3' exoribonuclease 4
SMil_00013278	1011	1.00264	3.56916e-31	1.26861e-30	up	aspartic proteinase-like protein 2
SMil_00004501	1497	4.58389	0	0	up	cytochrome P450 CYP71AT85
SMil_00024202	3789	2.76603	0	0	up	putative E3 ubiquitin-protein ligase LIN
SMil_00014890	1023	1.38246	2.73277e-73	1.65252e-72	up	xyloglucan endotransglucosylase/hydrolase protein 24
SMil_00027949	1047	1.97578	2.90051e-184	3.55063e-183	up	PREDICTED: protein NUCLEAR FUSION DEFECTIVE 4-like
SMil_00001670	603	1.11027	3.40233e-38	1.35509e-37	up	dirigent protein 21
SMil_00009970	1587	3.31141	0	0	up	amino acid permease 3-like
SMil_00004833	537	1.90052	1.34005e-18	3.62466e-18	up	ethylene-responsive transcription factor ERF098
SMil_00016786	3990	1.32684	1.21085e-224	1.75464e-223	up	helicase-like transcription factor CHR28 isoform X1
SMil_00020745	1638	1.46891	2.26029e-101	1.73795e-100	up	serine/threonine-protein kinase EDR1-like isoform X2
SMil_00021184	999	1.62042	1.24428e-27	4.1299e-27	up	protein DMR6-LIKE OXYGENASE 1
SMil_00014365	1926	1.3598	1.63599e-47	7.42255e-47	up	putative late blight resistance protein homolog R1B-16 isoform X1
SMil_00021502	2766	1.41099	0	0	up	nodulation receptor kinase
SMil_00004970	1158	2.65575	2.30085e-94	1.67154e-93	up	acyltransferase ACT5
SMil_00024714	1251	3.09317	5.33676e-61	2.84421e-60	up	cytochrome P450 CYP82U4
SMil_00030059	1053	1.5911	0	0	up	glutamine synthetase cytosolic isozyme
SMil_00013093	384	1.59696	1.53958e-13	3.62096e-13	up	PREDICTED: cation-chloride cotransporter 1 isoform X1
SMil_00021732	4980	2.09919	9.49286e-283	1.66245e-281	up	hypothetical protein MIMGU_mgv1a023735mg, partial
SMil_00021137	2526	1.06331	2.32598e-73	1.40716e-72	up	PREDICTED: uncharacterized protein LOC105950270 isoform X1
SMil_00004251	300	1.39093	2.54915e-36	9.87164e-36	up	uncharacterized protein LOC105174061
SMil_00021371	312	2.15768	1.21046e-36	4.71176e-36	up	allergen
SMil_00026078	759	1.22996	2.47502e-11	5.40883e-11	up	46 kDa FK506-binding nuclear protein
SMil_00015067	2676	1.98221	1.12693e-71	6.72172e-71	up	probable leucine-rich repeat receptor-like protein kinase At5g49770 isoform X1
SMil_00004197	849	1.12806	3.27987e-27	1.08003e-26	up	PREDICTED: syntaxin-22
SMil_00006046	1137	2.73811	1.18944e-43	5.1159e-43	up	cytochrome P450 CYP72A219-like
SMil_00025238	1992	1.28528	9.66651e-51	4.57313e-50	up	UDP-glucuronate:xylan alpha-glucuronosyltransferase 1 isoform X2
SMil_00010665	1446	1.28783	0	0	up	cinnamyl alcohol dehydrogenase 1
SMil_00025583	456	1.89693	4.7651e-23	1.43849e-22	up	uncharacterized protein LOC105177636
SMil_00014650	1023	3.17915	1.88889e-50	8.89736e-50	up	hypothetical protein MIMGU_mgv1a018259mg, partial
SMil_00028915	690	1.98998	0	0	up	PREDICTED: putative glutathione-specific gamma-glutamylcyclotransferase 2
SMil_00021274	2634	3.64548	0	0	up	laccase-15-like
SMil_00003430	927	2.33176	2.17378e-151	2.30345e-150	up	isoflavone reductase-like protein
SMil_00021730	4209	2.16702	3.48758e-149	3.64858e-148	up	PREDICTED: uncharacterized protein LOC105962815 isoform X3
SMil_00014783	3204	1.2032	1.58659e-85	1.07277e-84	up	probable ubiquitin-conjugating enzyme E2 23
SMil_00022062	3735	1.03686	5.03183e-70	2.9494e-69	up	PREDICTED: uncharacterized protein LOC105963565
SMil_00029259	720	2.22263	0	0	up	homeobox-leucine zipper protein HAT5-like
SMil_00023863	1050	2.59265	0	0	up	probable amino acid permease 7 isoform X2
SMil_00012750	1548	1.39979	5.14598e-300	9.42573e-299	up	inorganic phosphate transporter 1-4-like
SMil_00017290	972	1.96018	0	0	up	peroxidase 51
SMil_00006578	735	1.66595	0	0	up	GATA transcription factor 8 isoform X1
SMil_00007506	765	1.89648	6.77943e-46	3.01139e-45	up	putative disease resistance protein At1g50180 isoform X2
SMil_00015804	771	2.20538	3.16655e-25	1.00373e-24	up	PREDICTED: protein ROOT HAIR DEFECTIVE 3 homolog 2-like isoform X2
SMil_00016948	675	1.62845	6.00174e-74	3.65125e-73	up	BAG-associated GRAM protein 1 isoform X1
SMil_00015214	1206	2.98141	7.18171e-57	3.6367e-56	up	aluminum-activated malate transporter 8-like
SMil_00005526	876	3.71547	0	0	up	PREDICTED: phosphoenolpyruvate carboxylase kinase 1-like
SMil_00023846	1284	3.37721	0	0	up	PREDICTED: vacuole membrane protein KMS1
SMil_00015103	3315	1.58885	0	0	up	calmodulin-binding transcription activator 1-like
SMil_00003615	744	1.50494	5.08346e-21	1.46095e-20	up	fluoride export protein 2
SMil_00010047	1599	1.94234	2.09989e-73	1.27095e-72	up	receptor protein kinase-like protein ZAR1
SMil_00009705	1191	2.10264	2.40127e-243	3.7032e-242	up	RecName: Full=Pelargonidin 3-O-(6-caffeoylglucoside) 5-O-(6-O-malonylglucoside) 4'''-malonyltransferase; AltName: Full=Anthocyanin 5-O-glucoside-4'''-O-malonyltransferase 2; Short=Ss5MaT2
SMil_00011704	1251	1.56084	0	0	up	basic helix-loop-helix transcription factor
SMil_00003139	1554	1.90813	3.22385e-225	4.68416e-224	up	probable cyclic nucleotide-gated ion channel 20, chloroplastic isoform X1
SMil_00004919	1059	1.5388	3.71206e-19	1.01869e-18	up	hypothetical protein MIMGU_mgv1a018891mg
SMil_00015983	1194	4.26563	0	0	up	BTB/POZ and TAZ domain-containing protein 1 isoform X1
SMil_00011443	1635	1.80558	0	0	up	PREDICTED: 4-coumarate--CoA ligase-like 9
SMil_00004515	2538	1.46985	0	0	up	uncharacterized protein LOC105172566 isoform X1
SMil_00021193	1323	1.22706	9.67893e-175	1.13958e-173	up	UDP-glucuronate 4-epimerase 3
SMil_00019905	1410	1.24935	5.17181e-41	2.14881e-40	up	selenium binding family protein
SMil_00003611	1395	1.95476	0	0	up	sulfite exporter TauE/SafE family protein 4
SMil_00016206	843	1.61616	0	0	up	aquaporin PIP2-4-like
SMil_00027934	621	1.10277	6.84043e-64	3.75857e-63	up	protein MIZU-KUSSEI 1
SMil_00028159	1005	4.04176	0	0	up	uncharacterized protein LOC105174459 isoform X2
SMil_00012443	1293	2.22839	0	0	up	serine/threonine-protein kinase MHK
SMil_00028051	570	1.98511	4.32326e-40	1.77102e-39	up	lignin-forming anionic peroxidase
SMil_00030075	651	1.35408	6.44483e-24	1.98534e-23	up	PREDICTED: WAT1-related protein At1g43650-like isoform X1
SMil_00011663	2607	1.54573	1.73247e-80	1.12137e-79	up	uncharacterized protein LOC105170911
SMil_00011147	1014	2.80668	0	0	up	PREDICTED: chaperone protein dnaJ 10-like
SMil_00020754	648	1.17543	6.02229e-47	2.71058e-46	up	N-terminal acetyltransferase A complex auxiliary subunit NAA15
SMil_00029179	864	1.41503	0	0	up	probable aquaporin PIP-type pTOM75
SMil_00019150	2148	1.52446	3.97638e-163	4.44997e-162	up	CSC1-like protein HYP1 isoform X1
SMil_00027365	2211	2.5922	4.79961e-204	6.3667e-203	up	PREDICTED: putative late blight resistance protein homolog R1B-8
SMil_00007579	897	3.09044	0	0	up	protein SPEAR1
SMil_00025704	1296	1.92101	0	0	up	PREDICTED: probable sodium-coupled neutral amino acid transporter 6
SMil_00029230	810	1.16318	2.88413e-41	1.20292e-40	up	galactan beta-1,4-galactosyltransferase GALS1
SMil_00015946	2718	1.99267	0	0	up	myosin-binding protein 3 isoform X1
SMil_00027034	1479	1.46012	2.5905e-40	1.0649e-39	up	PREDICTED: putative late blight resistance protein homolog R1A-10 isoform X2
SMil_00005774	4845	2.0599	0	0	up	PREDICTED: ABC transporter G family member 39
SMil_00016741	1167	4.90582	9.25099e-59	4.80658e-58	up	uncharacterized protein LOC105175473
SMil_00023410	2403	1.11631	6.77484e-221	9.65237e-220	up	hypothetical protein F511_11050
SMil_00019199	1320	1.13217	8.94044e-86	6.05864e-85	up	protein DETOXIFICATION 21-like isoform X2
SMil_00000710	255	1.73004	1.27122e-19	3.53216e-19	up	telomere repeat-binding protein 2-like
SMil_00007555	3774	1.06501	3.47569e-35	1.32089e-34	up	uncharacterized protein LOC105158042 isoform X1
SMil_00027693	876	1.11844	1.08825e-10	2.32513e-10	up	PREDICTED: protein S-acyltransferase 11
SMil_00014015	1353	1.89502	0	0	up	protein DOWNY MILDEW RESISTANCE 6-like
SMil_00022446	1023	3.55453	3.98028e-211	5.45044e-210	up	protein DMR6-LIKE OXYGENASE 2
SMil_00012047	1761	1.96274	9.71087e-99	7.31335e-98	up	Dicer-like protein 2
SMil_00027747	2178	2.27881	0	0	up	putative late blight resistance protein homolog R1A-10
SMil_00002934	1275	4.50018	2.13696e-284	3.76669e-283	up	uncharacterized protein LOC105177224
SMil_00003462	3927	1.37412	0	0	up	PREDICTED: phosphatidylinositol 4-kinase beta 1-like
SMil_00002760	1053	1.63633	0	0	up	PREDICTED: heptahelical transmembrane protein 2
SMil_00018063	1548	1.02978	1.61038e-43	6.91544e-43	up	ubiquitin carboxyl-terminal hydrolase 12 isoform X7
SMil_00001712	1182	1.23964	2.06793e-164	2.33347e-163	up	PREDICTED: RNA-binding protein 38 isoform X1
SMil_00021780	645	2.37249	7.09714e-44	3.06518e-43	up	pectinesterase inhibitor 10-like
SMil_00029420	318	1.49135	1.33544e-85	9.03856e-85	up	hypothetical protein
SMil_00003052	1536	2.52326	0	0	up	serine carboxypeptidase 24
SMil_00017733	1362	1.58023	9.79358e-70	5.72566e-69	up	polygalacturonase At1g48100
SMil_00025189	5256	1.05344	1.12225e-125	1.02572e-124	up	sister chromatid cohesion protein PDS5 homolog B isoform X1
SMil_00009442	1794	1.22629	0	0	up	two-component response regulator-like APRR3
SMil_00001029	1404	3.01428	0	0	up	PREDICTED: 5'-adenylylsulfate reductase 3, chloroplastic-like isoform X2
SMil_00002372	1167	1.73767	0	0	up	PREDICTED: uncharacterized protein LOC105972722
SMil_00018661	879	1.36908	3.8601e-24	1.1959e-23	up	DExH-box ATP-dependent RNA helicase DExH9 isoform X1
SMil_00012480	2157	1.06378	1.30293e-101	1.00325e-100	up	uncharacterized protein LOC105157598 isoform X1
SMil_00016295	765	1.65699	8.95889e-166	1.01643e-164	up	VHS domain-containing protein At3g16270
SMil_00012366	495	4.70581	5.66604e-202	7.45044e-201	up	GDSL esterase/lipase At1g74460
SMil_00013022	699	3.18673	0	0	up	hypothetical protein F511_02759
SMil_00013434	582	2.76949	0	0	up	protein LURP-one-related 5-like
SMil_00014744	2019	1.12993	1.17749e-248	1.85492e-247	up	putative 7-deoxyloganetic acid-O-glucosyl transferase 1
SMil_00021306	1011	1.30339	1.05991e-35	4.06968e-35	up	probable glycosyltransferase At5g03795
SMil_00026346	1713	3.35259	0	0	up	polyphenol oxidase I, chloroplastic
SMil_00015047	507	1.91253	8.54685e-56	4.28638e-55	up	uncharacterized protein LOC105166838
SMil_00009859	684	2.67771	0	0	up	galactinol synthase 3
SMil_00026871	576	1.04456	2.45149e-12	5.54919e-12	up	hypothetical protein F511_30779
SMil_00005108	1098	1.13269	2.40958e-22	7.15384e-22	up	basic helix-loop-helix transcription factor
SMil_00003815	1695	1.05773	7.02267e-124	6.33535e-123	up	kaurene synthase
SMil_00029054	363	2.3609	1.14915e-113	9.60941e-113	up	inorganic phosphate transporter 1-4-like
SMil_00017665	957	3.34988	9.09025e-166	1.0309e-164	up	caffeoylshikimate esterase-like
SMil_00003407	555	1.14766	3.58522e-13	8.33745e-13	up	hypothetical protein MIMGU_mgv1a025623mg, partial
SMil_00000968	909	1.02204	6.03016e-217	8.45813e-216	up	homeobox-leucine zipper protein HAT5
SMil_00006969	1347	1.40725	7.00402e-282	1.22343e-280	up	interferon-related developmental regulator 1
SMil_00003657	2409	1.48202	3.36138e-193	4.289e-192	up	uncharacterized protein LOC105172480
SMil_00003105	1455	2.48891	1.14216e-43	4.91332e-43	up	PREDICTED: uncharacterized protein LOC109180751
SMil_00023975	1365	1.21568	8.00219e-20	2.23398e-19	up	uncharacterized protein LOC105165276
SMil_00024924	258	3.26479	0	0	up	tyrosine aminotransferase
SMil_00003094	1485	1.25148	2.81656e-98	2.11238e-97	up	hypothetical protein MIMGU_mgv1a005199mg
SMil_00006335	1086	1.15451	6.65447e-111	5.44214e-110	up	PREDICTED: glutamate--cysteine ligase, chloroplastic
SMil_00008221	747	1.00673	1.06428e-46	4.77358e-46	up	unnamed protein product, partial
SMil_00017229	2151	1.98823	1.00459e-79	6.44701e-79	up	putative disease resistance protein RGA3
SMil_00009955	639	3.93718	3.21868e-75	1.97989e-74	up	monogalactosyldiacylglycerol synthase 2, chloroplastic
SMil_00005097	843	1.64456	8.57375e-51	4.05899e-50	up	basic helix-loop-helix transcription factor
SMil_00022649	813	2.36424	2.52002e-36	9.76022e-36	up	bidirectional sugar transporter N3
SMil_00018452	1131	1.38108	1.26422e-22	3.78067e-22	up	protein DMR6-LIKE OXYGENASE 1
SMil_00001538	2799	1.46076	0	0	up	PREDICTED: myosin-9
SMil_00013696	699	1.43495	6.08116e-186	7.50858e-185	up	PREDICTED: thioredoxin-like 2, chloroplastic
SMil_00023018	1434	1.11969	1.17148e-39	4.76442e-39	up	protease Do-like 7 isoform X2
SMil_00001408	2337	1.40166	1.14868e-33	4.25804e-33	up	putative disease resistance protein RGA3
SMil_00014670	486	1.39301	4.49342e-08	8.63571e-08	up	PREDICTED: probable disease resistance RPP8-like protein 4
SMil_00002603	1395	1.14604	0	0	up	berberine bridge enzyme-like 18
SMil_00013227	3516	1.75459	0	0	up	protein GIGANTEA-like
SMil_00025056	1926	1.24074	1.21139e-52	5.86077e-52	up	WD repeat-containing protein 11
SMil_00002339	1911	1.38725	7.84677e-160	8.64228e-159	up	mitogen-activated protein kinase 19 isoform X2
SMil_00022408	1518	1.79843	0	0	up	serine/threonine-protein kinase tricorner
SMil_00015199	1608	2.11281	3.72993e-49	1.72931e-48	up	PREDICTED: cannabidiolic acid synthase-like
SMil_00008561	873	2.1362	0	0	up	uncharacterized protein LOC105171337
SMil_00004162	1752	1.10481	0	0	up	uncharacterized protein LOC105156229
SMil_00019689	2289	1.48621	0	0	up	2,3-oxidosqualene cyclase 2
SMil_00001478	552	1.27424	8.92987e-10	1.8448e-09	up	hypothetical protein MIMGU_mgv1a002161mg
SMil_00019057	1242	1.1557	6.41103e-74	3.8985e-73	up	uncharacterized protein LOC105163145 isoform X4
SMil_00009744	432	2.57977	4.44e-27	1.45816e-26	up	hypothetical protein MIMGU_mgv1a003267mg
SMil_00021750	1500	3.06888	1.1125e-86	7.59023e-86	up	primary amine oxidase
SMil_00013414	1314	2.02859	0	0	up	PREDICTED: chorismate synthase 1, chloroplastic-like
SMil_00017597	666	1.54325	4.5879e-27	1.50636e-26	up	hypothetical protein
SMil_00030376	276	1.19073	0.000181438	0.000291011	up	PREDICTED: uncharacterized protein LOC105952780
SMil_00003058	1665	1.77242	9.33548e-54	4.56295e-53	up	unnamed protein product
SMil_00005874	2229	1.96281	0	0	up	peroxisomal acyl-coenzyme A oxidase 1
SMil_00010326	1242	1.15483	2.77839e-182	3.38131e-181	up	LOW QUALITY PROTEIN: transcription factor TCP23
SMil_00007321	2547	3.19569	0	0	up	probable linoleate 9S-lipoxygenase 5
SMil_00027360	837	1.76993	2.60909e-45	1.14935e-44	up	NADP-dependent malic enzyme-like isoform X2
SMil_00016114	888	1.49583	2.54606e-24	7.91417e-24	up	PREDICTED: cytochrome P450 711A1
SMil_00010453	1248	2.36437	2.79698e-58	1.44329e-57	up	BZIP transcription factor family protein
SMil_00016394	600	1.42543	1.14415e-191	1.44831e-190	up	putative late blight resistance protein homolog R1A-10
SMil_00002024	2337	1.9474	3.44483e-75	2.11852e-74	up	hypothetical protein MIMGU_mgv1a018451mg
SMil_00022303	2058	1.42184	2.77651e-126	2.54712e-125	up	small G protein signaling modulator 1 isoform X1
SMil_00007066	1770	3.8958	4.59641e-161	5.09134e-160	up	protein BONZAI 3
SMil_00028968	603	1.27893	7.88763e-49	3.64386e-48	up	Carboxyltransferase alpha subunit of Heteromeric ACCase
SMil_00020495	4392	1.78466	7.04727e-204	9.32998e-203	up	PREDICTED: dnaJ homolog subfamily C GRV2
SMil_00015129	1650	2.0522	0	0	up	terpene synthase 7
SMil_00003760	1767	3.36188	5.21589e-152	5.53782e-151	up	fatty acid amide hydrolase
SMil_00010521	1530	3.39816	0	0	up	cytochrome P450 CYP714G13
SMil_00023752	891	1.46574	4.21419e-48	1.92779e-47	up	cytochrome P450
SMil_00000431	4536	1.15577	0	0	up	PREDICTED: LOW QUALITY PROTEIN: uncharacterized protein LOC105972773
SMil_00000250	834	1.58565	3.64606e-132	3.47407e-131	up	fruit protein pKIWI502-like
SMil_00003252	873	1.1686	7.35396e-50	3.44306e-49	up	PREDICTED: uncharacterized protein LOC105977698 isoform X1
SMil_00015015	2628	1.21225	0	0	up	protein ROOT HAIR DEFECTIVE 3
SMil_00020848	1182	1.33763	1.58375e-70	9.33963e-70	up	PREDICTED: uncharacterized protein LOC105961762
SMil_00022894	573	1.84719	8.12493e-15	1.99245e-14	up	putative germin-like protein 2-1
SMil_00005793	942	1.43653	8.02735e-119	6.95046e-118	up	uncharacterized protein LOC105159283
SMil_00005142	2085	2.13186	2.55725e-87	1.75488e-86	up	protein ECERIFERUM 3
SMil_00015504	621	1.01414	2.46209e-51	1.1738e-50	up	MYB-related transcription factor
SMil_00012432	5388	1.00362	2.1487e-96	1.58736e-95	up	histone acetyltransferase HAC1-like isoform X1
SMil_00009013	1086	4.61421	0	0	up	protein DMR6-LIKE OXYGENASE 1
SMil_00000634	5256	1.15475	1.51185e-198	1.96606e-197	up	uncharacterized protein LOC105166619
SMil_00028945	1827	1.94976	0	0	up	NADP-dependent malic enzyme-like isoform X1
SMil_00013328	1692	1.29811	7.71026e-112	6.34191e-111	up	polyphenol oxidase I, chloroplastic-like
SMil_00025370	1032	2.10838	1.63659e-179	1.96181e-178	up	uncharacterized protein LOC105169064
SMil_00010058	1308	1.18224	3.09366e-74	1.88928e-73	up	rosmarinic acid synthase 5
SMil_00010410	1827	3.03129	7.07751e-223	1.01798e-221	up	xyloglucan glycosyltransferase 4
SMil_00020547	1143	1.74151	8.01137e-54	3.91787e-53	up	PREDICTED: LOW QUALITY PROTEIN: L-type lectin-domain containing receptor kinase VII.1-like
SMil_00012656	2274	1.3034	3.43535e-82	2.25917e-81	up	E3 ubiquitin-protein ligase UPL7
SMil_00007508	2283	1.81739	3.53648e-63	1.92639e-62	up	hypothetical protein MIMGU_mgv1a018451mg
SMil_00026090	1110	1.05737	7.0885e-12	1.57899e-11	up	cytochrome P450 CYP90B26
SMil_00017755	1245	1.53034	1.80033e-34	6.76514e-34	up	protein ALTERED XYLOGLUCAN 4-like
SMil_00026324	972	1.20634	1.12718e-49	5.2628e-49	up	PREDICTED: peroxidase 4-like
SMil_00015658	441	2.83801	9.96622e-162	1.10801e-160	up	transcription factor bHLH35 isoform X1
SMil_00020764	279	1.32983	1.2134e-46	5.43526e-46	up	hypothetical protein
SMil_00003745	411	1.37351	4.02743e-123	3.61402e-122	up	PREDICTED: putative disease resistance RPP13-like protein 3
SMil_00011872	1458	3.42932	0	0	up	protein DETOXIFICATION 16
SMil_00003981	435	1.62042	9.51022e-10	1.96275e-09	up	glutamine synthetase cytosolic isozyme
SMil_00001912	207	1.6479	6.4322e-07	1.17673e-06	up	MYB-related transcription factor
SMil_00012370	1080	1.50285	1.36168e-39	5.52969e-39	up	hypothetical protein MIMGU_mgv1a006020mg
SMil_00003380	4713	1.5511	0	0	up	type I inositol 1,4,5-trisphosphate 5-phosphatase 12
SMil_00027073	246	1.36689	2.17737e-17	5.70956e-17	up	hypothetical protein
SMil_00004078	2280	1.08883	1.55887e-135	1.51027e-134	up	PREDICTED: SCY1-like protein 2
SMil_00025271	2004	1.77537	0	0	up	ferric reduction oxidase 2 isoform X2
SMil_00021920	2244	1.51854	1.56485e-268	2.62196e-267	up	putative disease resistance protein At1g50180 isoform X1
SMil_00006498	1122	1.71474	2.56296e-27	8.44985e-27	up	uncharacterized WD repeat-containing protein C2A9.03-like
SMil_00019097	807	1.30785	8.64928e-225	1.25537e-223	up	inorganic pyrophosphatase 2
SMil_00029167	894	2.36796	0	0	up	ethylene response factor protein 4
SMil_00002829	900	2.01036	4.54887e-22	1.34142e-21	up	PREDICTED: hevamine-A-like
SMil_00012221	297	1.81306	6.20379e-11	1.33733e-10	up	PREDICTED: serine carboxypeptidase-like 34
SMil_00001235	1932	1.26722	0	0	up	protein SCAI
SMil_00001751	3714	2.30763	7.54297e-183	9.19632e-182	up	zinc finger protein BRUTUS-like At1g18910 isoform X1
SMil_00020950	5919	1.09898	5.73252e-57	2.90774e-56	up	bromodomain and WD repeat-containing protein 3-like
SMil_00005029	1014	1.98043	1.12196e-54	5.55389e-54	up	alpha-N-acetylglucosaminidase isoform X1
SMil_00015925	1224	1.24557	7.21835e-148	7.5139e-147	up	serine/arginine repetitive matrix protein 1-like
SMil_00019741	3489	1.08772	0	0	up	probable sucrose-phosphate synthase 1
SMil_00011139	222	1.0581	4.90332e-07	9.01596e-07	up	PREDICTED: exocyst complex component SEC6
SMil_00024321	1956	1.92545	7.85281e-61	4.17447e-60	up	putative disease resistance protein At1g50180 isoform X1
SMil_00022465	615	1.52495	2.21931e-64	1.22738e-63	up	PREDICTED: lignin-forming anionic peroxidase-like
SMil_00010959	1734	1.04932	4.23492e-46	1.88577e-45	up	ERAD-associated E3 ubiquitin-protein ligase HRD1B isoform X1
SMil_00026151	825	2.15968	0	0	up	basic helix-loop-helix transcription factor
SMil_00002496	1638	1.31366	1.03999e-72	6.2665e-72	up	LOW QUALITY PROTEIN: uncharacterized protein LOC105175389
SMil_00022077	903	2.55851	7.55517e-259	1.22945e-257	up	PREDICTED: leucoanthocyanidin dioxygenase-like
SMil_00009119	666	1.22225	5.61363e-10	1.16923e-09	up	PREDICTED: GDSL esterase/lipase At5g45960-like
SMil_00016068	1509	4.95312	9.39414e-120	8.21253e-119	up	berberine bridge enzyme-like 8
SMil_00013530	1272	4.70041	0	0	up	serine carboxypeptidase-like 18 isoform X2
SMil_00018933	2787	1.38911	4.53058e-186	5.59659e-185	up	chaperone protein ClpB4, mitochondrial
SMil_00024356	1518	1.19615	4.78444e-80	3.0843e-79	up	phosphatidylserine decarboxylase proenzyme 2-like isoform X1
SMil_00026366	1092	1.52996	6.47982e-170	7.48947e-169	up	probable trehalose-phosphate phosphatase D isoform X2
SMil_00015636	531	2.65855	9.42598e-88	6.49971e-87	up	uncharacterized protein LOC105169806
SMil_00019233	969	4.54373	0	0	up	protein DMR6-LIKE OXYGENASE 1
SMil_00025730	738	2.28315	0	0	up	PREDICTED: non-specific phospholipase C3-like
SMil_00023320	1032	1.46779	0	0	up	uncharacterized protein LOC105163461
SMil_00001124	729	3.85532	5.83663e-102	4.5057e-101	up	WRKY protein
SMil_00020066	3885	1.19135	0	0	up	ABC transporter B family member 11-like
SMil_00020184	1407	3.31141	0	0	up	PREDICTED: uncharacterized protein LOC8262840
SMil_00026877	1149	1.00026	4.87637e-22	1.43659e-21	up	probable folate-biopterin transporter 7
SMil_00020108	1401	1.03295	7.35785e-40	3.00235e-39	up	AtC3H17-like protein
SMil_00027911	2037	3.65077	0	0	up	hypothetical protein KK1_002234
SMil_00020546	537	2.88601	8.31109e-48	3.78661e-47	up	hypothetical protein MIMGU_mgv1a017881mg
SMil_00002923	3084	1.53415	0	0	up	histidine kinase 3 isoform X1
SMil_00026336	588	1.15093	1.10818e-07	2.094e-07	up	basic helix-loop-helix transcription factor
SMil_00025204	1239	1.32322	2.99084e-24	9.28928e-24	up	hypothetical protein MIMGU_mgv1a021453mg, partial
SMil_00021348	1134	1.70439	5.48968e-68	3.15038e-67	up	putative serine/threonine-protein kinase
SMil_00000764	1389	1.07961	1.9048e-42	8.07494e-42	up	ubiquitin carboxyl-terminal hydrolase 10
SMil_00009851	804	1.60915	4.81523e-52	2.31601e-51	up	PREDICTED: BTB/POZ domain-containing protein At5g66560
SMil_00001258	1098	1.75271	0	0	up	apoptosis-inducing factor homolog A-like
SMil_00010963	1101	1.40891	1.09567e-78	6.96232e-78	up	probable purine permease 5
SMil_00025731	1656	1.61548	0	0	up	non-specific phospholipase C4
SMil_00012033	1080	1.92852	0	0	up	1-aminocyclopropane-1-carboxylate oxidase homolog 1-like
SMil_00005346	279	1.60928	2.26139e-14	5.46354e-14	up	uncharacterized protein LOC105161161
SMil_00024513	336	1.34591	2.86115e-14	6.88866e-14	up	auxin-responsive protein SAUR66-like
SMil_00028326	441	1.00849	1.48726e-06	2.67611e-06	up	basic helix-loop-helix transcription factor
SMil_00016502	1113	1.02068	3.41507e-22	1.00949e-21	up	uncharacterized protein LOC105167514
SMil_00019675	2661	1.81121	1.29668e-66	7.33579e-66	up	cytochrome P450 CYP71D374
SMil_00018175	1974	1.37354	2.44213e-283	4.29065e-282	up	PREDICTED: villin-3-like
SMil_00028506	462	2.2215	8.50668e-43	3.62432e-42	up	PREDICTED: vesicle-fusing ATPase
SMil_00026931	939	2.08534	0	0	up	caffeoylshikimate esterase-like
SMil_00000227	2454	1.6812	8.34481e-129	7.7817e-128	up	putative cell division cycle ATPase
SMil_00005162	999	1.51113	1.25411e-48	5.78085e-48	up	vestitone reductase
SMil_00012674	1968	1.40229	1.25645e-106	9.98348e-106	up	AUGMIN subunit 8
SMil_00011505	459	1.79911	0	0	up	MLP-like protein 28
SMil_00000115	315	1.67486	0	0	up	hypothetical protein F511_17491
SMil_00011791	1365	2.04841	1.8425e-180	2.21746e-179	up	PREDICTED: serine/threonine-protein kinase EDR1-like
SMil_00023117	1149	2.46268	0	0	up	2-oxoglutarate-dependent dioxygenase DAO
SMil_00000139	1677	2.03545	2.89293e-235	4.35013e-234	up	bifunctional TH2 protein, mitochondrial-like isoform X1
SMil_00009610	1986	1.20538	1.46881e-88	1.01774e-87	up	probable sulfate transporter 3.4
SMil_00017120	1623	2.19701	0	0	up	lysine histidine transporter-like 8
SMil_00007618	1305	1.56898	1.09898e-124	9.96391e-124	up	cyclin-T1-4-like isoform X1
SMil_00003204	999	1.42328	0	0	up	isopentenyl pyrophosphate isomerase
SMil_00004836	630	1.2655	4.81949e-32	1.74039e-31	up	sucrose transporter 2
SMil_00022850	2835	1.80313	0	0	up	PREDICTED: putative late blight resistance protein homolog R1B-8
SMil_00008255	1392	1.01463	1.32436e-205	1.77237e-204	up	PREDICTED: scopoletin glucosyltransferase-like
SMil_00007495	1491	2.1165	2.96157e-87	2.03132e-86	up	3-oxoacyl-[acyl-carrier-protein] synthase II, chloroplastic isoform X1
SMil_00012016	2667	1.31592	2.57893e-44	1.11988e-43	up	protein HUA2-LIKE 3
SMil_00020702	864	2.64061	5.71917e-255	9.19644e-254	up	NAC domain protein NAC2
SMil_00017878	801	1.13079	9.55387e-16	2.4046e-15	up	putative late blight resistance protein homolog R1A-10 isoform X2
SMil_00003792	1512	4.5902	0	0	up	perillyl alcohol and perillaldehyde synthase cytochrome P450 CYP71AT146
SMil_00027709	684	1.12873	1.04379e-174	1.22788e-173	up	uncharacterized protein LOC105163966
SMil_00003258	999	1.07965	1.15988e-245	1.80413e-244	up	cinnamoyl-CoA reductase
SMil_00005341	5190	1.2033	8.35523e-112	6.87034e-111	up	protein SHOOT GRAVITROPISM 6
SMil_00021872	2568	1.3038	7.31922e-45	3.20446e-44	up	PREDICTED: putative late blight resistance protein homolog R1B-8
SMil_00016583	1422	1.95796	1.43032e-193	1.82848e-192	up	PREDICTED: 7-deoxyloganetin glucosyltransferase-like
SMil_00006937	1206	1.97056	2.14488e-109	1.73374e-108	up	gamma-cadinene synthase
SMil_00002380	582	2.35948	4.73447e-264	7.80742e-263	up	RD22-like protein
SMil_00021724	462	1.38309	1.54739e-13	3.63901e-13	up	PREDICTED: sister chromatid cohesion 1 protein 4-like
SMil_00020306	1470	1.37886	2.05287e-65	1.14868e-64	up	serine/threonine-protein kinase EDR1-like isoform X2
SMil_00008289	828	1.51608	3.92543e-16	9.98174e-16	up	protein CUP-SHAPED COTYLEDON 3
SMil_00022845	1089	1.19431	4.17253e-79	2.66012e-78	up	putative disease resistance protein At1g50180 isoform X2
SMil_00011861	4014	1.005	0	0	up	uncharacterized protein LOC105165229 isoform X1
SMil_00003614	606	2.12308	0	0	up	uncharacterized protein LOC105176659
SMil_00021621	204	1.69663	1.40251e-125	1.28014e-124	up	hypothetical protein CISIN_1g0187342mg, partial
SMil_00018378	837	1.86191	1.05144e-264	1.736e-263	up	serine/threonine-protein kinase tricorner
SMil_00000273	4455	1.26257	0	0	up	protein transport protein SEC16B homolog
SMil_00013242	852	1.99021	1.88104e-58	9.72867e-58	up	transcription factor TCP5-like
SMil_00012968	1941	1.65484	3.89937e-106	3.09022e-105	up	ubiquitin carboxyl-terminal hydrolase 12 isoform X5
SMil_00000129	4182	1.78812	0	0	up	myosin-6-like
SMil_00010209	1545	1.06159	0	0	up	probable methylenetetrahydrofolate reductase
SMil_00029060	1818	1.13575	8.76243e-267	1.45827e-265	up	MACPF domain-containing protein CAD1
SMil_00011708	633	4.4784	2.75791e-67	1.57106e-66	up	berberine bridge enzyme-like 18
SMil_00003038	708	1.06225	4.71793e-10	9.85625e-10	up	hypothetical protein
SMil_00021227	1506	3.74222	0	0	up	perillyl alcohol and perillaldehyde synthase cytochrome P450 CYP71AT146
SMil_00002801	1419	2.49646	0	0	up	PREDICTED: LOW QUALITY PROTEIN: serine carboxypeptidase-like 27
SMil_00007860	1266	2.10666	5.77371e-52	2.77406e-51	up	amino acid permease 6
SMil_00027012	621	1.45585	1.09593e-75	6.76431e-75	up	PREDICTED: uncharacterized acetyltransferase At3g50280-like
SMil_00022138	1035	1.65047	7.53677e-101	5.7624e-100	up	probable receptor-like protein kinase At1g33260
SMil_00020051	2343	1.09611	0	0	up	U-box domain-containing protein 11-like
SMil_00016366	2994	1.13724	6.85863e-182	8.32829e-181	up	serine/threonine-protein phosphatase BSL3 isoform X1
SMil_00022919	2082	4.78933	0	0	up	PREDICTED: glutamine--fructose-6-phosphate aminotransferase [isomerizing] 2
SMil_00019141	1053	1.12851	2.68044e-36	1.03697e-35	up	ribosomal L1 domain-containing protein 1
SMil_00023160	2112	1.21023	9.35954e-297	1.69603e-295	up	VIN3-like protein 2 isoform X1
SMil_00026751	1365	1.53648	9.05734e-42	3.80162e-41	up	Aquaporin NIP1-2
SMil_00014541	867	1.59418	3.57187e-44	1.54907e-43	up	uncharacterized protein LOC105178276 isoform X2
SMil_00003429	921	1.36522	0	0	up	phenylcoumaran benzylic ether reductase-like protein
SMil_00027239	1248	2.21959	3.21754e-48	1.47511e-47	up	hypothetical protein MIMGU_mgv1a002671mg
SMil_00007998	2607	1.09112	2.28456e-31	8.14796e-31	up	verticillium wilt resistance-like protein
SMil_00017440	660	1.07293	3.24387e-11	7.06402e-11	up	PREDICTED: auxin response factor 8-like
SMil_00016405	1374	1.09997	8.29057e-150	8.71361e-149	up	putative acyltransferase
SMil_00022109	1650	1.66383	0	0	up	uncharacterized protein LOC105175605 isoform X2
SMil_00016591	714	1.69018	1.35095e-122	1.20669e-121	up	homeobox-leucine zipper protein HAT5-like
SMil_00028952	162	1.37332	5.40636e-23	1.62954e-22	up	lysophospholipid acyltransferase LPEAT2
SMil_00001376	2598	1.24298	2.6387e-43	1.13027e-42	up	PREDICTED: putative late blight resistance protein homolog R1B-8
SMil_00008351	957	2.19301	0	0	up	hypothetical protein F511_13465
SMil_00019658	1110	1.026	4.11886e-19	1.12861e-18	up	protein FAR1-RELATED SEQUENCE 4
SMil_00010039	2442	1.28734	4.07913e-98	3.05338e-97	up	nuclear pore complex protein NUP98A isoform X1
SMil_00014248	1665	2.02597	1.45353e-90	1.02044e-89	up	PREDICTED: putative late blight resistance protein homolog R1B-16
SMil_00001981	1146	2.55034	2.92397e-41	1.21935e-40	up	respiratory burst oxidase homolog protein A
SMil_00006570	864	2.64866	7.47604e-299	1.36109e-297	up	ABC transporter I family member 19 isoform X1
SMil_00021190	3567	1.04358	0	0	up	cell synthase
SMil_00027187	2004	1.2379	3.29923e-119	2.87129e-118	up	protein LNK1-like isoform X1
SMil_00021989	837	1.39929	1.003e-14	2.45254e-14	up	mitochondrial outer membrane protein porin of 36 kDa-like
SMil_00015442	1152	2.59861	1.04517e-37	4.13179e-37	up	GDSL esterase/lipase At2g23540
SMil_00020971	972	1.73605	2.21933e-175	2.62097e-174	up	cytochrome P450
SMil_00022608	975	1.62273	4.0438e-64	2.2305e-63	up	basic helix-loop-helix transcription factor
SMil_00005219	3534	1.38857	0	0	up	calcium-transporting ATPase 10, plasma membrane-type isoform X2
SMil_00001065	1290	1.9906	2.93088e-202	3.85765e-201	up	probable serine/threonine-protein kinase PBL15
SMil_00023840	1437	4.53978	0	0	up	PREDICTED: alanine--glyoxylate aminotransferase 2 homolog 3, mitochondrial
SMil_00006010	1341	2.92413	3.38057e-277	5.82992e-276	up	PREDICTED: uncharacterized protein LOC105968164
SMil_00007559	585	2.11619	1.99368e-205	2.66417e-204	up	uncharacterized protein LOC105171728
SMil_00024251	2781	1.21939	6.39674e-226	9.32426e-225	up	formin-like protein 1
SMil_00015855	3072	1.01616	2.29414e-184	2.81089e-183	up	guanylate-binding protein 1
SMil_00026983	1443	1.18269	1.29827e-44	5.65846e-44	up	PREDICTED: probable amino-acid acetyltransferase NAGS2, chloroplastic isoform X2
SMil_00007720	231	1.33411	0.000182176	0.00029216	up	uncharacterized protein LOC105176076 isoform X3
SMil_00004308	1392	1.39838	0	0	up	lysine histidine transporter 1
SMil_00011428	3987	2.11278	7.20321e-103	5.5829e-102	up	ABC transporter G family member 35-like
SMil_00015122	855	1.55112	1.0498e-113	8.78407e-113	up	transmembrane protein 45B
SMil_00028698	294	1.80611	9.56844e-26	3.06233e-25	up	hypothetical protein MIMGU_mgv1a022288mg, partial
SMil_00030030	552	2.3546	5.96561e-30	2.07101e-29	up	PREDICTED: exocyst complex component SEC5A
SMil_00029043	993	1.85339	3.82535e-29	1.30874e-28	up	cytosolic sulfotransferase 12-like
SMil_00002717	3018	1.02874	4.92396e-153	5.25255e-152	up	chaperone protein ClpD, chloroplastic
SMil_00012802	2922	1.02048	0	0	up	coatomer subunit beta-1
SMil_00005440	2712	2.58054	0	0	up	whitefly-induced gp91-phox
SMil_00019538	1659	1.90314	2.73577e-227	4.01805e-226	up	basic helix-loop-helix transcription factor
SMil_00008895	2199	1.11013	1.10911e-95	8.13816e-95	up	DDT domain-containing protein PTM
SMil_00006390	639	1.53267	1.42077e-29	4.89725e-29	up	beta-amyrin 28-oxidase-like
SMil_00000552	318	1.52965	1.31086e-08	2.58043e-08	up	hypothetical protein
SMil_00003723	927	2.96093	6.377e-116	5.41436e-115	up	perillyl alcohol and perillaldehyde synthase cytochrome P450 CYP71AT146
SMil_00025190	1452	1.53663	0	0	up	rosmarinic acid synthase
SMil_00006446	1224	1.4673	5.01669e-24	1.5498e-23	up	uncharacterized protein LOC105156363
SMil_00025221	1629	1.13538	2.95759e-62	1.59663e-61	up	PREDICTED: uncharacterized protein LOC105972386 isoform X1
SMil_00014686	897	1.39674	1.58283e-14	3.84365e-14	up	uncharacterized protein LOC105173021
SMil_00009660	3711	2.70585	0	0	up	receptor-like serine/threonine-protein kinase ALE2 isoform X2
SMil_00019767	1170	2.08258	8.50197e-150	8.92888e-149	up	inositol-tetrakisphosphate 1-kinase 3 isoform X1
SMil_00024651	2430	2.27189	4.13229e-109	3.33521e-108	up	PREDICTED: putative late blight resistance protein homolog R1B-16
SMil_00011058	1998	1.06001	3.32884e-229	4.9157e-228	up	telomere repeat-binding factor like-protein
SMil_00029152	480	2.18571	3.99741e-229	5.89977e-228	up	pathogenesis-related protein 10.4
SMil_00021556	3156	1.51666	2.33286e-131	2.21348e-130	up	uncharacterized protein LOC105166233
SMil_00029789	2154	2.02679	6.17125e-129	5.76075e-128	up	putative late blight resistance protein homolog R1B-16 isoform X1
SMil_00022570	1545	3.5026	0	0	up	PREDICTED: probable anion transporter 3, chloroplastic
SMil_00028708	888	1.33564	1.00008e-150	1.05561e-149	up	PREDICTED: probable F-box protein At1g60180
SMil_00027143	906	2.33538	1.31633e-162	1.46826e-161	up	callose synthase 10
SMil_00017522	432	1.1679	1.83832e-15	4.59064e-15	up	probable E3 ubiquitin-protein ligase LUL4
SMil_00022809	1101	1.28271	9.67613e-90	6.74594e-89	up	ferrochelatase-2, chloroplastic isoform X2
SMil_00023554	519	4.86597	2.04641e-178	2.44443e-177	up	ethylene-responsive transcription factor 1-like
SMil_00021536	816	4.56125	5.65023e-63	3.06916e-62	up	F-box protein PP2-B15
SMil_00022652	2118	1.30479	0	0	up	glucose-6-phosphate 1-dehydrogenase, chloroplastic
SMil_00002883	1320	1.12784	0	0	up	protein GPR107
SMil_00012139	1374	1.22119	0	0	up	Acyl-ACP Thioesterase B
SMil_00025659	2166	1.29389	1.04888e-59	5.50986e-59	up	pentatricopeptide repeat-containing protein At4g20740
SMil_00014000	1623	3.36235	0	0	up	berberine bridge enzyme-like 18
SMil_00023203	1434	1.60085	5.95333e-302	1.09563e-300	up	aspartic protein nepenthesin-1
SMil_00020337	555	2.15283	3.4735e-100	2.64456e-99	up	PREDICTED: tropinone reductase homolog
SMil_00001485	1122	1.4882	3.76896e-30	1.31381e-29	up	WAT1-related protein At4g01440-like
SMil_00029330	528	2.37294	1.01058e-251	1.60317e-250	up	PREDICTED: 1-aminocyclopropane-1-carboxylate oxidase homolog 1-like
SMil_00002889	1161	1.31713	1.0391e-100	7.93568e-100	up	phenylalanine ammonia-lyase
SMil_00018081	540	1.57367	8.85764e-138	8.69324e-137	up	1-aminocyclopropane-1-carboxylate oxidase homolog 1-like
SMil_00015864	1356	1.23249	1.96852e-88	1.36259e-87	up	lysine histidine transporter 1-like isoform X1
SMil_00023730	2100	1.30084	2.44019e-63	1.33323e-62	up	putative late blight resistance protein homolog R1B-16 isoform X1
SMil_00029151	855	1.00932	1.16775e-49	5.45036e-49	up	uncharacterized protein LOC105156632
SMil_00003291	870	1.89156	0	0	up	random slug protein 5
SMil_00028626	774	1.84402	6.66579e-191	8.39865e-190	up	glucose-6-phosphate/phosphate translocator 1, chloroplastic
SMil_00029131	1608	4.62388	5.09599e-121	4.50437e-120	up	berberine bridge enzyme-like 18
SMil_00012376	705	1.8351	1.77198e-75	1.09247e-74	up	phosphoglycerate mutase-like protein 1 isoform X1
SMil_00000676	690	1.28648	1.34372e-45	5.94729e-45	up	PREDICTED: uncharacterized protein LOC105948931
SMil_00004464	1464	1.2603	9.11108e-127	8.38386e-126	up	PREDICTED: aspartic proteinase-like protein 2
SMil_00003661	540	1.78859	1.79e-72	1.07547e-71	up	PREDICTED: transmembrane protein 184A-like
SMil_00022655	1083	1.3307	1.07857e-185	1.32933e-184	up	PREDICTED: metacaspase-1
SMil_00000260	504	1.15851	7.16272e-08	1.36482e-07	up	PREDICTED: ATP-dependent RNA helicase DHX36-like
SMil_00016549	1977	1.35598	0	0	up	auxin response factor ARF18
SMil_00011949	939	1.41119	1.02383e-15	2.57447e-15	up	D-amino-acid transaminase, chloroplastic isoform X1
SMil_00002521	1173	2.41702	0	0	up	PREDICTED: leucine-rich repeat extensin-like protein 6
SMil_00021469	1752	1.72599	0	0	up	uncharacterized protein LOC105165819
SMil_00001336	1074	1.1668	3.99509e-123	3.5862e-122	up	probable Xaa-Pro aminopeptidase P
SMil_00023192	1302	1.84023	2.8337e-68	1.63275e-67	up	amino acid transporter ANTL1-like isoform X1
SMil_00002239	1614	1.27768	1.07042e-26	3.49552e-26	up	hypothetical protein MIMGU_mgv1a026657mg, partial
SMil_00003228	465	2.1929	3.7204e-122	3.30896e-121	up	uncharacterized protein LOC105166144
SMil_00028017	567	2.08031	0	0	up	uncharacterized protein LOC105155725
SMil_00017863	450	2.11346	3.50207e-283	6.1489e-282	up	hypothetical protein MIMGU_mgv1a017708mg
SMil_00003866	2004	2.30337	0	0	up	LOW QUALITY PROTEIN: metal-nicotianamine transporter YSL3
SMil_00013020	1110	1.05854	2.08254e-23	6.34113e-23	up	L-type lectin-domain containing receptor kinase S.4
SMil_00028016	588	2.79629	0	0	up	hypothetical protein
SMil_00021766	1152	2.13929	1.93014e-57	9.84378e-57	up	hypothetical protein MIMGU_mgv1a008085mg
SMil_00024760	1278	1.5298	0	0	up	putative 12-oxophytodienoate reductase 11
SMil_00003908	1254	1.39215	1.3695e-29	4.72231e-29	up	PREDICTED: choline monooxygenase, chloroplastic-like
SMil_00021868	837	1.98833	2.22493e-205	2.97172e-204	up	PREDICTED: probable adenylate kinase 6, chloroplastic
SMil_00015727	867	1.44255	0	0	up	PREDICTED: probable xyloglucan endotransglucosylase/hydrolase protein 23
SMil_00021847	2139	4.56032	0	0	up	uncharacterized protein LOC105175608
SMil_00015345	1458	1.41654	3.9935e-166	4.53841e-165	up	serine/threonine protein phosphatase 2A 57 kDa regulatory subunit B' beta isoform
SMil_00024805	2514	2.26956	0	0	up	phosphoinositide phosphatase SAC2
SMil_00019035	330	1.52556	5.31736e-11	1.14871e-10	up	PREDICTED: ABC transporter B family member 28
SMil_00018746	438	1.48917	3.45529e-20	9.72218e-20	up	PREDICTED: alpha-L-arabinofuranosidase 1-like
SMil_00029035	1167	1.18177	4.9797e-26	1.60414e-25	up	1-aminocyclopropane-1-carboxylate synthase 7
SMil_00025481	267	2.40701	1.7788e-59	9.32613e-59	up	caffeoyl CoA O-methyltransferase
SMil_00007468	1734	2.69802	6.23838e-78	3.9328e-77	up	MLO-like protein 12
SMil_00006561	363	1.16098	2.75969e-06	4.91061e-06	up	hypothetical protein MIMGU_mgv1a025090mg
SMil_00008554	1947	2.15545	9.4795e-168	1.08824e-166	up	primary amine oxidase
SMil_00011083	1209	1.53469	0	0	up	PREDICTED: protein IQ-DOMAIN 1
SMil_00006614	1395	1.76114	0	0	up	O-acyltransferase WSD1
SMil_00009706	246	2.97923	0	0	up	hypothetical protein
SMil_00022113	270	1.38047	7.86106e-10	1.62728e-09	up	PREDICTED: WAT1-related protein At3g28050
SMil_00021372	546	1.38875	2.63651e-26	8.54691e-26	up	pathogenesis-related protein 10.4
SMil_00012557	3324	1.08502	1.12901e-271	1.91297e-270	up	protein transport protein Sec24-like At4g32640
SMil_00016969	1074	2.26275	8.35729e-185	1.02583e-183	up	GDSL esterase/lipase EXL3
SMil_00005204	849	1.97918	8.76542e-80	5.63191e-79	up	protein MKS1
SMil_00022277	678	2.98379	0	0	up	CASP-like protein 4B1
SMil_00016193	1389	2.70711	3.22737e-269	5.42098e-268	up	uncharacterized protein LOC105163689
SMil_00013633	354	2.27249	2.05652e-15	5.12892e-15	up	unnamed protein product
SMil_00029821	342	2.01121	1.71219e-17	4.50106e-17	up	hypothetical protein VITISV_012166
SMil_00028068	672	4.12341	3.7317e-265	6.17631e-264	up	laccase-12
SMil_00023262	1308	3.19563	0	0	up	putative 7-deoxyloganetic acid-O-glucosyl transferase 1
SMil_00009737	684	1.34998	2.73682e-85	1.84589e-84	up	PREDICTED: uncharacterized protein LOC105954109
SMil_00015861	255	1.07108	8.69224e-06	1.50696e-05	up	hypothetical protein
SMil_00023700	345	2.07022	2.9362e-17	7.67381e-17	up	copper-transporting ATPase 3 family protein
SMil_00015009	1347	3.19311	0	0	up	basic helix-loop-helix transcription factor
SMil_00010701	855	2.6969	1.13078e-181	1.37063e-180	up	LOW QUALITY PROTEIN: bark storage protein A-like
SMil_00002737	612	1.00169	1.02312e-129	9.6168e-129	up	CASP-like protein 1
SMil_00019961	3048	1.13616	5.13693e-63	2.79145e-62	up	putative E3 ubiquitin-protein ligase LIN isoform X1
SMil_00015157	1965	1.05703	1.42618e-44	6.21194e-44	up	probable protein phosphatase 2C 62 isoform X1
SMil_00018541	675	1.46369	4.34053e-12	9.74392e-12	up	uncharacterized protein LOC105170937 isoform X1
SMil_00002495	1974	3.13284	0	0	up	LOW QUALITY PROTEIN: uncharacterized protein LOC105175389
SMil_00028800	480	2.10646	1.04167e-199	1.36114e-198	up	pathogenesis-related protein STH-2-like
SMil_00017187	573	1.45182	3.16949e-22	9.38122e-22	up	hypothetical protein MIMGU_mgv1a0057251mg, partial
SMil_00029306	1524	1.63388	2.62998e-34	9.85406e-34	up	cytochrome P450 CYP71D410
SMil_00008584	1572	3.05008	5.3545e-264	8.82451e-263	up	cytochrome P450 86A1
SMil_00027285	3264	1.18768	3.14781e-195	4.04695e-194	up	putative disease resistance protein At1g50180 isoform X2
SMil_00016083	759	1.08132	4.70554e-41	1.95658e-40	up	PREDICTED: SPX domain-containing protein 3 isoform X1
SMil_00017445	1644	1.4942	2.60648e-156	2.8181e-155	up	phosphoserine aminotransferase 2, chloroplastic-like
SMil_00005661	2094	1.65396	0	0	up	PREDICTED: sulfate transporter 4.1, chloroplastic
SMil_00002163	2847	2.24629	0	0	up	puromycin-sensitive aminopeptidase isoform X1
SMil_00004611	1932	1.53908	0	0	up	beta-fructofuranosidase, soluble isoenzyme I
SMil_00005666	318	1.61318	2.11372e-21	6.12725e-21	up	probable pectin methyltransferase QUA2
SMil_00017843	717	2.31941	1.28741e-161	1.42954e-160	up	aldehyde dehydrogenase
SMil_00024843	1344	1.20126	1.62308e-145	1.66588e-144	up	protein trichome birefringence
SMil_00018186	3702	2.9987	4.06169e-266	6.74305e-265	up	ABC transporter B family member 4
SMil_00013497	618	3.93542	0	0	up	uncharacterized protein LOC105163700
SMil_00028254	1302	1.6652	1.9192e-25	6.1113e-25	up	E3 ubiquitin-protein ligase UPL6 isoform X2
SMil_00004913	1707	1.17479	0	0	up	patellin-3-like
SMil_00004582	2043	1.8335	0	0	up	putative late blight resistance protein homolog R1A-10
SMil_00002732	1722	1.05293	0	0	up	protein ECERIFERUM 1-like
SMil_00018709	666	1.00397	0	0	up	hypothetical protein MIMGU_mgv1a013365mg
SMil_00006891	1092	1.35899	0	0	up	hypothetical protein
SMil_00025807	1146	1.35123	1.73537e-19	4.80704e-19	up	hypothetical protein MIMGU_mgv1a027109mg
SMil_00000807	702	2.08145	3.47506e-159	3.81497e-158	up	heat stress transcription factor B-3 isoform X1
SMil_00004615	2655	1.30864	0	0	up	PREDICTED: putative receptor-like protein kinase At5g39000 isoform X2
SMil_00024365	1311	1.20802	1.09834e-36	4.27898e-36	up	PREDICTED: serine carboxypeptidase-like 7
SMil_00030165	1185	1.42282	1.61786e-198	2.10191e-197	up	PREDICTED: uncharacterized protein LOC105977131
SMil_00018598	1704	1.11006	3.86906e-196	5.00267e-195	up	probable alkaline/neutral invertase B
SMil_00008448	3162	2.50494	4.24881e-203	5.60591e-202	up	probable serine/threonine protein kinase IRE4 isoform X1
SMil_00002385	447	1.0718	3.24235e-12	7.30889e-12	up	MYB-related transcription factor
SMil_00023029	591	1.73437	5.05417e-19	1.38196e-18	up	PREDICTED: protein trichome birefringence-like 19
SMil_00007625	1143	1.0909	2.11239e-230	3.13645e-229	up	PREDICTED: peroxisomal adenine nucleotide carrier 1-like
SMil_00027007	1200	2.64233	9.67542e-39	3.87918e-38	up	receptor-like protein 12 isoform X2
SMil_00019606	1443	1.10584	5.18206e-25	1.63515e-24	up	PREDICTED: UPF0481 protein At3g47200-like
SMil_00016740	2478	3.24279	1.23619e-258	2.01044e-257	up	uncharacterized protein LOC105175473
SMil_00001955	1599	1.256	6.46736e-55	3.2126e-54	up	berberine bridge enzyme-like 15
SMil_00028073	1431	2.9017	1.99624e-73	1.20875e-72	up	cytochrome P450 CYP82U4
SMil_00004055	3294	1.47844	0	0	up	AP-2 complex subunit alpha-1
SMil_00010626	1239	2.3674	6.00344e-136	5.83502e-135	up	uncharacterized protein LOC105167682
SMil_00002224	480	2.17296	1.14284e-14	2.7892e-14	up	PREDICTED: disease resistance RPP8-like protein 3
SMil_00001218	1998	2.72626	0	0	up	PREDICTED: probable boron transporter 7
SMil_00020847	501	1.21617	4.57216e-45	2.00824e-44	up	PREDICTED: uncharacterized protein LOC105961762
SMil_00015984	1989	1.93371	1.93533e-86	1.3171e-85	up	probable cyclic nucleotide-gated ion channel 20, chloroplastic isoform X1
SMil_00004287	654	3.99893	0	0	up	PREDICTED: putative germin-like protein 2-1
SMil_00010335	843	1.08465	0	0	up	NEP1-interacting protein-like 1 isoform X2
SMil_00028643	408	1.00096	7.97149e-22	2.33473e-21	up	hypothetical protein MIMGU_mgv1a004357mg
SMil_00004646	933	2.42041	1.02846e-280	1.79184e-279	up	LOW QUALITY PROTEIN: importin-5-like
SMil_00012228	1503	1.36975	1.5932e-83	1.06071e-82	up	putative leucine-rich repeat-containing protein DDB_G0290503
SMil_00021895	990	1.52484	4.98925e-35	1.89133e-34	up	putative late blight resistance protein homolog R1A-10 isoform X2
SMil_00019017	1020	1.46477	1.79296e-42	7.60321e-42	up	brefeldin A-inhibited guanine nucleotide-exchange protein 5 isoform X2
SMil_00020802	2481	1.5403	2.10429e-71	1.251e-70	up	hypothetical protein MIMGU_mgv1a018451mg
SMil_00013699	1137	1.17091	1.75493e-44	7.63408e-44	up	aspartate carbamoyltransferase 1, chloroplastic
SMil_00002725	2022	1.16391	2.29612e-123	2.06316e-122	up	dynamin-related protein 1E
SMil_00025776	1938	1.19602	1.43039e-35	5.47746e-35	up	unnamed protein product
SMil_00013259	807	1.21	9.47204e-22	2.76854e-21	up	transcription factor JUNGBRUNNEN 1-like
SMil_00017017	591	1.14398	2.53482e-27	8.35912e-27	up	inactive LRR receptor-like serine/threonine-protein kinase BIR2
SMil_00014335	6546	1.2232	1.45562e-86	9.91877e-86	up	uncharacterized protein LOC105158654 isoform X1
SMil_00007566	513	1.2278	5.11478e-275	8.76492e-274	up	uncharacterized protein LOC105169987
SMil_00026011	1296	2.10899	6.29464e-41	2.61253e-40	up	ABC transporter G family member 1-like
SMil_00024118	642	3.31702	2.43845e-45	1.07453e-44	up	cytochrome P450 CYP82U4
SMil_00019083	1635	1.56854	8.99161e-266	1.49001e-264	up	uncharacterized protein LOC105166690
SMil_00019342	1524	1.4511	3.61926e-24	1.12193e-23	up	PREDICTED: putative late blight resistance protein homolog R1A-3
SMil_00023616	1632	1.20766	6.0432e-22	1.7761e-21	up	hypothetical protein
SMil_00026440	1602	1.39741	0	0	up	berberine bridge enzyme-like 18
SMil_00005647	897	1.43348	0	0	up	PREDICTED: desiccation-related protein PCC13-62-like
SMil_00004888	693	1.63259	1.27092e-13	2.99871e-13	up	putative late blight resistance protein homolog R1A-10
SMil_00010018	1311	1.38871	3.65887e-68	2.10507e-67	up	PREDICTED: putative late blight resistance protein homolog R1B-8
SMil_00018100	1107	2.99596	1.43473e-267	2.39507e-266	up	1-aminocyclopropane-1-carboxylate oxidase homolog 1-like
SMil_00013458	1104	1.44484	2.34854e-30	8.21837e-30	up	LOW QUALITY PROTEIN: protein ILITYHIA
SMil_00004859	5892	1.20553	4.91376e-301	9.02474e-300	up	phosphatidylinositol 4-kinase alpha 1 isoform X2
SMil_00019960	2016	1.53941	0	0	up	BTB/POZ domain and ankyrin repeat-containing protein NPR2 isoform X1
SMil_00004730	1611	1.93854	0	0	up	aspartyl protease family protein 1-like isoform X3
SMil_00000741	4311	2.16196	0	0	up	protein TIME FOR COFFEE
SMil_00024581	6069	1.28223	3.77922e-214	5.24125e-213	up	uncharacterized protein LOC105178313
SMil_00018074	1818	3.0858	1.5559e-212	2.13922e-211	up	probable indole-3-acetic acid-amido synthetase GH3.1
SMil_00023051	750	2.5979	8.02566e-164	9.02621e-163	up	PREDICTED: bidirectional sugar transporter SWEET2a-like
SMil_00016257	507	3.34112	1.48597e-268	2.49134e-267	up	non-specific lipid-transfer protein-like protein At2g13820 precursor
SMil_00026392	528	1.1669	2.94804e-08	5.71143e-08	up	hypothetical protein VITISV_010777
SMil_00028697	663	3.51492	3.28293e-72	1.96765e-71	up	sterol 3-beta-glucosyltransferase UGT80B1
SMil_00015955	7665	1.48296	8.93607e-256	1.44034e-254	up	LOW QUALITY PROTEIN: BEACH domain-containing protein C2
SMil_00010214	1455	2.39101	0	0	up	hypothetical protein MIMGU_mgv1a005184mg
SMil_00014038	798	1.68764	0	0	up	3-ketoacyl-CoA synthase 4-like
SMil_00018419	651	3.60834	2.96544e-31	1.05527e-30	up	PREDICTED: alpha carbonic anhydrase 7-like
SMil_00015416	600	2.21478	4.79215e-25	1.51317e-24	up	hypothetical protein MIMGU_mgv1a026060mg
SMil_00025114	2964	1.35349	1.15089e-245	1.7922e-244	up	PREDICTED: copper-transporting ATPase RAN1
SMil_00014040	408	2.40891	2.22358e-14	5.37291e-14	up	group 1 family glycosyltransferase
SMil_00015549	2529	1.26377	6.51919e-39	2.61916e-38	up	putative disease resistance protein At1g50180 isoform X1
SMil_00025019	1374	1.73035	2.06938e-110	1.68678e-109	up	cytochrome P450 CYP94C55
SMil_00007630	1305	1.13223	7.45905e-19	2.03012e-18	up	PREDICTED: protein NUCLEAR FUSION DEFECTIVE 4-like
SMil_00010566	561	1.56709	4.08091e-47	1.8429e-46	up	polycomb group protein EMBRYONIC FLOWER 2 isoform X4
SMil_00010059	1347	1.02324	6.17553e-19	1.68484e-18	up	F-box/LRR-repeat protein At4g29420
SMil_00002133	243	1.63072	0	0	up	hypothetical protein
SMil_00019999	654	1.04837	4.12108e-11	8.94198e-11	up	actin-related protein 2/3 complex subunit 1A
SMil_00001770	2070	1.19966	5.59146e-113	4.64705e-112	up	putative E3 ubiquitin-protein ligase RF298
SMil_00007591	1188	1.00698	3.80931e-70	2.23863e-69	up	PREDICTED: ribose-phosphate pyrophosphokinase 4
SMil_00029849	1539	4.7587	0	0	up	phenylcoumaran benzylic ether reductase-like protein
SMil_00025211	1062	1.02433	3.0785e-237	4.66539e-236	up	UDP-galactose/UDP-glucose transporter 2-like
SMil_00029731	567	3.65996	0	0	up	4-coumarate:coenzyme A ligase 3
SMil_00015973	2175	1.30551	3.29744e-58	1.6996e-57	up	LOW QUALITY PROTEIN: receptor protein kinase-like protein ZAR1
SMil_00027269	1626	2.38955	0	0	up	pleiotropic drug resistance protein 1
SMil_00011242	1482	2.8975	0	0	up	cytochrome P450 CYP81Q40
SMil_00010537	1677	2.39967	2.7221e-272	4.62382e-271	up	sesquiterpene synthase 3
SMil_00022105	126	1.34868	7.24663e-52	3.47682e-51	up	hypothetical protein
SMil_00002538	1212	1.38627	1.64602e-73	9.98469e-73	up	uncharacterized protein LOC105170597
SMil_00018582	813	1.0823	9.97267e-132	9.48225e-131	up	PREDICTED: probable serine/threonine-protein kinase At5g41260
SMil_00029048	1431	1.4239	0	0	up	cytochrome P450 CYP716C12
SMil_00002698	1425	2.35496	0	0	up	ADP-glucose pyrophosphorylase large subunit
SMil_00012527	1638	3.61428	0	0	up	probable flavin-containing monooxygenase 1
SMil_00026198	384	3.92267	5.43751e-250	8.58576e-249	up	1-aminocyclopropane-1-carboxylate oxidase homolog 1-like
SMil_00011140	660	1.61838	3.23302e-72	1.93817e-71	up	PREDICTED: exocyst complex component SEC6 isoform X1
SMil_00005146	978	2.6716	7.02694e-72	4.19775e-71	up	unnamed protein product
SMil_00006136	1437	1.56444	4.10642e-71	2.4322e-70	up	RecName: Full=Bicyclogermacrene synthase; Short=Ovtps4
SMil_00025559	1371	1.82509	0	0	up	probable xyloglucan 6-xylosyltransferase 5
SMil_00008514	579	1.22952	1.66189e-17	4.37055e-17	up	unnamed protein product
SMil_00001210	1206	1.18401	1.58856e-113	1.32594e-112	up	probable serine/threonine-protein kinase PBL11
SMil_00026126	2709	1.02436	2.15979e-149	2.26299e-148	up	LOW QUALITY PROTEIN: cullin-associated NEDD8-dissociated protein 1
SMil_00019180	1284	5.01009	9.66071e-162	1.07448e-160	up	O-glucosyltransferase rumi homolog isoform X1
SMil_00021976	849	1.53795	0	0	up	PREDICTED: NAD(P)H dehydrogenase (quinone) FQR1
SMil_00026621	1308	1.30518	2.30364e-129	2.15933e-128	up	hypothetical protein F511_42888
SMil_00025921	2499	1.57292	1.77724e-118	1.53539e-117	up	probable alpha,alpha-trehalose-phosphate synthase [UDP-forming] 7
SMil_00004926	831	1.41743	5.33848e-13	1.23469e-12	up	hypothetical protein MIMGU_mgv1a020047mg, partial
SMil_00015049	1536	2.93288	0	0	up	PREDICTED: WEB family protein At5g16730, chloroplastic
SMil_00011252	1284	1.01184	5.02943e-113	4.18123e-112	up	aspartate aminotransferase, mitochondrial
SMil_00000279	885	1.34948	2.4654e-121	2.18416e-120	up	uncharacterized protein LOC105173288
SMil_00006472	1614	1.48821	0	0	up	PREDICTED: cytochrome b561 and DOMON domain-containing protein At5g47530-like
SMil_00024511	1353	3.14188	0	0	up	4-coumarate:coenzyme A ligase 4
SMil_00015348	1788	1.35984	1.7802e-211	2.44143e-210	up	serine hydroxymethyltransferase 6-like
SMil_00013237	918	4.35085	0	0	up	protein SULFUR DEFICIENCY-INDUCED 1
SMil_00022472	3015	1.89921	0	0	up	BAG family molecular chaperone regulator 6
SMil_00010403	1710	1.08867	7.35042e-75	4.50916e-74	up	protein YLS7-like
SMil_00017074	249	4.5977	9.3042e-38	3.68245e-37	up	probable polyamine oxidase 2
SMil_00029196	924	2.45388	1.17285e-163	1.31688e-162	up	O-methyltransferase
SMil_00019788	1677	1.10846	1.33763e-38	5.35507e-38	up	PREDICTED: receptor-like protein 12
SMil_00001100	4992	1.4926	0	0	up	histone-lysine N-methyltransferase ATXR3-like isoform X1
SMil_00002022	2469	2.05666	5.479e-159	6.00521e-158	up	hypothetical protein MIMGU_mgv1a018451mg
SMil_00022037	942	3.34215	0	0	up	PREDICTED: protein SULFUR DEFICIENCY-INDUCED 2
SMil_00010706	789	1.32396	5.31109e-143	5.36588e-142	up	OTU domain-containing protein 6B
SMil_00027502	699	2.42643	0	0	up	protein LURP-one-related 5-like
SMil_00005135	1074	1.0652	1.96272e-14	4.75169e-14	up	hypothetical protein MIMGU_mgv1a004014mg
SMil_00003724	1230	3.5533	3.51976e-289	6.30651e-288	up	hypothetical protein MIMGU_mgv1a006316mg
SMil_00002928	966	1.95447	0	0	up	probable xyloglucan endotransglucosylase/hydrolase protein 30
SMil_00025374	1311	1.45615	1.83736e-93	1.32312e-92	up	serine/threonine-protein kinase PBL27
SMil_00016669	2259	1.3524	0	0	up	probable ADP-ribosylation factor GTPase-activating protein AGD14 isoform X1
SMil_00023285	2160	1.33838	5.53404e-94	4.00645e-93	up	RNA polymerase II C-terminal domain phosphatase-like 1
SMil_00028542	252	2.23339	1.56341e-09	3.19731e-09	up	hypothetical protein
SMil_00028675	891	1.5135	1.22806e-21	3.5798e-21	up	putative late blight resistance protein homolog R1A-10 isoform X2
SMil_00021067	1647	1.95993	0	0	up	probable polyamine oxidase 4
SMil_00005476	1767	1.47653	0	0	up	probable methyltransferase PMT2
SMil_00005406	1494	3.5186	0	0	up	proline dehydrogenase 2, mitochondrial isoform X1
SMil_00000574	624	1.38553	5.41836e-29	1.84769e-28	up	PREDICTED: probable 2-oxoglutarate-dependent dioxygenase AOP1
SMil_00028724	675	2.06522	0	0	up	germin-like protein subfamily 1 member 13
SMil_00027262	618	1.5813	1.58464e-127	1.46661e-126	up	uncharacterized protein LOC105167880
SMil_00025093	4221	1.71838	4.49918e-186	5.56033e-185	up	golgin subfamily B member 1 isoform X1
SMil_00007777	930	2.52702	8.82405e-221	1.25588e-219	up	PREDICTED: uncharacterized membrane protein At4g09580
SMil_00010222	6369	2.17769	0	0	up	protein SPIRRIG isoform X1
SMil_00023522	1650	3.00714	0	0	up	PREDICTED: cis-muuroladiene synthase-like
SMil_00013641	1923	1.57293	0	0	up	transketolase, chloroplastic
SMil_00014402	2646	2.30798	0	0	up	cellulose synthase A catalytic subunit 2 [UDP-forming]
SMil_00007983	2409	1.08339	4.12806e-70	2.42332e-69	up	ubiquitin carboxyl-terminal hydrolase 18
SMil_00014001	1335	3.67642	0	0	up	berberine bridge enzyme-like 18
SMil_00025451	5064	2.06546	0	0	up	1-phosphatidylinositol-3-phosphate 5-kinase FAB1B isoform X1
SMil_00023845	1224	1.95001	0	0	up	serine/threonine-protein kinase STY46
SMil_00027266	969	1.78927	3.97783e-40	1.63075e-39	up	uncharacterized protein LOC105163966
SMil_00018398	2094	1.39687	5.16932e-59	2.69307e-58	up	hypothetical protein F511_08762
SMil_00009703	663	1.91867	1.12106e-172	1.30688e-171	up	clavaminate synthase-like protein At3g21360
SMil_00019562	615	1.58032	6.73263e-87	4.60853e-86	up	glutathione S-transferase T1-like
SMil_00013579	765	1.48721	9.34872e-262	1.5342e-260	up	uncharacterized protein LOC105163464
SMil_00015366	1695	1.46707	0	0	up	2,3-bisphosphoglycerate-independent phosphoglycerate mutase
SMil_00028969	744	1.74797	0	0	up	glutathione S-transferase L3-like isoform X1
SMil_00014940	1875	1.62882	2.67679e-191	3.38051e-190	up	CDPK-related kinase 6
SMil_00019956	789	1.97992	1.11693e-98	8.40707e-98	up	PREDICTED: probable adenylate kinase 6, chloroplastic
SMil_00003111	720	2.00303	1.12505e-48	5.19036e-48	up	vacuolar protein sorting-associated protein 18 homolog
SMil_00009327	1419	1.10053	5.27169e-106	4.17533e-105	up	probable serine/threonine-protein kinase At1g01540
SMil_00023334	1191	2.07521	9.25835e-67	5.24762e-66	up	hypothetical protein F511_00783
SMil_00000210	936	2.93398	0	0	up	ethylene response factor protein 4
SMil_00016473	528	1.20538	2.11287e-09	4.29977e-09	up	WRKY protein
SMil_00002297	1599	1.83721	1.82787e-306	3.42436e-305	up	allene oxide synthase 1, chloroplastic
SMil_00012473	1884	1.96024	0	0	up	ATP/ADP transporter
SMil_00024787	2151	2.05029	0	0	up	HSP-interacting protein
SMil_00014447	1137	1.48181	2.34921e-43	1.00738e-42	up	UPF0496 protein At3g19330
SMil_00018498	1344	1.94439	1.68944e-272	2.87332e-271	up	copper-transporting ATPase PAA2, chloroplastic
SMil_00009578	1278	1.20697	0	0	up	3-hydroxy-3-methylglutaryl-coenzyme A reductase
SMil_00029369	1503	1.07275	1.80404e-24	5.62766e-24	up	cytochrome P450 76AK8
SMil_00005723	1200	1.95984	1.02346e-178	1.22413e-177	up	probable serine/threonine-protein kinase PIX13
SMil_00021498	1515	1.88293	2.87387e-204	3.81594e-203	up	uncharacterized protein LOC105163227
SMil_00004163	459	1.45665	1.86515e-99	1.4125e-98	up	unnamed protein product
SMil_00000788	921	1.29647	4.10174e-22	1.21049e-21	up	uncharacterized protein LOC105174114 isoform X1
SMil_00014889	339	1.03864	3.97207e-09	7.99514e-09	up	hypothetical protein MIMGU_mgv1a0037692mg, partial
SMil_00002018	2214	1.42423	2.25729e-85	1.52398e-84	up	hypothetical protein MIMGU_mgv1a018451mg
SMil_00013279	459	4.02173	3.43998e-280	5.97033e-279	up	PREDICTED: aspartic proteinase-like protein 2
SMil_00013889	1716	2.50794	0	0	up	PREDICTED: receptor-like protein 12
SMil_00005602	603	1.68153	2.28447e-206	3.06635e-205	up	PREDICTED: KH domain-containing protein At3g08620-like
SMil_00026912	2220	4.45159	0	0	up	potassium transporter 5
SMil_00026954	558	3.24131	0	0	up	jasmonate ZIM-domain protein 1
SMil_00026617	1338	1.2331	6.95874e-40	2.84121e-39	up	protein ARABIDILLO 1 isoform X1
SMil_00024355	834	2.40178	7.88932e-57	3.99279e-56	up	LOW QUALITY PROTEIN: subtilisin-like protease SBT1.2
SMil_00022464	954	2.25315	1.26319e-96	9.34202e-96	up	PREDICTED: lignin-forming anionic peroxidase-like
SMil_00007947	1338	1.15727	0	0	up	hypothetical protein POPTR_0006s08110g, partial
SMil_00017671	1419	1.83932	0	0	up	PREDICTED: serine/threonine-protein kinase AtPK2/AtPK19-like
SMil_00022910	4902	1.04632	4.45937e-251	7.06185e-250	up	homeobox-DDT domain protein RLT1 isoform X2
SMil_00012559	639	1.33354	1.41898e-16	3.64375e-16	up	basic helix-loop-helix transcription factor
SMil_00029056	705	2.93266	1.41611e-277	2.44525e-276	up	inorganic phosphate transporter 1-4-like
SMil_00003118	2088	1.63129	0	0	up	protein LNK1 isoform X2
SMil_00000180	1392	1.96514	4.60148e-39	1.85144e-38	up	GABA transporter 1
SMil_00007081	2511	1.75627	3.99918e-60	2.10734e-59	up	putative late blight resistance protein homolog R1B-16
SMil_00011883	837	1.17501	6.31821e-19	1.72307e-18	up	PREDICTED: AP3-complex subunit beta-A
SMil_00023323	480	1.23513	3.71551e-34	1.38926e-33	up	hypothetical protein
SMil_00028121	570	1.75133	5.85481e-94	4.23755e-93	up	hypothetical protein F511_17229
SMil_00008806	3615	1.15093	8.15094e-258	1.32085e-256	up	phospholipid-transporting ATPase 3
SMil_00003694	7845	1.03415	1.1891e-147	1.23495e-146	up	sacsin
SMil_00021954	744	3.01589	0	0	up	hypothetical protein MIMGU_mgv1a008891mg
SMil_00000487	3996	2.21696	0	0	up	hypothetical protein MIMGU_mgv1a000210mg
SMil_00003783	1665	2.39729	1.48337e-48	6.83064e-48	up	probable 9-cis-epoxycarotenoid dioxygenase NCED5, chloroplastic
SMil_00000889	366	1.47906	1.71477e-13	4.02531e-13	up	PREDICTED: protein FAM91A1
SMil_00022964	1875	2.30648	1.50622e-231	2.24625e-230	up	uncharacterized protein LOC105163463
SMil_00004647	1365	2.29849	0	0	up	importin-5
SMil_00018670	474	2.91504	8.37303e-131	7.91963e-130	up	1-aminocyclopropane-1-carboxylate oxidase homolog 1
SMil_00026282	1680	2.60945	9.86441e-98	7.35749e-97	up	laccase-4
SMil_00027774	2028	2.36808	0	0	up	putative late blight resistance protein homolog R1A-10
SMil_00016509	1590	1.0761	2.6625e-32	9.65455e-32	up	PREDICTED: aspartic proteinase A1
SMil_00026624	2973	1.43655	1.77241e-70	1.04477e-69	up	putative disease resistance protein RGA3
SMil_00028565	1584	1.17811	0	0	up	uncharacterized protein LOC105169073
SMil_00001507	348	2.4712	0	0	up	uncharacterized protein LOC105166815
SMil_00007621	774	2.0285	8.20572e-114	6.87239e-113	up	probable LRR receptor-like serine/threonine-protein kinase At1g67720
SMil_00010387	1293	2.64426	9.1968e-104	7.17933e-103	up	hypothetical protein MIMGU_mgv1a026060mg
SMil_00024480	1218	2.60634	0	0	up	uncharacterized protein LOC105167378
SMil_00008333	1281	1.55321	3.07853e-129	2.88368e-128	up	probable trehalose-phosphate phosphatase J
SMil_00019349	2841	1.1463	6.51829e-77	4.07048e-76	up	protein CHROMATIN REMODELING 25 isoform X1
SMil_00000869	2034	1.51105	0	0	up	two-component response regulator ARR2 isoform X2
SMil_00017315	1524	2.13637	4.37472e-261	7.16193e-260	up	tyrosine/DOPA decarboxylase 1-like
SMil_00012915	510	1.47997	9.85879e-37	3.84473e-36	up	PREDICTED: lysophospholipid acyltransferase 1-like
SMil_00012167	1986	1.2669	3.38977e-37	1.33017e-36	up	PREDICTED: WPP domain-associated protein
SMil_00002020	2028	1.36225	7.31426e-40	2.98502e-39	up	putative disease resistance protein At1g50180 isoform X1
SMil_00008326	1206	1.8689	3.78202e-119	3.28829e-118	up	probable trehalose-phosphate phosphatase F
SMil_00014002	1167	4.29095	2.25232e-107	1.79861e-106	up	berberine bridge enzyme-like 8, partial
SMil_00007231	561	1.41921	8.18797e-26	2.62547e-25	up	uncharacterized protein LOC105164803
SMil_00002983	1071	2.07928	4.74244e-269	7.9609e-268	up	O-methyltransferase
SMil_00016738	2493	1.47488	2.32901e-48	1.06938e-47	up	G-type lectin S-receptor-like serine/threonine-protein kinase At4g27290
SMil_00023367	3570	1.24206	1.35622e-49	6.32568e-49	up	uncharacterized protein LOC105155957 isoform X1
SMil_00001479	1590	1.7387	1.64807e-39	6.6827e-39	up	glucomannan 4-beta-mannosyltransferase 9
SMil_00012163	1686	1.80258	0	0	up	MLO-like protein 11
SMil_00016049	1308	2.8909	0	0	up	probable sodium-coupled neutral amino acid transporter 6
SMil_00020923	813	1.77451	8.23919e-245	1.2801e-243	up	PREDICTED: tuliposide A-converting enzyme 1, chloroplastic-like
SMil_00006248	1989	1.07438	7.3114e-82	4.79536e-81	up	protein-tyrosine-phosphatase MKP1 isoform X1
SMil_00011804	699	1.58226	5.85936e-70	3.43224e-69	up	FT-interacting protein 1
SMil_00005248	1767	1.2282	3.26686e-135	3.16162e-134	up	serine/threonine-protein kinase Nek6
SMil_00004516	2274	1.79034	1.29751e-97	9.66703e-97	up	L-type lectin-domain containing receptor kinase VII.1-like
SMil_00000959	810	1.1887	2.48312e-12	5.62033e-12	up	cyclin-T1-4 isoform X2
SMil_00026082	216	1.90582	1.0752e-40	4.44549e-40	up	cytochrome P450
SMil_00019729	468	1.03545	1.10487e-06	1.99853e-06	up	BAG family molecular chaperone regulator 2
SMil_00029346	915	1.2158	2.29964e-149	2.40859e-148	up	PREDICTED: probable 2-oxoglutarate-dependent dioxygenase AOP1
SMil_00026075	828	1.95039	3.26362e-94	2.36844e-93	up	BURP domain-containing protein BNM2A-like
SMil_00002029	816	2.55136	2.67936e-158	2.92958e-157	up	bidirectional sugar transporter SWEET9-like
SMil_00023720	999	1.12027	0	0	up	LOW QUALITY PROTEIN: BAG family molecular chaperone regulator 2
SMil_00020981	660	1.8386	3.26061e-15	8.09393e-15	up	germin-like protein subfamily 1 member 1
SMil_00008967	717	5.98499	2.06562e-63	1.12927e-62	up	dehydration-responsive element-binding protein 1D-like
SMil_00004804	2841	2.2087	0	0	up	ABC transporter A family member 7-like isoform X1
SMil_00022480	2136	1.32515	8.27283e-256	1.33423e-254	up	PREDICTED: uncharacterized protein LOC105970496 isoform X1
SMil_00004629	2781	1.52318	0	0	up	clathrin interactor EPSIN 2
SMil_00012772	2142	1.02622	8.38483e-58	4.29242e-57	up	hypothetical protein MIMGU_mgv1a002103mg
SMil_00004554	978	1.70589	8.52327e-186	1.05191e-184	up	PREDICTED: peroxidase 27-like
SMil_00019092	1014	1.72376	4.62807e-96	3.40509e-95	up	oxidoreductase family protein
SMil_00008240	2529	1.06845	1.03233e-180	1.24573e-179	up	serine/threonine-protein phosphatase BSL1
SMil_00000018	1272	1.95785	0	0	up	PREDICTED: uncharacterized protein LOC105951477
SMil_00006092	1857	1.79642	0	0	up	endoglucanase 12
SMil_00013797	1344	3.74871	0	0	up	SPX domain-containing membrane protein At4g22990 isoform X1
SMil_00017848	1782	2.49146	0	0	up	S-type anion channel SLAH2
SMil_00017056	2454	1.4106	0	0	up	cyclin-dependent kinase F-4-like isoform X2
SMil_00026251	831	1.25702	2.16426e-41	9.03228e-41	up	hypothetical protein MIMGU_mgv1a002249mg
SMil_00014823	1929	1.48544	0	0	up	putative clathrin assembly protein At2g25430
SMil_00010907	339	1.22878	3.0668e-28	1.02924e-27	up	hypothetical protein
SMil_00001019	912	2.304	0	0	up	hypothetical protein MIMGU_mgv1a021857mg, partial
SMil_00015097	1572	1.46171	0	0	up	4-coumarate:coenzyme A ligase 7
SMil_00001823	1800	1.05051	8.13613e-304	1.50757e-302	up	protein NRT1/ PTR FAMILY 2.11-like
SMil_00004361	537	1.51812	0	0	up	major allergen Pru av 1-like
SMil_00018656	1122	1.78433	1.44974e-49	6.75144e-49	up	type IV inositol polyphosphate 5-phosphatase 3 isoform X1
SMil_00020481	2019	2.17013	8.13993e-252	1.29357e-250	up	PREDICTED: RING finger protein 10
SMil_00008268	381	3.63895	2.17699e-60	1.15073e-59	up	hypothetical protein
SMil_00029132	1602	2.68608	1.7648e-82	1.1634e-81	up	berberine bridge enzyme-like 18
SMil_00028072	1512	3.41483	3.69051e-212	5.06899e-211	up	berberine bridge enzyme-like 18
SMil_00008163	243	1.88345	6.15735e-12	1.37496e-11	up	hypothetical protein
SMil_00009223	5244	1.01899	9.68583e-248	1.51965e-246	up	eukaryotic translation initiation factor 4G
SMil_00004531	1380	2.50777	3.25377e-146	3.35354e-145	up	cytochrome P450 CYP72A329
SMil_00022203	1476	1.02678	3.71075e-83	2.46056e-82	up	PREDICTED: probable polyamine oxidase 2
SMil_00004203	618	2.51401	5.82247e-73	3.51304e-72	up	PREDICTED: external alternative NAD(P)H-ubiquinone oxidoreductase B2, mitochondrial-like
SMil_00030223	1527	1.54869	5.3111e-126	4.85917e-125	up	Alpha/beta hydrolase fold-3
SMil_00011286	1398	1.61519	4.69526e-138	4.6148e-137	up	SNARE-interacting protein KEULE isoform X1
SMil_00010162	261	2.67627	2.04565e-46	9.14509e-46	up	PREDICTED: ABC transporter G family member 15-like
SMil_00013065	408	1.33272	2.63952e-23	8.01367e-23	up	Protein kinase 2B, chloroplastic
SMil_00022439	633	1.94678	1.60224e-64	8.86839e-64	up	hypothetical protein L484_001766
SMil_00000873	1050	1.52976	0	0	up	thaumatin-like protein 1b
SMil_00030128	921	1.52298	1.9406e-43	8.3282e-43	up	protein PAF1 homolog
SMil_00014238	1707	1.62132	0	0	up	calcium-dependent protein kinase 4
SMil_00023003	1698	2.83116	0	0	up	PREDICTED: laccase-15-like
SMil_00005348	375	1.50032	5.01104e-53	2.43349e-52	up	PREDICTED: calcium-dependent protein kinase 10-like
SMil_00016112	390	3.92442	1.42074e-211	1.94944e-210	up	PREDICTED: 1-aminocyclopropane-1-carboxylate oxidase homolog 1-like
SMil_00011842	1266	1.98592	0	0	up	PREDICTED: probable sodium-coupled neutral amino acid transporter 6
SMil_00020355	783	1.47587	6.62238e-76	4.09681e-75	up	PREDICTED: uncharacterized protein LOC105971311
SMil_00013829	3375	1.51566	3.14526e-260	5.13984e-259	up	hypothetical protein MIMGU_mgv1a000330mg
SMil_00000220	294	1.7486	3.83508e-29	1.31174e-28	up	hypothetical protein MIMGU_mgv1a022288mg, partial
SMil_00006391	510	2.89051	5.87073e-52	2.82018e-51	up	hypothetical protein MIMGU_mgv1a022104mg
SMil_00020176	1287	4.16758	4.66193e-94	3.37778e-93	up	alcohol-forming fatty acyl-CoA reductase
SMil_00026853	1554	2.04462	0	0	up	cytochrome P450 CYP84A60
SMil_00022063	915	2.1067	3.15322e-192	4.00269e-191	up	probable receptor-like protein kinase At1g33260
SMil_00005750	873	1.73374	0	0	up	hypothetical protein DCAR_031180
SMil_00000218	1200	2.49489	8.77857e-71	5.18589e-70	up	sterol 3-beta-glucosyltransferase UGT80B1
SMil_00002926	2133	1.87143	0	0	up	PREDICTED: oxysterol-binding protein-related protein 1C-like
SMil_00024208	5781	1.42505	0	0	up	callose synthase 1
SMil_00012722	1722	1.10227	0	0	up	calcium-dependent protein kinase 1-like
SMil_00013880	627	1.50535	3.37191e-121	2.9853e-120	up	dirigent protein 21
SMil_00027039	825	1.01897	2.59808e-14	6.26527e-14	up	hypothetical protein MIMGU_mgv1a011874mg
SMil_00003542	1290	1.2294	1.40895e-29	4.8571e-29	up	PREDICTED: uncharacterized protein LOC105972798
SMil_00006695	1848	2.20865	1.94642e-68	1.12294e-67	up	1-phosphatidylinositol-3-phosphate 5-kinase FAB1A
SMil_00020351	1683	1.67045	0	0	up	serine carboxypeptidase-like
SMil_00019625	2100	2.69772	0	0	up	cytochrome P450 reductase
SMil_00009419	4131	2.61748	5.6198e-272	9.53398e-271	up	putative E3 ubiquitin-protein ligase LIN isoform X1
SMil_00017986	930	2.82681	0	0	up	cytochrome P450 CYP71AT93
SMil_00002630	984	1.30091	1.14136e-172	1.32997e-171	up	SNAP25 homologous protein SNAP33
SMil_00013863	393	1.58294	1.12859e-23	3.45741e-23	up	hypothetical protein MIMGU_mgv1a007408mg
SMil_00026420	609	1.00811	1.85801e-17	4.87969e-17	up	hypothetical protein MIMGU_mgv1a022104mg
SMil_00001250	1911	1.8624	0	0	up	SQUAMOSA promoter binding protein-like 4, partial
SMil_00000858	474	1.22208	2.80276e-165	3.17588e-164	up	uncharacterized protein LOC105156547
SMil_00018143	555	2.30631	2.34247e-72	1.40647e-71	up	hypothetical protein CCACVL1_11937
SMil_00011068	1383	2.4401	2.99262e-171	3.47669e-170	up	uncharacterized protein LOC105175311
SMil_00013132	1080	1.07589	1.84454e-23	5.62212e-23	up	cytochrome P450
SMil_00029058	570	1.49287	2.65178e-96	1.95741e-95	up	MYB transcription factor
SMil_00018556	918	1.26475	0	0	up	farnesyl diphosphate synthetase
SMil_00016524	4401	2.1069	0	0	up	PREDICTED: myosin-17-like
SMil_00011508	435	1.77157	2.77347e-150	2.91839e-149	up	MLP-like protein 28
SMil_00020333	468	2.60648	5.71407e-96	4.20183e-95	up	UDP-arabinose 4-epimerase 1
SMil_00003158	951	4.50494	3.83943e-56	1.93125e-55	up	cytochrome P450 71A8-like
SMil_00014927	1347	2.95241	0	0	up	PREDICTED: isocitrate dehydrogenase [NADP]
SMil_00030416	591	1.21328	3.10428e-125	2.82868e-124	up	cytochrome P450 CYP98A77
SMil_00010511	669	1.51306	1.91785e-298	3.48464e-297	up	germin-like protein subfamily 1 member 13
SMil_00005763	1713	1.12009	1.49008e-30	5.23457e-30	up	1-acyl-sn-glycerol-3-phosphate acyltransferase 2-like
SMil_00007137	1299	1.42361	5.48037e-144	5.56801e-143	up	UDP-glucuronate 4-epimerase 3
SMil_00026552	1782	2.31458	0	0	up	interaptin-like
SMil_00009120	1122	2.4784	5.06839e-92	3.6011e-91	up	GDSL esterase/lipase At5g45960
SMil_00000978	4782	1.98237	6.64905e-220	9.4089e-219	up	PREDICTED: protein SABRE
SMil_00000214	2724	3.06716	0	0	up	cellulose synthase A catalytic subunit 2 [UDP-forming]-like
SMil_00020326	1149	1.02588	2.0725e-48	9.52733e-48	up	pheophytinase, chloroplastic
SMil_00001691	477	1.03643	3.1705e-26	1.02608e-25	up	major allergen Pru ar 1-like isoform X2
SMil_00011112	1341	1.60781	5.48112e-125	4.98279e-124	up	trehalose-phosphate phosphatase A-like isoform X1
SMil_00017510	1368	2.22071	0	0	up	PREDICTED: uncharacterized protein LOC8262840
SMil_00015667	1599	1.25268	1.44138e-20	4.09384e-20	up	cytochrome P450 CYP86A91
SMil_00019287	495	1.77887	4.17354e-126	3.82356e-125	up	bHLH transcription factor
SMil_00009835	1809	1.04353	3.88514e-152	4.13141e-151	up	hypothetical protein MIMGU_mgv1a019841mg
SMil_00010867	471	1.77389	2.10125e-26	6.82315e-26	up	homeobox-leucine zipper protein ATHB-52-like
SMil_00024092	1002	1.70212	6.37293e-265	1.05414e-263	up	hypothetical protein MIMGU_mgv1a019872mg
SMil_00023799	1092	1.02063	5.83029e-19	1.59193e-18	up	PREDICTED: putative chromatin-remodeling complex ATPase chain isoform X1
SMil_00001123	303	5.78029	1.26343e-44	5.50836e-44	up	WRKY protein
SMil_00008379	210	1.70014	1.56671e-11	3.44885e-11	up	uncharacterized protein LOC105167450
SMil_00019637	1239	2.32453	1.02516e-80	6.6578e-80	up	2,3-oxidosqualene cyclase 2
SMil_00010603	2406	1.75909	1.79935e-139	1.77947e-138	up	C2 and GRAM domain-containing protein At1g03370 isoform X1
SMil_00005525	543	1.05715	1.8563e-08	3.6303e-08	up	3-oxo-5-alpha-steroid 4-dehydrogenase 2-like
SMil_00007441	2508	1.05589	1.63592e-50	7.71648e-50	up	chromatin assembly factor 1 subunit
SMil_00022185	1059	1.37775	0	0	up	cinnamyl alcohol dehydrogenase
SMil_00029362	1413	4.04501	0	0	up	PREDICTED: uncharacterized acetyltransferase At3g50280
SMil_00021038	2574	1.30822	5.72404e-47	2.57805e-46	up	DNA repair endonuclease UVH1 isoform X1
SMil_00028120	966	1.09119	6.94066e-72	4.14803e-71	up	PREDICTED: uncharacterized protein LOC105977091 isoform X2
SMil_00004286	1299	1.14081	2.07074e-185	2.54868e-184	up	RHOMBOID-like protein 1
SMil_00021887	2100	1.29914	1.98283e-65	1.10995e-64	up	probable serine/threonine-protein kinase DDB_G0282963 isoform X2
SMil_00021552	1485	1.17723	1.28234e-26	4.17949e-26	up	alpha-L-fucosidase 1
SMil_00012645	1479	1.42888	4.65079e-243	7.16016e-242	up	protein REDUCED WALL ACETYLATION 3-like
SMil_00024738	1476	1.21226	2.60201e-143	2.6318e-142	up	cytochrome P450 CYP76G16
SMil_00019076	783	1.89054	0	0	up	uncharacterized protein LOC105163464
SMil_00012830	876	1.32908	6.46656e-23	1.9452e-22	up	ATP-dependent RNA helicase DEAH12, chloroplastic
SMil_00023949	294	1.07498	2.26118e-05	3.82771e-05	up	hypothetical protein
SMil_00001220	1014	1.01618	4.37231e-157	4.75381e-156	up	PREDICTED: 3-ketoacyl-CoA synthase 11
SMil_00004823	11205	1.38806	2.42625e-153	2.5902e-152	up	LOW QUALITY PROTEIN: uncharacterized protein LOC105169593
SMil_00027011	618	2.87836	0	0	up	uncharacterized acetyltransferase At3g50280-like
SMil_00003689	2826	1.12344	1.42163e-79	9.10615e-79	up	E3 ubiquitin-protein ligase UPL6 isoform X2
SMil_00015145	1155	1.30598	6.75134e-127	6.22091e-126	up	alcohol dehydrogenase-like 6
SMil_00014660	873	1.2566	3.17735e-19	8.73714e-19	up	transcription repressor OFP13-like
SMil_00025166	2883	1.16285	4.92406e-65	2.73775e-64	up	hypothetical protein MIMGU_mgv1a019937mg
SMil_00002895	2145	5.0631	0	0	up	protein ENHANCED DISEASE RESISTANCE 2 isoform X1
SMil_00022701	1395	1.89805	4.64677e-115	3.92199e-114	up	protein NRT1/ PTR FAMILY 4.6
SMil_00025236	2082	1.57274	2.305e-61	1.2328e-60	up	putative protein FAR1-RELATED SEQUENCE 10
SMil_00011385	375	1.1072	1.7938e-13	4.20864e-13	up	hypothetical protein
SMil_00025034	603	1.57876	9.70615e-123	8.67541e-122	up	acyl-coenzyme A thioesterase 13
SMil_00017087	852	2.40131	0	0	up	wound-induced protein 1-like
SMil_00026778	663	5.36637	9.01795e-50	4.21703e-49	up	PREDICTED: 3-ketoacyl-CoA synthase 6
SMil_00013548	657	1.21554	2.57866e-52	1.24424e-51	up	predicted protein
SMil_00021109	879	1.05881	0	0	up	NAC domain-containing protein 1
SMil_00013381	534	2.64032	4.86006e-83	3.21951e-82	up	PREDICTED: glyoxylate/hydroxypyruvate reductase HPR3-like
SMil_00017491	2061	1.1172	7.82204e-22	2.2922e-21	up	ABC transporter G family member 17-like
SMil_00010062	930	1.04463	2.55371e-28	8.58846e-28	up	probable caffeoyl-CoA O-methyltransferase At4g26220
SMil_00028439	1227	1.93738	3.68337e-94	2.67162e-93	up	PI-PLC X domain-containing protein At5g67130 isoform X2
SMil_00024748	1356	1.47856	9.37079e-287	1.66362e-285	up	probable protein phosphatase 2C 15 isoform X1
SMil_00003554	1728	1.93576	1.90009e-182	2.31345e-181	up	probable serine/threonine-protein kinase WNK3 isoform X1
SMil_00012976	1536	1.24419	7.95754e-41	3.29815e-40	up	hypothetical protein MIMGU_mgv1a026258mg
SMil_00005285	1680	1.38298	5.39182e-185	6.62127e-184	up	probable inactive purple acid phosphatase 2
SMil_00014295	3474	1.45702	2.18453e-173	2.5532e-172	up	autophagy-related protein 11
SMil_00013292	3024	1.04851	1.29303e-35	4.95704e-35	up	pentatricopeptide repeat-containing protein
SMil_00026031	1536	1.89389	0	0	up	CTL-like protein DDB_G0274487
SMil_00010392	3297	1.08586	2.37398e-224	3.43645e-223	up	uncharacterized protein LOC105170680 isoform X1
SMil_00021878	1074	2.41296	0	0	up	type I inositol polyphosphate 5-phosphatase 2 isoform X1
SMil_00027002	804	2.58194	2.16948e-55	1.08222e-54	up	transcription factor TCP10-like
SMil_00019215	1356	3.07456	0	0	up	phosphoinositide phospholipase C 6
SMil_00018944	321	1.05788	9.76799e-31	3.4408e-30	up	hypothetical protein
SMil_00003163	636	1.36335	3.49958e-194	4.4822e-193	up	PREDICTED: translationally-controlled tumor protein homolog
SMil_00023125	291	1.34977	2.35007e-54	1.15742e-53	up	putative major latex-like protein
SMil_00003413	1476	1.50413	0	0	up	aspartyl protease family protein 2
SMil_00005749	1134	1.435	6.73878e-31	2.37993e-30	up	kinase D-interacting substrate of 220 kDa
SMil_00003733	1797	1.43561	0	0	up	sodium/hydrogen exchanger 1
SMil_00010875	3357	1.29027	3.59428e-66	2.02539e-65	up	PREDICTED: putative disease resistance protein RGA1
SMil_00004040	4689	1.90818	0	0	up	PREDICTED: ABC transporter C family member 5
SMil_00029053	927	2.00978	6.50089e-59	3.38224e-58	up	inorganic phosphate transporter 1-4-like
SMil_00019373	1317	1.82477	2.05254e-45	9.06384e-45	up	putative late blight resistance protein homolog R1B-16
SMil_00019855	444	1.7142	4.16125e-17	1.08405e-16	up	ubiquitin-like-specific protease ESD4
SMil_00014323	3594	1.96697	9.16003e-301	1.68122e-299	up	E3 ubiquitin-protein ligase RKP
SMil_00001247	393	1.74241	3.90248e-22	1.15231e-21	up	CASP-like protein 1C1
SMil_00028306	1383	3.36026	0	0	up	5'-adenylylsulfate reductase 3, chloroplastic-like
SMil_00004011	1272	1.02181	4.34954e-41	1.81022e-40	up	uncharacterized protein LOC105171522 isoform X1
SMil_00014780	807	1.38275	1.32062e-132	1.26232e-131	up	probable 26S proteasome non-ATPase regulatory subunit 3
SMil_00018843	879	1.23381	3.40531e-15	8.44696e-15	up	pentatricopeptide repeat-containing protein At5g67570, chloroplastic isoform X1
SMil_00011578	930	2.2201	1.14978e-31	4.11751e-31	up	basic helix-loop-helix transcription factor
SMil_00002644	1026	1.06554	1.67501e-51	8.00949e-51	up	zinc finger protein CONSTANS-LIKE 5-like
SMil_00007239	2100	1.23403	2.92533e-72	1.75487e-71	up	uncharacterized protein LOC105157667 isoform X2
SMil_00001089	2418	1.26067	1.53025e-168	1.76119e-167	up	G-type lectin S-receptor-like serine/threonine-protein kinase At2g19130
SMil_00020446	3327	1.76589	5.02597e-238	7.65092e-237	up	E3 ubiquitin-protein ligase UPL3
SMil_00014200	2871	1.45692	0	0	up	receptor-like protein kinase HAIKU2
SMil_00013888	639	3.49529	9.92082e-287	1.76012e-285	up	hypothetical protein MIMGU_mgv1a027048mg, partial
SMil_00021309	639	1.01933	5.66395e-19	1.5476e-18	up	uncharacterized WD repeat-containing protein C2A9.03-like isoform X1
SMil_00022610	975	2.69302	2.92628e-125	2.66738e-124	up	PREDICTED: uncharacterized protein LOC105955491
SMil_00000419	909	2.57677	1.36893e-107	1.09511e-106	up	uncharacterized protein At1g04910
SMil_00014302	1080	1.19658	1.87581e-63	1.02612e-62	up	cytochrome b561 and DOMON domain-containing protein At3g07570
SMil_00023479	738	1.11234	3.37182e-235	5.06745e-234	up	acyl-lipid (9-3)-desaturase
SMil_00005659	3810	1.19364	4.35092e-63	2.3667e-62	up	uncharacterized protein LOC105171928
SMil_00000175	1035	2.59405	0	0	up	GDSL esterase/lipase At5g22810
SMil_00006784	1476	2.67557	3.27376e-267	5.45499e-266	up	cytochrome P450 CYP76AK3
SMil_00007711	1332	2.04694	1.33666e-145	1.37295e-144	up	receptor-like protein 12
SMil_00027374	663	1.04269	7.6288e-69	4.41627e-68	up	glutathione transferase GST 23-like
SMil_00008854	2265	2.62011	0	0	up	PREDICTED: putative late blight resistance protein homolog R1B-8
SMil_00004388	1218	2.16162	0	0	up	3-hydroxy-3-methylglutaryl coenzyme A synthase
SMil_00006202	3102	1.63565	9.06914e-98	6.76618e-97	up	protein SCAR2
SMil_00002699	669	1.5239	2.29667e-184	2.81272e-183	up	very-long-chain (3R)-3-hydroxyacyl-CoA dehydratase PASTICCINO 2
SMil_00004849	1101	1.82336	1.03101e-27	3.42789e-27	up	mediator of RNA polymerase II transcription subunit 13
SMil_00027666	3237	1.45294	4.00407e-107	3.19091e-106	up	AT-rich interactive domain-containing protein 4
SMil_00011506	459	1.28901	2.91565e-68	1.67961e-67	up	MLP-like protein 28
SMil_00008893	882	1.12906	1.36202e-27	4.51682e-27	up	magnesium-chelatase subunit ChlD, chloroplastic
SMil_00003469	4287	1.16433	0	0	up	hypothetical protein CCACVL1_01588
SMil_00010997	1815	1.00845	9.54491e-23	2.8601e-22	up	hypothetical protein MIMGU_mgv1a023002mg
SMil_00025863	300	1.00508	1.63937e-10	3.4822e-10	up	hypothetical protein M569_15904
SMil_00007461	225	2.68455	2.74581e-10	5.77901e-10	up	MADS-box protein SEP2B
SMil_00028080	1608	1.53842	0	0	up	diacylglycerol kinase 3-like
SMil_00023384	2412	1.31229	2.36889e-134	2.28524e-133	up	uncharacterized protein LOC105176006
SMil_00005295	828	1.37585	1.11532e-40	4.60997e-40	up	BURP domain-containing protein BNM2A-like
SMil_00008578	1524	1.85323	0	0	up	hypothetical protein L484_022065
SMil_00008433	1428	1.01693	2.0484e-20	5.79306e-20	up	alpha-L-arabinofuranosidase 1 isoform X2
SMil_00019953	1542	3.56686	0	0	up	hypothetical protein MIMGU_mgv1a004412mg
SMil_00029535	537	1.22449	1.57576e-11	3.46792e-11	up	beta-carotene hydroxylase
SMil_00026021	1560	2.34601	0	0	up	cytochrome P450 CYP749A37
SMil_00006632	1302	1.15736	6.30977e-219	8.89632e-218	up	casein kinase 1-like protein 3 isoform X1
SMil_00013514	1956	1.27344	4.93871e-137	4.82435e-136	up	uncharacterized protein At5g41620
SMil_00014004	1578	4.22675	2.69571e-225	3.9231e-224	up	berberine bridge enzyme-like 18
SMil_00014494	312	1.08082	1.88222e-41	7.86007e-41	up	serine/threonine-protein kinase SAPK10
SMil_00008853	1176	2.98139	0	0	up	putative late blight resistance protein homolog R1A-10
SMil_00007357	642	1.87233	6.58786e-112	5.42199e-111	up	dirigent protein 21
SMil_00025959	564	3.06376	6.63258e-50	3.10693e-49	up	cytochrome P450 CYP71AT92
SMil_00025438	1518	1.16087	1.08312e-68	6.25942e-68	up	cytochrome P450 CYP90C19
SMil_00025758	1623	1.60922	0	0	up	NAC domain-containing protein 53 isoform X1
SMil_00005833	1101	5.00108	0	0	up	probable 2-oxoglutarate-dependent dioxygenase At3g111800
SMil_00029325	1332	2.09305	1.34451e-36	5.22603e-36	up	cytochrome P450 CYP71AU53
SMil_00007238	987	2.14237	1.42096e-50	6.70953e-50	up	uncharacterized protein LOC105157668 isoform X1
SMil_00000652	1377	1.83204	0	0	up	uncharacterized protein LOC105174890
SMil_00020350	1311	1.16117	0	0	up	glyceraldehyde-3-phosphate dehydrogenase GAPCP2, chloroplastic
SMil_00029759	747	1.04402	2.48299e-27	8.19217e-27	up	epsin-2
SMil_00015169	1611	1.24171	3.85028e-78	2.43578e-77	up	probable serine/threonine-protein kinase PBL19 isoform X1
SMil_00027313	621	2.44688	4.01399e-47	1.81298e-46	up	hypothetical protein MIMGU_mgv1a026050mg, partial
SMil_00006753	2586	1.85851	2.64906e-72	1.5902e-71	up	hypothetical protein MIMGU_mgv1a023991mg
SMil_00016261	1386	1.3951	2.77003e-52	1.33587e-51	up	protein NRT1/ PTR FAMILY 5.6
SMil_00018089	1071	2.4784	5.68919e-62	3.06273e-61	up	hypothetical protein MIMGU_mgv1a008888mg
SMil_00019600	1038	1.62042	1.24176e-25	3.96718e-25	up	lactosylceramide 4-alpha-galactosyltransferase-like
SMil_00007087	996	1.42305	1.47057e-139	1.45591e-138	up	PREDICTED: phosphopantothenate--cysteine ligase 2-like
SMil_00017804	3834	1.24448	1.64977e-105	1.30286e-104	up	probable lysine-specific demethylase ELF6
SMil_00010091	2277	1.49168	1.79459e-41	7.49875e-41	up	putative disease resistance protein At1g50180 isoform X1
SMil_00013199	1863	2.31991	0	0	up	PREDICTED: linoleate 13S-lipoxygenase 3-1, chloroplastic-like
SMil_00007661	3324	1.17368	5.48153e-132	5.21562e-131	up	phytochrome B
SMil_00016148	732	1.16847	1.10125e-84	7.40177e-84	up	uncharacterized protein LOC105164948
SMil_00021400	1536	4.87947	0	0	up	cytochrome P450 CYP92A73
SMil_00002540	3474	1.27326	0	0	up	importin-5
SMil_00003814	1428	1.01273	5.56624e-30	1.93386e-29	up	probable folate-biopterin transporter 2 isoform X1
SMil_00011290	441	1.37886	1.33653e-17	3.52479e-17	up	unnamed protein product
SMil_00011224	1302	1.27323	7.2221e-60	3.80194e-59	up	ACT domain-containing protein ACR8
SMil_00010498	1128	1.28255	4.74143e-32	1.71289e-31	up	PREDICTED: UDP-glycosyltransferase 74E1-like
SMil_00013083	315	2.21541	4.29388e-198	5.57587e-197	up	hypothetical protein
SMil_00017922	1053	4.86834	4.92606e-129	4.60314e-128	up	shikimate O-hydroxycinnamoyltransferase-like
SMil_00025133	1263	1.06311	1.15589e-44	5.046e-44	up	uncharacterized protein LOC105175291 isoform X1
SMil_00019967	1815	2.08252	5.22911e-134	5.03908e-133	up	plastidic ATP/ADP-transporter
SMil_00006234	555	1.64536	2.18321e-37	8.59875e-37	up	PREDICTED: aspartic proteinase nepenthesin-1-like
SMil_00016862	1596	3.2384	0	0	up	berberine bridge enzyme-like 18
SMil_00014293	2613	1.01547	1.22054e-184	1.49682e-183	up	transportin-1-like isoform X2
SMil_00016767	747	2.86891	1.40882e-129	1.32239e-128	up	2-oxoglutarate-dependent dioxygenase
SMil_00029317	1836	2.2913	0	0	up	receptor-like protein kinase HERK 1
SMil_00015768	441	4.65016	5.9614e-44	2.57877e-43	up	patatin-like protein 1
SMil_00014128	1857	1.23185	4.33886e-27	1.42529e-26	up	calmodulin-binding protein 60 A-like isoform X1
SMil_00007954	684	1.80262	1.0114e-42	4.30506e-42	up	DEAD-box ATP-dependent RNA helicase 10
SMil_00029750	552	1.00699	1.43611e-72	8.63607e-72	up	ethylene-responsive transcription factor 1A-like
SMil_00015889	405	1.1976	4.94444e-25	1.56071e-24	up	stellacyanin
SMil_00023817	702	1.193	1.60559e-12	3.65639e-12	up	mitochondrial substrate carrier family protein C
SMil_00014033	327	2.81795	1.24316e-85	8.42026e-85	up	probable glutathione S-transferase
SMil_00014346	801	1.98828	4.31037e-48	1.97113e-47	up	hypothetical protein EUGRSUZ_G02764
SMil_00017189	447	1.14013	3.60221e-116	3.0642e-115	up	PREDICTED: ubiquitin-conjugating enzyme E2 5B
SMil_00011036	174	3.07985	1.01743e-08	2.01224e-08	up	cytochrome P450 CYP71AT92
SMil_00006468	558	1.73331	8.27465e-12	1.83989e-11	up	uncharacterized protein LOC110012002
SMil_00014597	390	1.38352	4.71212e-123	4.22424e-122	up	PREDICTED: heat shock cognate 70 kDa protein 2
SMil_00029534	1518	1.52268	1.37091e-79	8.78332e-79	up	2,3-oxidosqualene cyclase 2
SMil_00010842	1596	1.45344	4.33233e-195	5.56718e-194	up	uncharacterized protein LOC105156867
SMil_00026924	1671	1.04	4.51074e-76	2.79303e-75	up	Carboxyltransferase alpha subunit of Heteromeric ACCase
SMil_00014441	3984	1.02337	1.68366e-69	9.79887e-69	up	indole-3-acetaldehyde oxidase
SMil_00008540	846	1.49146	5.63403e-113	4.68099e-112	up	probable 2-oxoglutarate-dependent dioxygenase At5g05600
SMil_00028893	699	2.73728	1.05739e-68	6.11206e-68	up	cytochrome P450 CYP96A70
SMil_00021251	558	2.33016	4.07727e-58	2.09597e-57	up	PREDICTED: 1-aminocyclopropane-1-carboxylate oxidase homolog 11-like
SMil_00018724	852	1.35133	0	0	up	PREDICTED: syntaxin-132-like
SMil_00012236	552	1.01395	4.40522e-23	1.33089e-22	up	VQ motif-containing protein 20
SMil_00003082	1869	1.40149	3.09349e-78	1.95839e-77	up	probable LRR receptor-like serine/threonine-protein kinase At2g24230
SMil_00010225	2814	1.93122	0	0	up	glutamate receptor 3.3
SMil_00020513	1323	2.40316	4.8762e-89	3.3865e-88	up	protein DETOXIFICATION 18-like
SMil_00016269	885	1.41702	0	0	up	fasciclin-like arabinogalactan protein 13
SMil_00016300	2418	1.1029	0	0	up	probable methyltransferase PMT26
SMil_00005565	846	1.03664	3.51545e-42	1.48356e-41	up	uncharacterized protein LOC105175084
SMil_00007096	3405	1.00228	9.7188e-189	1.21494e-187	up	sister chromatid cohesion 1 protein 4
SMil_00021084	5463	1.03336	2.73361e-81	1.78514e-80	up	nipped-B-like protein isoform X2
SMil_00003880	1410	1.30273	8.83553e-129	8.23081e-128	up	type II inositol polyphosphate 5-phosphatase 15
SMil_00006290	1464	1.07568	5.20704e-91	3.67268e-90	up	EIN3-binding F-box protein 2
SMil_00010533	1878	1.29009	1.60127e-132	1.5295e-131	up	uncharacterized protein LOC105171856
SMil_00012007	735	1.11605	2.00228e-14	4.84487e-14	up	PREDICTED: enoyl-CoA delta isomerase 1, peroxisomal
SMil_00024632	1506	3.07952	0	0	up	cytochrome P450 CYP94A48
SMil_00010503	759	2.67528	1.30901e-102	1.01311e-101	up	phosphoinositide phospholipase C 6
SMil_00030406	462	1.27919	9.3389e-30	3.23009e-29	up	PREDICTED: 3-ketoacyl-CoA thiolase 2, peroxisomal isoform X1
SMil_00006189	1179	1.60271	1.83692e-41	7.67326e-41	up	mannosylglycoprotein endo-beta-mannosidase
SMil_00020727	546	1.04013	5.89327e-12	1.31664e-11	up	uncharacterized protein LOC105167143 isoform X1
SMil_00011317	813	1.54581	2.10413e-178	2.51227e-177	up	CBL-interacting serine/threonine-protein kinase 1-like
SMil_00005040	471	2.20538	5.92941e-18	1.57832e-17	up	acyltransferase ACT5
SMil_00004704	1791	1.45559	3.87606e-74	2.36283e-73	up	MACPF domain-containing protein At1g14780
SMil_00009300	477	2.32911	5.26692e-37	2.062e-36	up	RHOMBOID-like protein 1
SMil_00029438	1524	1.29695	1.9709e-28	6.64901e-28	up	hypothetical protein MIMGU_mgv1a000918mg
SMil_00016040	2649	1.72229	0	0	up	receptor-like protein kinase FERONIA
SMil_00017545	1125	2.35348	7.57658e-42	3.18454e-41	up	putative late blight resistance protein homolog R1A-10 isoform X2
SMil_00029547	1203	1.06099	5.12307e-50	2.40273e-49	up	serine/threonine protein phosphatase 2A 57 kDa regulatory subunit B' theta isoform
SMil_00000082	1743	1.24377	3.25625e-220	4.6223e-219	up	trihelix transcription factor GT-2-like
SMil_00029782	906	1.51067	6.65025e-28	2.21869e-27	up	putative 7-deoxyloganetic acid-O-glucosyl transferase 1
SMil_00028774	1554	1.23235	1.83947e-44	8.00052e-44	up	PREDICTED: putative late blight resistance protein homolog R1B-16
SMil_00001395	1737	1.08981	1.09408e-65	6.14223e-65	up	hypothetical protein MIMGU_mgv1a021399mg
SMil_00021620	318	1.98263	3.9947e-78	2.52538e-77	up	PREDICTED: serine/threonine-protein kinase SRK2A-like
SMil_00012901	2073	2.10154	1.36666e-257	2.21333e-256	up	respiratory burst oxidase homolog protein A
SMil_00024524	720	1.95021	6.07159e-238	9.23747e-237	up	probable caffeoyl-CoA O-methyltransferase At4g26220
SMil_00027020	2862	2.93291	0	0	up	probable leucine-rich repeat receptor-like protein kinase At5g49770
SMil_00006464	882	2.04016	1.54536e-99	1.17131e-98	up	adenine/guanine permease AZG1
SMil_00024176	1539	1.32406	9.61464e-284	1.69361e-282	up	cytochrome P450
SMil_00017033	6786	1.34576	0	0	up	glutamate synthase 1 [NADH], chloroplastic isoform X1
SMil_00018957	1155	1.58783	0	0	up	probable inactive leucine-rich repeat receptor kinase XIAO
SMil_00016212	690	1.61744	7.96991e-98	5.94936e-97	up	uncharacterized acetyltransferase At3g50280-like
SMil_00009147	3501	1.40265	1.96957e-288	3.51967e-287	up	uncharacterized protein LOC105175099
SMil_00000653	1386	1.03545	1.27374e-36	4.95523e-36	up	uncharacterized protein LOC105175153
SMil_00015473	288	1.74143	3.32919e-11	7.24574e-11	up	hypothetical protein F511_16417
SMil_00021731	1647	1.59798	6.88474e-33	2.52313e-32	up	hypothetical protein MIMGU_mgv1a023735mg, partial
SMil_00003850	3855	1.10043	4.53817e-104	3.5498e-103	up	uncharacterized protein LOC105167642
SMil_00015165	2475	3.60362	0	0	up	G-type lectin S-receptor-like serine/threonine-protein kinase At1g11330
SMil_00013924	594	3.16993	1.05903e-269	1.78325e-268	up	uncharacterized protein LOC105155443
SMil_00006855	2211	3.11048	0	0	up	hypothetical protein MIMGU_mgv1a023055mg
SMil_00015666	1824	1.13045	5.33275e-33	1.9578e-32	up	ascorbate transporter, chloroplastic
SMil_00027635	483	1.00012	3.27391e-07	6.06386e-07	up	dynamin-related protein 3A-like
SMil_00015412	3291	1.26938	2.34548e-138	2.31031e-137	up	ubiquitin carboxyl-terminal hydrolase 26 isoform X1
SMil_00001122	1311	2.00076	2.39082e-127	2.20974e-126	up	CBL-interacting serine/threonine-protein kinase 5
SMil_00018139	1050	1.7932	9.16802e-60	4.81978e-59	up	WAT1-related protein At3g28050
SMil_00025707	1650	2.44302	0	0	up	CoA ligase-like protein 1
SMil_00022106	1338	1.86558	0	0	up	PPO
SMil_00013285	1185	1.27908	7.35157e-72	4.39071e-71	up	PREDICTED: external alternative NAD(P)H-ubiquinone oxidoreductase B2, mitochondrial-like
SMil_00020460	2229	1.22864	2.5998e-110	2.11723e-109	up	PREDICTED: putative late blight resistance protein homolog R1A-3
SMil_00002816	1392	1.52231	7.23666e-51	3.43017e-50	up	PREDICTED: uncharacterized protein LOC105973355 isoform X2
SMil_00003538	294	2.08537	0	0	up	PREDICTED: trichohyalin-like
SMil_00021680	1254	1.18749	1.61368e-205	2.15744e-204	up	AP10/EREBP Transcription Factors
SMil_00021458	609	1.97571	1.91795e-90	1.34509e-89	up	hypothetical protein MIMGU_mgv1a000200mg
SMil_00004696	1146	1.64457	8.81702e-161	9.75843e-160	up	hypothetical protein MIMGU_mgv1a006457mg
SMil_00014678	927	2.9204	0	0	up	shikimate kinase, chloroplastic-like
SMil_00011778	798	3.17333	0	0	up	3-ketoacyl-CoA synthase 11
SMil_00005929	690	2.63405	7.85322e-61	4.17387e-60	up	uncharacterized protein LOC105167293
SMil_00018827	834	1.11119	4.17128e-53	2.0264e-52	up	E3 ubiquitin-protein ligase RING1-like isoform X2
SMil_00008959	4950	1.56526	2.50427e-302	4.61191e-301	up	uncharacterized protein LOC105160162 isoform X3
SMil_00000314	1170	1.64586	2.4577e-112	2.02891e-111	up	probable beta-1,4-xylosyltransferase IRX9H
SMil_00030031	1488	2.10082	3.1251e-107	2.49337e-106	up	Nucleotide-diphospho-sugar transferases superfamily protein isoform 1
SMil_00006380	1086	2.76098	2.43303e-148	2.53655e-147	up	acyl-CoA--sterol O-acyltransferase 1-like
SMil_00007422	1593	1.18266	4.57039e-25	1.44382e-24	up	PREDICTED: probable plastidic glucose transporter 2 isoform X1
SMil_00006998	3012	2.07519	6.75916e-142	6.7809e-141	up	putative disease resistance protein At1g50180 isoform X1
SMil_00025239	2916	2.77327	2.08235e-149	2.18269e-148	up	LOW QUALITY PROTEIN: uncharacterized protein LOC105178099
SMil_00017794	3351	1.21052	2.32155e-181	2.81021e-180	up	PREDICTED: filament-like plant protein 4
SMil_00013927	1140	2.28121	7.09335e-54	3.47018e-53	up	2,3-oxidosqualene cyclase 2
SMil_00013724	1263	1.40891	1.00854e-21	2.94591e-21	up	PREDICTED: probable receptor-like protein kinase At1g67000
SMil_00020354	1200	1.65436	4.7462e-37	1.85867e-36	up	protein NPGR1
SMil_00029895	1818	1.55872	3.91917e-77	2.45136e-76	up	PREDICTED: putative late blight resistance protein homolog R1A-10 isoform X2
SMil_00019862	1503	2.51666	0	0	up	cytochrome P450 71A8-like
SMil_00006328	1272	4.48046	0	0	up	PREDICTED: LOW QUALITY PROTEIN: UDP-glycosyltransferase 82A1
SMil_00008707	1692	1.30861	1.37956e-86	9.40523e-86	up	uncharacterized protein LOC105177282
SMil_00023618	729	1.20829	1.59318e-17	4.19228e-17	up	uncharacterized protein LOC105169363
SMil_00003191	2142	1.0981	5.79559e-71	3.4282e-70	up	putative UDP-glucuronate:xylan alpha-glucuronosyltransferase 3
SMil_00011026	1812	1.33711	1.80095e-33	6.65863e-33	up	PREDICTED: flowering time control protein FPA
SMil_00015822	2166	1.62058	0	0	up	F-box protein At1g78280
SMil_00019811	1536	1.39466	1.39397e-123	1.2542e-122	up	hexokinase-3 isoform X1
SMil_00003658	1113	1.76967	1.4197e-165	1.60937e-164	up	uncharacterized protein LOC105172478
SMil_00016216	708	1.41575	1.1249e-23	3.44648e-23	up	uncharacterized protein LOC105167521
SMil_00016230	1506	1.84107	0	0	up	glycine-rich domain-containing protein 1-like
SMil_00020714	837	2.17672	6.97407e-142	6.99392e-141	up	uncharacterized protein LOC105160004
SMil_00016513	1830	1.3846	0	0	up	probable inactive receptor kinase At1g48480
SMil_00023848	807	1.02026	0	0	up	probable phospholipid hydroperoxide glutathione peroxidase isoform X1
SMil_00024388	441	1.39933	3.59182e-65	2.00196e-64	up	random slug protein 5
SMil_00020906	3318	1.53262	0	0	up	auxin response factor ARF22
SMil_00026059	1275	3.50561	2.93619e-241	4.49493e-240	up	PREDICTED: polyamine oxidase 1
SMil_00026121	2136	1.72552	0	0	up	lysM domain receptor-like kinase 3
SMil_00000765	1440	2.04967	1.99568e-76	1.23939e-75	up	ubiquitin carboxyl-terminal hydrolase 9
SMil_00002604	1374	1.80607	0	0	up	berberine bridge enzyme-like 18
SMil_00020022	4335	3.40814	0	0	up	pleiotropic drug resistance protein 2
SMil_00013954	903	1.74534	8.82316e-50	4.12665e-49	up	5-oxoprolinase
SMil_00014533	1452	3.61541	0	0	up	IAA-amino acid hydrolase ILR1-like 6
SMil_00013302	1698	1.29462	3.46302e-97	2.57092e-96	up	granule-bound starch synthase
SMil_00029819	912	1.80539	1.09332e-29	3.77718e-29	up	hypothetical protein MIMGU_mgv1a002897mg
SMil_00021413	1971	2.14934	1.45966e-207	1.96897e-206	up	hypothetical protein MIMGU_mgv1a018451mg
SMil_00019337	1185	2.67591	1.06567e-41	4.46807e-41	up	PREDICTED: carotenoid cleavage dioxygenase 8 homolog B, chloroplastic
SMil_00028031	654	4.45207	0	0	up	unnamed protein product
SMil_00021142	2736	1.11266	4.25149e-99	3.21344e-98	up	uncharacterized protein LOC105164082 isoform X1
SMil_00025958	906	5.29591	0	0	up	cytochrome P450 CYP71AT85
SMil_00013465	2469	1.686	1.31737e-77	8.28185e-77	up	hypothetical protein MIMGU_mgv1a018451mg
SMil_00021283	2097	1.28366	8.75119e-93	6.26368e-92	up	2,3-oxidosqualene cyclase
SMil_00003167	966	1.58177	4.09545e-129	3.8283e-128	up	cytochrome P450 CYP76S7
SMil_00008541	846	1.41942	3.32289e-58	1.71239e-57	up	probable 2-oxoglutarate-dependent dioxygenase At5g05600
SMil_00028081	1353	1.32578	5.44262e-64	2.99416e-63	up	PREDICTED: exportin-4
SMil_00012207	2448	1.11147	0	0	up	glutamine--tRNA ligase isoform X1
SMil_00000352	3558	1.11379	4.5957e-65	2.55624e-64	up	uncharacterized protein LOC105155596
SMil_00007658	1311	1.97762	3.29281e-137	3.22353e-136	up	hypothetical protein MIMGU_mgv1a000080mg
SMil_00019291	981	2.39382	8.69665e-124	7.84028e-123	up	hypothetical protein MIMGU_mgv1a004132mg
SMil_00017701	1047	1.38056	1.49384e-62	8.07882e-62	up	probable glycosyltransferase At5g03795
SMil_00003066	1926	1.64796	2.07627e-93	1.49437e-92	up	uncharacterized protein LOC105173753
SMil_00014856	1368	1.68913	2.77856e-56	1.3984e-55	up	hypothetical protein MIMGU_mgv1a017885mg
SMil_00018287	1623	1.87216	1.39169e-122	1.24268e-121	up	magnesium/proton exchanger isoform X1
SMil_00005684	2808	1.83645	0	0	up	LOW QUALITY PROTEIN: respiratory burst oxidase homolog protein C
SMil_00007851	2718	1.53742	0	0	up	lipoxygenase 6, chloroplastic
SMil_00029723	1203	2.34209	1.8315e-148	1.91089e-147	up	lon protease homolog 2, peroxisomal
SMil_00013464	2502	1.15148	7.98169e-54	3.90406e-53	up	PREDICTED: putative disease resistance RPP13-like protein 3
SMil_00025540	1008	2.1979	1.68528e-59	8.83756e-59	up	2,3-oxidosqualene cyclase
SMil_00001267	1830	1.46004	7.77477e-213	1.07059e-211	up	dolichol kinase EVAN
SMil_00018056	744	1.35452	1.79463e-14	4.35117e-14	up	dnaJ protein ERDJ2-like
SMil_00000371	1329	1.0887	1.33064e-21	3.87548e-21	up	lysM domain receptor-like kinase 3
SMil_00024180	1809	2.26187	0	0	up	laccase-7
SMil_00023219	1299	1.00389	2.12638e-22	6.32203e-22	up	uncharacterized protein LOC105175311
SMil_00023208	897	1.54717	0	0	up	BURP domain protein RD22
SMil_00015048	897	1.47897	1.70687e-235	2.57092e-234	up	WEB family protein At3g02930, chloroplastic
SMil_00005940	1452	1.76191	0	0	up	PREDICTED: sphingosine kinase 1
SMil_00028389	444	1.67486	9.22055e-16	2.322e-15	up	cytochrome P450 CYP714A25
SMil_00008526	1260	2.64398	7.4687e-128	6.93372e-127	up	probable serine/threonine-protein kinase WNK3 isoform X1
SMil_00011530	1122	1.56036	6.56507e-44	2.83764e-43	up	palmitoyl-acyl carrier protein thioesterase, chloroplastic
SMil_00028438	993	1.05519	5.42176e-100	4.1244e-99	up	probable serine/threonine-protein kinase WNK11
SMil_00017094	1020	2.60889	0	0	up	PREDICTED: hippocampus abundant transcript-like protein 1
SMil_00003514	3102	1.43224	3.82589e-129	3.57879e-128	up	cellulose synthase A catalytic subunit 7 [UDP-forming]
SMil_00002051	2904	1.27853	0	0	up	phosphoenolpyruvate carboxylase 1
SMil_00026870	1110	1.31865	1.579e-174	1.85668e-173	up	cinnamoyl-CoA reductase-like SNL6 isoform X1
SMil_00012696	675	1.71829	4.35618e-122	3.87189e-121	up	PREDICTED: uncharacterized protein LOC109237431
SMil_00028397	1113	1.72392	5.09247e-30	1.77152e-29	up	protein SRC2-like
SMil_00011282	762	2.25237	1.66962e-213	2.30727e-212	up	7-deoxyloganetin glucosyltransferase-like
SMil_00015404	1521	1.5049	8.62464e-232	1.28691e-230	up	LOW QUALITY PROTEIN: probable serine/threonine-protein kinase WNK9
SMil_00014037	711	2.75663	3.79032e-305	7.05212e-304	up	3-ketoacyl-CoA synthase 4-like
SMil_00017734	1365	3.08552	0	0	up	PREDICTED: uncharacterized protein LOC8262840
SMil_00024793	2250	2.40234	1.64857e-81	1.07839e-80	up	hypothetical protein MIMGU_mgv1a018451mg
SMil_00001885	2232	1.00973	5.82312e-62	3.13358e-61	up	PREDICTED: formin-binding protein 4
SMil_00028168	555	1.853	2.10089e-115	1.77708e-114	up	lon protease homolog 2, peroxisomal
SMil_00021388	2922	1.03823	6.9425e-54	3.39699e-53	up	histone-lysine N-methyltransferase ATX4 isoform X1
SMil_00000540	2934	1.29498	2.801e-60	1.47913e-59	up	putative disease resistance protein RGA3
SMil_00026791	234	2.58389	6.18215e-23	1.86048e-22	up	hypothetical protein EUTSA_v10005901mg
SMil_00018325	426	3.0346	1.74408e-122	1.55528e-121	up	probable indole-3-acetic acid-amido synthetase GH3.1
SMil_00028696	2379	1.33812	3.7434e-74	2.28247e-73	up	putative late blight resistance protein homolog R1B-16 isoform X1
SMil_00030127	798	1.28338	1.01003e-21	2.94995e-21	up	hypothetical protein MIMGU_mgv1a020468mg, partial
SMil_00004558	1137	3.88636	0	0	up	PREDICTED: glucose-6-phosphate/phosphate translocator 2, chloroplastic-like
SMil_00004297	648	1.72787	0	0	up	uncharacterized protein LOC105163966
SMil_00014177	2040	1.65756	3.37895e-143	3.41508e-142	up	U-box domain-containing protein 16
SMil_00009356	1548	2.84593	2.12113e-187	2.63703e-186	up	limonene synthase
SMil_00026800	885	6.62824	0	0	up	fatty acyl-CoA reductase 2-like
SMil_00019338	1782	1.26481	1.52918e-104	1.19994e-103	up	PREDICTED: mediator of RNA polymerase II transcription subunit 15a isoform X1
SMil_00000965	1533	1.40972	0	0	up	NRT1/PTR family protein 2.4
SMil_00013116	1032	3.34288	5.84857e-48	2.67229e-47	up	PREDICTED: heptahelical transmembrane protein 1
SMil_00008913	1881	3.31305	0	0	up	alcohol-forming fatty acyl-CoA reductase
SMil_00009456	1158	1.43508	7.95189e-39	3.19099e-38	up	COBRA-like protein 4
SMil_00019668	2229	2.11841	8.96275e-124	8.0775e-123	up	type I inositol polyphosphate 5-phosphatase 4
SMil_00011394	1632	2.10264	0	0	up	3-phosphoshikimate 1-carboxyvinyltransferase 2
SMil_00002532	1311	3.52159	0	0	up	probable polyamine transporter At3g13620
SMil_00006479	1272	2.29945	1.81346e-49	8.43514e-49	up	PREDICTED: beta-glucuronosyltransferase GlcAT14A-like
SMil_00011689	1086	1.58048	3.76963e-111	3.08752e-110	up	protein REVEILLE 6 isoform X1
SMil_00021322	1443	1.66043	0	0	up	4-coumarate:coenzyme A ligase 2
SMil_00018976	663	5.92724	8.33516e-144	8.46212e-143	up	putative germin-like protein 2-1
SMil_00009173	1599	1.73387	0	0	up	berberine bridge enzyme-like 18
SMil_00024374	720	2.5094	0	0	up	allene oxide cyclase
SMil_00006653	525	1.30224	2.8012e-18	7.50649e-18	up	DExH-box ATP-dependent RNA helicase DExH7, chloroplastic
SMil_00030381	612	1.31353	2.31705e-21	6.70663e-21	up	ureide permease 1 isoform X2
SMil_00024752	1209	1.73392	7.05641e-135	6.81935e-134	up	phosphoenolpyruvate/phosphate translocator 1, chloroplastic
SMil_00011604	801	1.13622	1.1172e-40	4.61704e-40	up	unnamed protein product
SMil_00013865	1080	1.84639	0	0	up	uncharacterized protein LOC105174506
SMil_00016304	2559	1.52813	6.58595e-42	2.77289e-41	up	phospholipase D delta-like
SMil_00004404	1551	1.29432	1.66921e-75	1.02934e-74	up	eIF-2-alpha kinase GCN2 isoform X1
SMil_00023831	1794	1.75913	2.65436e-268	4.442e-267	up	extra-large guanine nucleotide-binding protein 3
SMil_00010393	1221	3.24663	0	0	up	ethylene-responsive transcription factor RAP2-7 isoform X1
SMil_00022096	1185	1.26464	7.34368e-36	2.82651e-35	up	NAD kinase 2, chloroplastic
SMil_00025115	399	2.53188	9.37011e-30	3.24047e-29	up	putative disease resistance protein At1g50180
SMil_00024159	549	1.75478	3.57453e-63	1.94633e-62	up	NAC domain-containing protein 104 isoform X1
SMil_00027270	564	5.33886	0	0	up	cytochrome P450 CYP71AT92
SMil_00005225	1302	1.15453	6.5905e-15	1.62056e-14	up	zinc finger protein BRUTUS-like At1g18910 isoform X1
SMil_00026278	2007	1.33722	9.67842e-41	4.00651e-40	up	LOW QUALITY PROTEIN: histone-lysine N-methyltransferase ASHH2
SMil_00028942	1803	1.26515	7.24596e-23	2.1776e-22	up	G-type lectin S-receptor-like serine/threonine-protein kinase At1g11330
SMil_00002634	3051	1.35551	1.73541e-119	1.5142e-118	up	probable manganese-transporting ATPase PDR2
SMil_00022855	2571	1.14136	4.2112e-98	3.1505e-97	up	PREDICTED: protein NAP1 isoform X2
SMil_00016632	873	1.15813	2.13087e-48	9.79066e-48	up	protein COFACTOR ASSEMBLY OF COMPLEX C SUBUNIT B CCB2, chloroplastic isoform X2
SMil_00019306	633	1.35996	5.01426e-16	1.27218e-15	up	heavy metal-associated isoprenylated plant protein 4
SMil_00029367	816	1.71467	2.27574e-56	1.14662e-55	up	uncharacterized protein LOC105173886 isoform X1
SMil_00005656	1878	1.12117	2.60684e-130	2.45797e-129	up	mitogen-activated protein kinase kinase kinase 1
SMil_00017381	1476	2.57628	0	0	up	cytochrome P450 CYP76AK3
SMil_00017069	774	2.16872	6.91459e-42	2.90945e-41	up	uncharacterized protein LOC105159907 isoform X2
SMil_00006038	3090	1.14402	0	0	up	protein MEI2-like 4
SMil_00006181	4407	1.24001	5.89237e-188	7.34907e-187	up	uncharacterized protein LOC105166844
SMil_00028853	3090	1.66797	9.63374e-82	6.31243e-81	up	PREDICTED: putative receptor-like protein kinase At5g39000 isoform X1
SMil_00009001	1407	2.67714	0	0	up	lignan glucosyltransferase
SMil_00027245	642	1.74817	9.66058e-15	2.36369e-14	up	chalcone isomerase Type4
SMil_00012141	2700	1.04247	3.29866e-50	1.54868e-49	up	phospholipase D beta 1
SMil_00027821	1533	2.49554	9.43769e-256	1.52029e-254	up	linoleate 13S-lipoxygenase 2-1, chloroplastic-like
SMil_00017190	1224	1.04572	2.4204e-18	6.49632e-18	up	protein IQ-DOMAIN 31
SMil_00027156	699	1.13572	4.58839e-18	1.22401e-17	up	PREDICTED: sodium-coupled neutral amino acid transporter 4
SMil_00011948	675	1.58073	3.12455e-146	3.22158e-145	up	MYB5
SMil_00028978	222	1.31229	1.76706e-18	4.76443e-18	up	hypothetical protein
SMil_00007957	1899	2.18672	0	0	up	mitogen-activated protein kinase 19 isoform X2
SMil_00010163	1173	2.43089	4.45913e-80	2.87664e-79	up	PREDICTED: sodium/hydrogen exchanger 8
SMil_00001053	3315	2.974	0	0	up	PREDICTED: ABC transporter B family member 11-like
SMil_00022612	2979	2.46296	0	0	up	PREDICTED: copper-transporting ATPase RAN1
SMil_00020330	453	1.85308	7.23536e-64	3.97396e-63	up	AP2/EREBP Transcription Factors
SMil_00027399	2133	1.33115	9.61794e-122	8.5347e-121	up	hypothetical protein MIMGU_mgv1a023991mg
SMil_00021803	1419	2.3639	0	0	up	cytochrome P450 CYP71BE37
SMil_00000469	2145	1.5042	7.72603e-69	4.4716e-68	up	acyltransferase-like protein At3g26840, chloroplastic isoform X1
SMil_00011031	1449	3.10622	1.79287e-170	2.07843e-169	up	cytochrome P450 CYP72A219-like
SMil_00001169	879	1.01959	1.73393e-32	6.30599e-32	up	PREDICTED: uncharacterized protein LOC105956617
SMil_00028606	453	1.9631	3.42145e-47	1.54689e-46	up	ethylene-responsive transcription factor ERF008-like
SMil_00029669	837	1.09384	1.51561e-121	1.34403e-120	up	uncharacterized protein LOC105171868
SMil_00019530	1407	2.51677	0	0	up	uncharacterized protein LOC105160466
SMil_00017172	966	2.30002	1.03132e-31	3.69964e-31	up	cytochrome P450 CYP76AK3
SMil_00003011	621	1.4316	1.48091e-173	1.73383e-172	up	MYB transcription factor
SMil_00009006	2421	2.28014	0	0	up	glycerophosphodiester phosphodiesterase GDPDL3
SMil_00021919	1563	2.98447	4.99563e-177	5.9359e-176	up	cytochrome P450 86A1
SMil_00021120	1083	2.23185	1.33927e-60	7.093e-60	up	hypothetical protein MIMGU_mgv1a024803mg, partial
SMil_00006025	2736	1.37665	1.23691e-64	6.85325e-64	up	alpha-amylase 3, chloroplastic
SMil_00013995	1635	1.51444	3.94942e-160	4.35867e-159	up	berberine bridge enzyme-like 18
SMil_00017163	1446	2.90816	8.38344e-207	1.12695e-205	up	PREDICTED: uncharacterized protein LOC8262840
SMil_00024158	1221	1.24678	3.05946e-133	2.93472e-132	up	xylulose 5-phosphate/phosphate translocator, chloroplastic-like
SMil_00001739	1269	1.00997	2.59676e-81	1.69618e-80	up	DUF21 domain-containing protein At2g14520
SMil_00025307	1938	1.91621	5.83225e-98	4.35964e-97	up	PREDICTED: putative late blight resistance protein homolog R1A-10 isoform X1
SMil_00002921	1473	1.03851	1.42557e-143	1.44458e-142	up	calmodulin-binding transcription activator 4-like isoform X2
SMil_00000209	1377	1.42385	0	0	up	cellulose synthase A catalytic subunit 2 [UDP-forming]-like
SMil_00011507	462	1.00342	9.96969e-11	2.13354e-10	up	MLP-like protein 28
SMil_00017333	885	2.16827	3.05071e-92	2.17152e-91	up	uncharacterized protein LOC105160975
SMil_00029886	366	1.71599	1.51422e-18	4.08922e-18	up	hypothetical protein MIMGU_mgv1a0094071mg, partial
SMil_00001205	729	1.57266	1.94814e-41	8.13409e-41	up	PREDICTED: ACD11 homolog protein
SMil_00010878	1689	1.47028	4.85476e-268	8.1143e-267	up	glutamyl-tRNA reductase 1, chloroplastic
SMil_00003427	1044	1.50181	0	0	up	phenylcoumaran benzylic ether reductase-like protein
SMil_00023114	1563	2.82198	0	0	up	D-xylose-proton symporter-like 2 isoform X1
SMil_00001805	684	1.17995	5.21723e-45	2.28824e-44	up	polypyrimidine tract-binding protein3
SMil_00027565	870	1.26152	1.31393e-19	3.64934e-19	up	digalactosyldiacylglycerol synthase 1, chloroplastic
SMil_00023823	339	1.7497	3.1784e-17	8.30082e-17	up	PREDICTED: uncharacterized protein LOC105971311
SMil_00029544	924	1.16356	8.32649e-11	1.78669e-10	up	hypothetical protein MIMGU_mgv1a021434mg
SMil_00025426	636	1.5973	1.75081e-146	1.80724e-145	up	uncharacterized protein LOC105172276
SMil_00018673	2124	2.65067	0	0	up	synaptotagmin-3
SMil_00017411	585	1.544	2.59695e-68	1.49697e-67	up	Rhicadhesin receptor precursor
SMil_00019593	1161	2.91523	0	0	up	UDP-D-apiose/UDP-D-xylose synthase 2
SMil_00006137	1071	2.79956	9.99107e-95	7.27982e-94	up	RecName: Full=Bicyclogermacrene synthase; Short=Ovtps4
SMil_00022935	1056	1.06313	1.18763e-11	2.62716e-11	up	ABC transporter G family member 12
SMil_00002617	588	4.04406	0	0	up	unnamed protein product
SMil_00007406	1278	1.03182	1.24714e-60	6.60892e-60	up	CMP-sialic acid transporter 5
SMil_00028892	660	1.04093	2.21631e-19	6.12238e-19	up	alkane hydroxylase MAH1-like
SMil_00012198	2262	1.48082	9.36448e-242	1.43682e-240	up	uncharacterized protein LOC105164201 isoform X1
SMil_00016691	3003	1.02751	0	0	up	ribonuclease TUDOR 1
SMil_00025698	1173	1.75817	0	0	up	PREDICTED: S-adenosylmethionine synthase 3
SMil_00010791	1476	6.3013	4.8273e-154	5.17385e-153	up	purple acid phosphatase 22
SMil_00022114	3753	1.22938	2.01282e-61	1.07802e-60	up	uncharacterized protein LOC105159183 isoform X1
SMil_00022580	378	2.16716	1.1065e-23	3.39126e-23	up	PREDICTED: uncharacterized protein LOC104904929 isoform X2
SMil_00028801	1095	2.3084	0	0	up	chorismate mutase
SMil_00024678	1536	4.64506	0	0	up	ATP-dependent 6-phosphofructokinase 6
SMil_00020797	924	1.92627	0	0	up	3-hydroxy-3-methylglutaryl coenzyme A synthase
SMil_00018307	3261	2.48016	2.00422e-125	1.82813e-124	up	ABC transporter B family member 11-like
SMil_00024981	957	1.4935	5.22534e-185	6.41973e-184	up	B3 domain-containing protein At2g36080
SMil_00021764	363	1.81722	3.97469e-19	1.08944e-18	up	hypothetical protein MIMGU_mgv1a008085mg
SMil_00023870	411	1.36644	3.68237e-18	9.84736e-18	up	vestitone reductase
SMil_00022094	2466	1.08999	2.66667e-72	1.60041e-71	up	uncharacterized protein LOC105180295
SMil_00023825	2595	1.33708	1.65825e-119	1.44734e-118	up	potassium transporter 6 isoform X1
SMil_00028353	933	1.98334	2.58302e-231	3.84574e-230	up	4-hydroxy-3-methylbut-2-enyl diphosphate reductase 1
SMil_00021399	1689	2.18773	2.99042e-207	4.02587e-206	up	hypothetical protein MIMGU_mgv1a023055mg
SMil_00006086	927	2.14059	0	0	up	(RS)-norcoclaurine 6-O-methyltransferase-like
SMil_00018527	699	1.64951	3.25391e-114	2.73363e-113	up	PREDICTED: D-3-phosphoglycerate dehydrogenase 1, chloroplastic-like
SMil_00029537	882	1.43618	7.77603e-27	2.5436e-26	up	Putative ribonuclease H protein At1g65750 family
SMil_00001639	966	1.65209	0	0	up	PREDICTED: probable serine/threonine-protein kinase drkD
SMil_00025916	1863	1.85786	1.00802e-63	5.53088e-63	up	uncharacterized protein LOC105170244
SMil_00024595	4086	1.16045	7.92558e-206	1.06171e-204	up	helicase-like transcription factor CHR28 isoform X2
SMil_00029815	1611	4.0671	1.64545e-92	1.17433e-91	up	berberine bridge enzyme-like 18
SMil_00021622	114	1.41979	2.04643e-42	8.67399e-42	up	SnRK2.1
SMil_00015791	1749	1.88263	2.90904e-174	3.41617e-173	up	cytochrome P450 CYP71AU52
SMil_00003274	1452	1.14316	6.01073e-21	1.72397e-20	up	3-ketoacyl-CoA synthase 11-like
SMil_00009874	1347	2.2879	2.1894e-236	3.31243e-235	up	MLO-like protein 6
SMil_00003309	849	1.24648	1.30676e-19	3.62977e-19	up	SABATH methyltransferase 12
SMil_00025068	2823	1.93295	1.0199e-108	8.21216e-108	up	probable receptor-like protein kinase At1g30570
SMil_00030222	1626	5.2201	0	0	up	laccase-7
SMil_00011609	798	1.43968	4.93368e-45	2.16493e-44	up	hypothetical protein MIMGU_mgv1a020468mg, partial
SMil_00003159	555	3.40469	4.01278e-31	1.42461e-30	up	cytochrome P450 CYP71AU52
SMil_00006658	945	3.03694	0	0	up	protein TIFY 6B
SMil_00028390	1257	1.59442	1.42746e-44	6.21654e-44	up	cytochrome P450 CYP714A25
SMil_00002769	1146	1.68081	1.27769e-60	6.76819e-60	up	LOW QUALITY PROTEIN: protein CHUP1, chloroplastic
SMil_00018697	867	1.61107	2.1086e-153	2.25286e-152	up	uncharacterized protein LOC105166838
SMil_00018381	1836	4.27261	0	0	up	cytochrome P450 CYP71AT85
SMil_00021684	720	3.46088	4.19537e-139	4.14449e-138	up	PREDICTED: uncharacterized protein LOC105963444
SMil_00009979	1083	2.27704	2.58897e-37	1.01784e-36	up	cinnamyl alcohol dehydrogenase
SMil_00011618	1185	2.23709	0	0	up	PREDICTED: protein NETWORKED 4A
SMil_00001346	423	1.83598	4.27844e-35	1.62346e-34	up	hypothetical protein VITISV_003846
SMil_00024484	1500	1.16852	0	0	up	mechanosensitive ion channel protein 2, chloroplastic-like isoform X2
SMil_00016070	1581	1.57622	0	0	up	WRKY protein
SMil_00001176	2991	1.5741	1.0658e-118	9.21643e-118	up	uncharacterized protein LOC105180166
SMil_00009507	741	1.42569	0	0	up	reticulon-like protein B8
SMil_00002260	2634	1.42943	0	0	up	uncharacterized protein LOC105167449 isoform X1
SMil_00009505	1116	1.32154	1.06149e-40	4.39016e-40	up	N-acetyl-D-glucosamine kinase isoform X1
SMil_00014273	1308	1.0009	1.94047e-22	5.7769e-22	up	uncharacterized protein LOC105180111 isoform X2
SMil_00024207	954	1.85674	0	0	up	jasmonate ZIM domain protein 3, partial
SMil_00024644	831	1.67855	4.43752e-216	6.20179e-215	up	plastid division protein PDV1
SMil_00004241	4191	1.09416	1.11076e-48	5.12527e-48	up	helicase protein MOM1
SMil_00018861	1116	2.99387	5.62924e-86	3.81952e-85	up	hypothetical protein MIMGU_mgv1a008189mg
SMil_00017670	1386	3.40832	6.91e-211	9.44796e-210	up	mannan endo-1,4-beta-mannosidase 6 isoform X1
SMil_00018908	294	1.35738	2.81299e-05	4.73978e-05	up	hypothetical protein MIMGU_mgv1a019274mg
SMil_00027312	1107	1.17891	1.32603e-31	4.74491e-31	up	LOW QUALITY PROTEIN: probable inactive receptor kinase At4g23740
SMil_00019098	1359	1.77082	8.70498e-217	1.22036e-215	up	aluminum-activated malate transporter 2-like
SMil_00015798	1524	1.32174	0	0	up	cytochrome P450 CYP716A89
SMil_00022781	189	1.53553	8.39736e-14	1.99296e-13	up	succinate--CoA ligase [ADP-forming] subunit alpha-2, mitochondrial
SMil_00003222	1521	3.44905	0	0	up	cytochrome P450 CYP94B50
SMil_00004634	1179	1.16766	0	0	up	PTI1-like tyrosine-protein kinase 1 isoform X1
SMil_00003744	873	1.29154	7.79332e-210	1.06236e-208	up	PREDICTED: putative late blight resistance protein homolog R1A-10
SMil_00011152	1005	2.40815	0	0	up	PREDICTED: bifunctional epoxide hydrolase 2-like
SMil_00003576	186	1.96437	3.65173e-10	7.65892e-10	up	potassium channel KAT3
SMil_00013053	1149	1.04251	2.87069e-108	2.30599e-107	up	uncharacterized protein LOC105174622
SMil_00005104	2880	1.3317	1.70197e-150	1.79368e-149	up	uncharacterized protein LOC105160884
SMil_00002684	2271	2.14371	6.45999e-294	1.16361e-292	up	homeobox-leucine zipper protein GLABRA 2 isoform X1
SMil_00001087	774	3.41403	0	0	up	MYB-related transcription factor
SMil_00000996	2391	2.30642	1.0389e-88	7.20405e-88	up	2,3-oxidosqualene cyclase 2
SMil_00004791	2235	1.40082	2.77021e-43	1.18566e-42	up	PREDICTED: putative late blight resistance protein homolog R1A-10 isoform X2
SMil_00019497	1350	2.32278	0	0	up	IRK-interacting protein
SMil_00008478	2226	1.04096	2.41339e-63	1.31912e-62	up	heat shock 70 kDa protein 16
SMil_00009748	1089	1.93917	9.76667e-31	3.44079e-30	up	endoglucanase 12
SMil_00012266	393	1.27249	1.25117e-07	2.35977e-07	up	hypothetical protein CISIN_1g027605mg
SMil_00009358	2100	3.33185	0	0	up	limonene synthase
SMil_00007425	1752	1.31839	1.63963e-44	7.13591e-44	up	malonate--CoA ligase
SMil_00028534	1701	3.61072	4.99447e-112	4.11308e-111	up	laccase-7
SMil_00028550	1476	1.60044	6.91046e-100	5.25098e-99	up	low affinity sulfate transporter 3
SMil_00003556	1476	1.75732	3.45808e-217	4.85546e-216	up	V-type proton ATPase subunit a3
SMil_00001975	831	1.24545	1.19518e-83	7.96603e-83	up	uncharacterized protein At3g49720-like
SMil_00028089	771	3.60683	2.70892e-80	1.75047e-79	up	extracellular ribonuclease LE
SMil_00008370	1851	1.38111	0	0	up	outer envelope protein 61
SMil_00007470	1047	2.25741	1.22969e-58	6.37696e-58	up	MLO-like protein 12
SMil_00029751	507	2.37397	0	0	up	ERF1
SMil_00011882	663	1.47754	2.52497e-29	8.66256e-29	up	PREDICTED: AP3-complex subunit beta-A
SMil_00028750	1833	1.37065	7.39871e-50	3.46341e-49	up	putative disease resistance protein At1g50180 isoform X2
SMil_00020670	360	1.44161	6.94944e-26	2.2315e-25	up	NT16 polypeptide
SMil_00024741	1722	1.16287	3.84782e-98	2.88183e-97	up	mitogen-activated protein kinase kinase kinase 1
SMil_00025580	987	1.43755	9.58388e-36	3.68194e-35	up	diacylglycerol kinase 1
SMil_00027716	1008	2.46438	4.94744e-149	5.17383e-148	up	glucan endo-1,3-beta-glucosidase, acidic-like
SMil_00007165	1224	4.0519	0	0	up	PREDICTED: glyoxylate/hydroxypyruvate reductase HPR3-like
SMil_00013396	6294	1.44296	8.67778e-180	1.04114e-178	up	methyl-CpG-binding domain-containing protein 9
SMil_00023781	2289	1.27909	5.09419e-111	4.17115e-110	up	PREDICTED: uncharacterized protein LOC105977041
SMil_00011064	945	1.07256	0	0	up	1-aminocyclopropane-1-carboxylic acid oxidase
SMil_00020488	1365	1.4753	1.43777e-34	5.41323e-34	up	PREDICTED: GABA transporter 1-like
SMil_00001249	7104	1.10827	1.26277e-173	1.47907e-172	up	callose synthase 11
SMil_00001369	666	1.03545	8.88792e-12	1.97366e-11	up	basic helix-loop-helix transcription factor
SMil_00026135	1572	2.01462	0	0	up	phospho-2-dehydro-3-deoxyheptonate aldolase 2, chloroplastic
SMil_00022821	1248	1.14551	0	0	up	glucose-6-phosphate 1-dehydrogenase, cytoplasmic isoform
SMil_00003987	1128	1.08318	2.93339e-213	4.0434e-212	up	CBL-interacting serine/threonine-protein kinase 3-like
SMil_00005110	522	1.06698	2.10051e-32	7.62793e-32	up	uncharacterized protein LOC105163552
SMil_00006342	1929	1.01404	1.65189e-164	1.86479e-163	up	LOW QUALITY PROTEIN: mitochondrial Rho GTPase 1
SMil_00024925	1086	2.38684	0	0	up	tyrosine aminotransferase
SMil_00016038	1086	1.13935	5.82186e-21	1.67015e-20	up	uncharacterized protein LOC105174676
SMil_00027706	927	1.69694	0	0	up	PREDICTED: expansin-like A2
SMil_00014367	1842	1.10384	1.78752e-57	9.12324e-57	up	putative late blight resistance protein homolog R1B-16 isoform X1
SMil_00015376	2163	2.31754	3.9844e-296	7.21046e-295	up	putative late blight resistance protein homolog R1A-10
SMil_00014006	663	1.68145	1.93079e-19	5.34181e-19	up	cytochrome P450 CYP82U4
SMil_00023653	1404	1.1556	1.65398e-36	6.41975e-36	up	PREDICTED: protein trichome birefringence-like 3
SMil_00018855	216	1.85071	2.63751e-16	6.73517e-16	up	serine/threonine phosphatase
SMil_00026584	1098	2.11792	5.32748e-43	2.27302e-42	up	PREDICTED: ABC transporter G family member 25
SMil_00030061	330	1.79331	2.53756e-99	1.92012e-98	up	mevalonate diphosphate decarboxylase
SMil_00026416	435	1.40295	7.1962e-39	2.88945e-38	up	uncharacterized protein LOC105160775
SMil_00002933	294	2.87523	2.18401e-44	9.48994e-44	up	uncharacterized protein LOC105177224
SMil_00024988	1005	1.98553	1.0045e-97	7.4901e-97	up	gibberellin biosynthesis-related protein GA2ox5
SMil_00030149	531	1.56546	0	0	up	PREDICTED: uncharacterized protein LOC109190909
SMil_00022753	1521	1.55964	1.33836e-128	1.24548e-127	up	uncharacterized protein LOC105165041
SMil_00010938	2115	3.74133	0	0	up	probable galactinol--sucrose galactosyltransferase 2
SMil_00018897	993	1.56552	0	0	up	glutathione S-transferase L3-like isoform X1
SMil_00014048	1563	1.20088	1.39281e-72	8.3794e-72	up	serine carboxypeptidase-like 34
SMil_00025257	1698	4.3208	0	0	up	laccase-15-like
SMil_00026150	648	3.25268	4.8166e-178	5.74077e-177	up	basic helix-loop-helix transcription factor
SMil_00021821	2109	1.20414	6.56741e-149	6.86528e-148	up	VHS domain-containing protein At3g16270
SMil_00026058	1314	1.52503	8.97902e-38	3.55582e-37	up	putative late blight resistance protein homolog R1B-16
SMil_00029716	2337	1.45878	4.71397e-134	4.54427e-133	up	hypothetical protein F511_06621
SMil_00015311	1626	1.14547	1.20183e-111	9.87339e-111	up	YTH domain-containing family protein 2 isoform X2
SMil_00000267	1875	1.30401	0	0	up	endoglucanase 25-like
SMil_00027720	609	1.83543	1.38008e-32	5.02786e-32	up	phosphoserine aminotransferase 2, chloroplastic
SMil_00013893	762	5.24955	0	0	up	basic helix-loop-helix transcription factor
SMil_00024483	1197	1.036	4.39235e-178	5.23742e-177	up	uncharacterized protein At1g04910-like
SMil_00003050	528	1.28093	1.22224e-56	6.17425e-56	up	uncharacterized protein LOC105166332
SMil_00026567	2070	2.00519	2.68059e-100	2.04202e-99	up	hypothetical protein MIMGU_mgv1a018451mg
SMil_00009059	969	1.51732	3.62462e-26	1.17207e-25	up	uncharacterized protein LOC105157804
SMil_00026736	519	1.9218	1.53341e-32	5.58271e-32	up	PREDICTED: non-specific lipid transfer protein GPI-anchored 2
SMil_00023280	999	3.11566	0	0	up	F-box protein At1g78280
SMil_00015277	363	1.20952	4.71936e-24	1.45961e-23	up	probable methyltransferase PMT11
SMil_00002498	1701	2.09546	0	0	up	LOW QUALITY PROTEIN: uncharacterized protein LOC105175389
SMil_00004681	1425	1.62142	2.28575e-145	2.34072e-144	up	CBL-interacting protein kinase 18
SMil_00013317	1893	1.7121	1.73212e-52	8.36965e-52	up	sister chromatid cohesion protein PDS5 homolog A isoform X3
SMil_00002180	825	1.24845	1.3648e-24	4.2663e-24	up	uncharacterized protein LOC105171307
SMil_00009836	543	1.33284	2.94368e-42	1.24343e-41	up	putative late blight resistance protein homolog R1A-10
SMil_00007659	4671	1.11503	0	0	up	callose synthase 9
SMil_00010244	621	1.23078	1.17448e-99	8.91195e-99	up	uncharacterized protein LOC105178309
SMil_00020082	1053	2.79232	1.27472e-288	2.28096e-287	up	cysteine protease XCP2
SMil_00005657	4617	1.57564	0	0	up	PREDICTED: LOW QUALITY PROTEIN: ABC transporter B family member 6
SMil_00026146	1458	2.57801	0	0	up	cytochrome P450 monooxygenase CS'3H isoform
SMil_00009530	1077	1.92207	2.84719e-55	1.41743e-54	up	hypothetical protein MIMGU_mgv1a006516mg
SMil_00027987	408	1.41326	7.31904e-24	2.25285e-23	up	PREDICTED: glutaredoxin-C6
SMil_00024277	2454	1.29724	1.8752e-84	1.2585e-83	up	RNA polymerase II C-terminal domain phosphatase-like 2 isoform X2
SMil_00027681	1950	1.93358	0	0	up	sulfate transporter 3.1
SMil_00029857	1050	1.02167	1.76345e-13	4.13815e-13	up	uncharacterized protein LOC105162418
SMil_00029116	921	1.59793	4.52637e-132	4.30831e-131	up	PREDICTED: non-specific phospholipase C3
SMil_00015767	1755	1.07625	6.32139e-31	2.23398e-30	up	uncharacterized protein LOC105178028 isoform X2
SMil_00027015	414	2.5135	4.76144e-52	2.29054e-51	up	uncharacterized acetyltransferase At3g50280-like
SMil_00005918	435	1.44558	3.3962e-29	1.16295e-28	up	PREDICTED: adenylyl-sulfate kinase 3
SMil_00004921	615	3.4342	1.95268e-55	9.74617e-55	up	putative disease resistance protein RGA1
SMil_00027803	1530	1.75429	0	0	up	cytochrome P450 CYP92A73
SMil_00002401	3114	1.04956	1.44295e-57	7.36875e-57	up	BTB/POZ domain-containing protein At1g04390
SMil_00015485	5424	1.19709	3.08596e-301	5.67159e-300	up	proteasome activator subunit 4
SMil_00005650	828	1.52066	9.79402e-159	1.0726e-157	up	R2R3-MYB transcription factor An
SMil_00014292	453	6.17501	0	0	up	PREDICTED: transcription factor bHLH36
SMil_00016132	1695	1.11081	2.92145e-141	2.91897e-140	up	scarecrow-like protein 8
SMil_00009101	11139	1.47403	0	0	up	E3 ubiquitin-protein ligase UPL1
SMil_00025310	1770	1.07238	5.75602e-31	2.03524e-30	up	uncharacterized protein At1g04910-like
SMil_00016904	1344	1.44865	9.01597e-24	2.76983e-23	up	aluminum-activated malate transporter 2-like
SMil_00014105	4167	1.22712	4.28106e-52	2.06128e-51	up	hypothetical protein MIMGU_mgv1a023735mg, partial
SMil_00026321	1779	1.77407	3.87057e-166	4.40424e-165	up	probable inactive receptor kinase At5g58300
SMil_00015041	660	1.03937	1.06785e-07	2.01878e-07	up	NAC domain-containing protein 92
SMil_00027569	2334	1.06534	1.9417e-31	6.93242e-31	up	DExH-box ATP-dependent RNA helicase DExH11
SMil_00013504	1032	1.1657	8.04033e-17	2.07882e-16	up	sugar carrier protein C
SMil_00016315	543	1.5786	2.84633e-21	8.22196e-21	up	unnamed protein product
SMil_00029545	1422	2.3817	8.90009e-58	4.55448e-57	up	PREDICTED: putative late blight resistance protein homolog R1A-10
SMil_00010010	1002	5.74016	0	0	up	cytochrome P450 CYP71AT92
SMil_00023313	1026	2.20081	0	0	up	aldehyde dehydrogenase-like
SMil_00012898	1563	1.46395	1.83733e-29	6.31622e-29	up	synaptotagmin-3 isoform X1
SMil_00013617	690	2.63749	2.8846e-96	2.12753e-95	up	limonene synthase
SMil_00017573	1602	1.31266	4.79555e-24	1.48249e-23	up	hypothetical protein MIMGU_mgv1a026323mg
SMil_00026847	330	1.60105	3.71289e-16	9.44926e-16	up	pheophytinase, chloroplastic
SMil_00017383	372	1.54501	7.28581e-40	2.97385e-39	up	hypothetical protein
SMil_00026677	525	1.06656	7.0716e-28	2.35839e-27	up	ethylene-responsive transcription factor 13-like
SMil_00015863	1395	1.38734	1.61284e-100	1.23001e-99	up	lysine histidine transporter 1-like isoform X1
SMil_00010985	4464	1.67981	1.45233e-276	2.50302e-275	up	ABC transporter G family member 35-like
SMil_00018408	1452	1.71673	1.49599e-215	2.08969e-214	up	eukaryotic peptide chain release factor subunit 1-3-like
SMil_00029565	1617	1.53517	2.83979e-65	1.58541e-64	up	auxilin-related protein 2
SMil_00015771	2250	2.19667	0	0	up	leucine-rich repeat extensin-like protein 4
SMil_00006845	1644	1.36584	5.33618e-37	2.08881e-36	up	uncharacterized protein LOC105173986 isoform X1
SMil_00025185	1011	1.20185	1.59265e-40	6.56594e-40	up	cytochrome P450 CYP71A59
SMil_00022432	2175	2.74304	4.7985e-80	3.09263e-79	up	wall-associated receptor kinase-like 10
SMil_00000450	1383	1.39465	3.77126e-60	1.9884e-59	up	uncharacterized protein LOC105165041
SMil_00000121	2247	1.06992	3.57342e-32	1.29369e-31	up	Long-Chain Acyl-CoA Synthetase
SMil_00022827	1362	2.18991	3.75667e-57	1.90801e-56	up	lysine histidine transporter 1-like isoform X1
SMil_00017801	825	1.867	1.9617e-50	9.23871e-50	up	OTU domain-containing protein DDB_G0284757 isoform X1
SMil_00002853	1065	1.62636	0	0	up	glycerophosphodiester phosphodiesterase GDPD1, chloroplastic-like
SMil_00015354	1263	2.61921	0	0	up	3-ketoacyl-CoA synthase 1
SMil_00006973	1464	3.1956	1.28305e-100	9.79601e-100	up	G-type lectin S-receptor-like serine/threonine-protein kinase At1g11330
SMil_00001432	534	1.71055	0	0	up	PREDICTED: uncharacterized protein LOC105976094
SMil_00010064	2859	1.40746	2.50075e-212	3.43657e-211	up	LEAF RUST 10 DISEASE-RESISTANCE LOCUS RECEPTOR-LIKE PROTEIN KINASE-like 1.4
SMil_00021252	183	2.85488	8.29906e-18	2.19981e-17	up	1-aminocyclopropane-1-carboxylate oxidase1-like
SMil_00017251	1362	1.14352	3.661e-276	6.29752e-275	up	PREDICTED: dihydrolipoyllysine-residue succinyltransferase component of 2-oxoglutarate dehydrogenase complex 2, mitochondrial-like isoform X1
SMil_00027013	1221	2.30422	0	0	up	uncharacterized acetyltransferase At3g50280-like
SMil_00008875	480	1.81075	5.55153e-12	1.24121e-11	up	PREDICTED: disease resistance RPP8-like protein 3
SMil_00003026	2832	1.03922	1.12137e-148	1.17087e-147	up	probable ubiquitin-conjugating enzyme E2 24 isoform X2
SMil_00018211	660	2.42616	1.23841e-152	1.3195e-151	up	uncharacterized protein LOC105163966
SMil_00012129	3018	2.16436	0	0	up	cellulose synthase A catalytic subunit 4 [UDP-forming]
SMil_00008386	108	1.57412	2.86982e-19	7.89952e-19	up	hypothetical protein
SMil_00004062	1923	2.2886	0	0	up	hypothetical protein MIMGU_mgv1a002739mg
SMil_00009021	927	1.18004	1.20955e-48	5.5764e-48	up	cyclin-T1-3-like
SMil_00007979	1893	1.32321	9.33101e-295	1.68523e-293	up	vacuolar-sorting receptor 3
SMil_00020039	3546	1.05238	2.66238e-57	1.35552e-56	up	putative receptor-like protein kinase At5g39000
SMil_00017961	966	1.14783	0	0	up	uncharacterized protein LOC105166274
SMil_00021985	1197	1.12824	6.68397e-42	2.81328e-41	up	putative solanesyl diphosphate synthase
SMil_00022248	1710	1.189	7.32252e-138	7.19442e-137	up	uncharacterized RING finger protein C4G3.12c-like
SMil_00025268	957	1.55581	2.48259e-26	8.05178e-26	up	PREDICTED: RAB6A-GEF complex partner protein 1-like isoform X1
SMil_00017382	1182	2.48855	0	0	up	cytochrome P450 CYP76AK3
SMil_00011429	1875	1.97102	0	0	up	NADP-dependent malic enzyme, chloroplastic-like
SMil_00011859	300	1.25203	5.13269e-24	1.58491e-23	up	mitochondrial pyruvate carrier 3-like
SMil_00022630	5565	1.06589	1.00673e-111	8.27312e-111	up	E3 ubiquitin-protein ligase listerin isoform X1
SMil_00000593	2490	1.98555	2.08872e-213	2.88349e-212	up	paired amphipathic helix protein Sin3-like 3
SMil_00018425	1164	1.23969	0	0	up	putative squalene synthase 2
SMil_00013059	1008	3.42042	0	0	up	protein DOWNY MILDEW RESISTANCE 6
SMil_00025269	1509	1.38923	3.086e-33	1.1368e-32	up	hypothetical protein MIMGU_mgv1a000520mg
SMil_00023464	1356	1.29595	7.77273e-252	1.23594e-250	up	UDP-glycosyltransferase 74F2-like
SMil_00017769	711	1.92929	7.83526e-176	9.26131e-175	up	acid phosphatase 1
SMil_00009981	528	1.80774	0	0	up	cinnamyl alcohol dehydrogenase
SMil_00022469	2997	1.0079	2.01865e-82	1.32977e-81	up	LOW QUALITY PROTEIN: uncharacterized protein LOC105173116
SMil_00005203	912	2.53832	2.35602e-159	2.58752e-158	up	trihelix transcription factor GT-3b
SMil_00020342	1230	2.10002	0	0	up	protein DMR6-LIKE OXYGENASE 1-like
SMil_00026270	1437	1.02703	4.57877e-119	3.97848e-118	up	ferrochelatase-2, chloroplastic isoform X1
SMil_00000516	2376	1.09264	7.24406e-35	2.73957e-34	up	G-type lectin S-receptor-like serine/threonine-protein kinase At4g27290 isoform X1
SMil_00007632	246	1.89267	4.05125e-21	1.16615e-20	up	PREDICTED: LOW QUALITY PROTEIN: xanthine dehydrogenase 1-like
SMil_00022489	774	1.74336	5.60932e-41	2.32952e-40	up	chavicol O-methyltransferase
SMil_00025931	2676	3.25026	0	0	up	probable linoleate 9S-lipoxygenase 5 isoform X1
SMil_00010004	612	3.34281	0	0	up	perillyl alcohol and perillaldehyde synthase cytochrome P450 CYP71AT146
SMil_00020124	1044	2.26453	4.37886e-110	3.56071e-109	up	probable WRKY transcription factor 14
SMil_00008815	1692	1.03258	3.01044e-18	8.06481e-18	up	uncharacterized protein LOC105160533 isoform X1
SMil_00007706	1509	3.06972	7.67019e-247	1.20132e-245	up	perillyl alcohol and perillaldehyde synthase cytochrome P450 CYP71AT146
SMil_00028004	1422	1.29545	2.01138e-123	1.80791e-122	up	cytochrome P450
SMil_00011271	2484	1.08084	7.81987e-138	7.68029e-137	up	lysine-specific demethylase JMJ706
SMil_00005445	1617	1.8541	5.29283e-248	8.31375e-247	up	probable galacturonosyltransferase 14
SMil_00007041	519	3.02774	0	0	up	hypothetical protein MIMGU_mgv1a026579mg
SMil_00028434	1227	1.13522	8.63258e-104	6.74276e-103	up	two-pore potassium channel 5
SMil_00007099	1107	1.87211	1.14737e-106	9.12212e-106	up	auxin efflux carrier component 5-like
SMil_00019885	1758	2.503	0	0	up	phenylalanine ammonia-lyase
SMil_00010422	1536	1.94234	8.49915e-41	3.52048e-40	up	cytochrome P450 CYP749A39
SMil_00010882	1515	1.23111	2.82142e-48	1.29416e-47	up	fatty acid amide hydrolase
SMil_00015959	2247	2.36549	0	0	up	copalyl diphosphate synthase
SMil_00009195	6384	1.32044	6.69042e-160	7.37469e-159	up	TATA-binding protein-associated factor BTAF1
SMil_00011910	1407	1.16474	1.95073e-16	4.99599e-16	up	probable galacturonosyltransferase 12
SMil_00029128	822	1.22735	0	0	up	uncharacterized protein LOC105173288
SMil_00024903	705	1.02511	2.32119e-08	4.51975e-08	up	hypothetical protein
SMil_00024047	783	2.93191	1.18179e-115	1.00089e-114	up	expansin-B15
SMil_00004511	783	3.75128	1.56149e-233	2.34413e-232	up	WRKY protein
SMil_00018853	825	1.25283	0	0	up	PREDICTED: xyloglucan endotransglucosylase/hydrolase protein 15-like
SMil_00017049	1443	1.82589	5.52019e-55	2.74411e-54	up	proline transporter 2 isoform X2
SMil_00013680	1566	1.16139	0	0	up	phospho-2-dehydro-3-deoxyheptonate aldolase 2, chloroplastic-like
SMil_00008242	2067	1.19912	0	0	up	EIN3-binding F-box protein 1-like
SMil_00015518	3549	2.74628	0	0	up	putative ABC transporter B family member 8, partial
SMil_00012477	2547	1.83836	0	0	up	probable galactinol--sucrose galactosyltransferase 6
SMil_00020049	366	1.29419	1.17819e-44	5.1417e-44	up	PREDICTED: thioredoxin H-type
SMil_00025997	1497	2.9882	1.31062e-176	1.5539e-175	up	3-ketoacyl-CoA synthase 11
SMil_00005091	1656	1.58612	5.92121e-58	3.03581e-57	up	UDP-N-acetylglucosamine--peptide N-acetylglucosaminyltransferase 110 kDa subunit
SMil_00015239	2040	2.05407	4.90106e-59	2.55429e-58	up	ABC transporter B family member 11-like
SMil_00007083	6624	1.53257	0	0	up	acetyl-CoA carboxylase
SMil_00005925	321	1.63879	1.41938e-09	2.91009e-09	up	hypothetical protein
SMil_00010220	3219	1.26312	1.94898e-226	2.84553e-225	up	PREDICTED: protein transport protein Sec24-like At3g07100
SMil_00025584	1386	3.3609	5.80412e-66	3.26318e-65	up	patatin-like protein 2
SMil_00027678	183	1.35294	4.0493e-51	1.92542e-50	up	hypothetical protein M569_10976
SMil_00001526	2643	2.35689	0	0	up	protein NRT1/ PTR FAMILY 7.2 isoform X1
SMil_00008205	1332	1.5641	5.6731e-201	7.44169e-200	up	protein NRT1/ PTR FAMILY 5.5
SMil_00029445	633	1.26515	7.24596e-23	2.1776e-22	up	nicotinate phosphoribosyltransferase 2 isoform X2
SMil_00008249	453	1.95922	1.52854e-68	8.82227e-68	up	ethylene-responsive transcription factor ERF008-like
SMil_00028225	1251	1.03607	1.91536e-156	2.07334e-155	up	PREDICTED: apyrase-like
SMil_00016939	339	1.55722	7.76407e-08	1.47749e-07	up	hypothetical protein MIMGU_mgv1a003066mg
SMil_00004978	252	1.68445	3.66971e-142	3.68833e-141	up	PREDICTED: uncharacterized protein LOC105967826
SMil_00025037	864	5.04668	2.96191e-229	4.37624e-228	up	phenylcoumaran benzylic ether reductase-like protein
SMil_00030274	486	1.56037	3.72189e-77	2.3285e-76	up	allergen
SMil_00028279	1536	3.75257	0	0	up	cytochrome P450 CYP72A329
SMil_00026812	1089	1.15475	1.05082e-36	4.09562e-36	up	PREDICTED: uncharacterized protein LOC105974069
SMil_00009403	1191	1.22991	1.49624e-279	2.59517e-278	up	putative 12-oxophytodienoate reductase 11
SMil_00006494	3165	1.06924	0	0	up	importin beta-like SAD2
SMil_00013491	657	1.53072	9.49671e-186	1.17099e-184	up	protein LURP-one-related 5-like
SMil_00003284	2895	1.37196	8.16508e-69	4.7237e-68	up	DNA-directed RNA polymerase II subunit 1
SMil_00029429	564	1.65952	5.60753e-21	1.60935e-20	up	hypothetical protein JCGZ_14538
SMil_00023721	912	1.91047	3.42931e-38	1.36563e-37	up	PREDICTED: protein NRT1/ PTR FAMILY 6.3-like
SMil_00024912	753	1.21855	2.62909e-12	5.94649e-12	up	putative U-box domain-containing protein 50
SMil_00012766	1398	1.77752	2.40864e-30	8.42653e-30	up	glutamate receptor 2.1-like isoform X4
SMil_00001374	1515	1.2763	1.72857e-39	7.00702e-39	up	putative late blight resistance protein homolog R1B-14
SMil_00009650	3732	3.55897	0	0	up	ABC transporter B family member 15-like
SMil_00004655	6399	1.20815	0	0	up	calpain-type cysteine protease DEK1
SMil_00009638	840	1.04952	3.53973e-89	2.46085e-88	up	uncharacterized protein LOC105156620
SMil_00000170	1308	1.88767	7.53488e-204	9.96581e-203	up	PREDICTED: agmatine coumaroyltransferase-2-like
SMil_00007405	1044	1.06831	4.41067e-80	2.84605e-79	up	solute carrier family 35 member F1 isoform X2
SMil_00013048	4785	1.58335	0	0	up	LOW QUALITY PROTEIN: uncharacterized protein LOC105157180
SMil_00010417	2103	1.64608	3.18939e-163	3.57515e-162	up	basic helix-loop-helix transcription factor
SMil_00021440	771	1.02792	5.27422e-11	1.13958e-10	up	uncharacterized protein LOC105177282
SMil_00011518	2523	1.88633	0	0	up	receptor-like protein kinase THESEUS 1
SMil_00003310	1041	2.47661	1.13502e-123	1.02189e-122	up	hypothetical protein MIMGU_mgv1a008654mg
SMil_00013326	4035	1.68655	0	0	up	ABC Acyl Transporter
SMil_00008218	1332	1.07962	0	0	up	protein ZINC INDUCED FACILITATOR 1-like
SMil_00014175	1368	2.49778	0	0	up	CBL-interacting protein kinase 2
SMil_00023077	1833	1.28591	2.24877e-85	1.5186e-84	up	uncharacterized protein LOC105156465 isoform X2
SMil_00018654	1269	1.70634	0	0	up	probable choline kinase 1
SMil_00014972	750	1.63371	1.12679e-56	5.69313e-56	up	protein NETWORKED 1A-like
SMil_00013084	1149	4.27703	0	0	up	arogenate dehydrogenase 2, chloroplastic-like
SMil_00019164	1371	1.27018	1.00796e-38	4.04003e-38	up	uncharacterized protein LOC105162468 isoform X1
SMil_00016940	486	1.29532	5.03616e-08	9.65892e-08	up	protein GLE1
SMil_00009470	1461	1.13925	0	0	up	PREDICTED: aldehyde dehydrogenase family 2 member C4
SMil_00012947	1233	1.33491	1.24207e-55	6.21311e-55	up	PREDICTED: protein FAR1-RELATED SEQUENCE 9-like
SMil_00022378	1056	1.48161	7.0031e-46	3.11023e-45	up	peroxisome biogenesis protein 16
SMil_00008773	1278	1.12457	2.75395e-43	1.17889e-42	up	PREDICTED: type I inositol 1,4,5-trisphosphate 5-phosphatase CVP2
SMil_00027727	4335	1.17676	0	0	up	clathrin heavy chain 1-like
SMil_00000114	1230	1.2053	0	0	up	6-phosphogluconate dehydrogenase, decarboxylating 3
SMil_00010974	1665	5.10614	0	0	up	H(\+)-transporting atpase plant/fungi plasma membrane type, putative
SMil_00004003	540	1.29945	3.1433e-173	3.67219e-172	up	uncharacterized protein LOC105157832
SMil_00016056	627	2.56515	0	0	up	PREDICTED: uncharacterized protein LOC105970144
SMil_00000977	1089	1.65228	4.32857e-86	2.93846e-85	up	PREDICTED: protein SABRE
SMil_00000613	1983	1.16914	2.83047e-67	1.61205e-66	up	LOW QUALITY PROTEIN: alkaline/neutral invertase A, mitochondrial
SMil_00018113	2106	1.42777	3.09047e-64	1.7057e-63	up	exportin-7 isoform X1
SMil_00019264	1530	1.24034	2.32133e-25	7.37447e-25	up	cytochrome P450 CYP749A40
SMil_00006663	948	1.11844	1.08825e-10	2.32513e-10	up	PREDICTED: metalloendoproteinase 1-like
SMil_00013663	408	1.81501	1.29223e-149	1.35606e-148	up	3-hydroxy-3-methylglutaryl-coenzyme A reductase 3
SMil_00001465	669	1.23068	0	0	up	PREDICTED: tubulin beta-2 chain
SMil_00004871	777	2.20538	2.11896e-28	7.14317e-28	up	PREDICTED: uncharacterized protein LOC105969303
SMil_00022721	816	1.6438	2.28086e-33	8.41809e-33	up	LOW QUALITY PROTEIN: probable beta-1,4-xylosyltransferase IRX9
SMil_00004394	1563	3.14423	0	0	up	inositol transporter 1
SMil_00004023	357	1.09615	2.34427e-06	4.18211e-06	up	uncharacterized protein LOC105179356 isoform X1
SMil_00012815	2577	1.07261	4.1429e-126	3.79677e-125	up	receptor-like protein kinase HERK 1
SMil_00010034	11358	1.39408	0	0	up	LOW QUALITY PROTEIN: uncharacterized protein LOC105155975
SMil_00028468	1557	1.45434	3.33059e-83	2.21118e-82	up	PREDICTED: putative late blight resistance protein homolog R1A-3
SMil_00009879	2466	1.48931	0	0	up	phosphoinositide phosphatase SAC3-like isoform X1
SMil_00004049	2907	2.52095	0	0	up	putative leucine-rich repeat receptor-like serine/threonine-protein kinase At2g24130
SMil_00017889	462	1.08141	1.05031e-38	4.20792e-38	up	PREDICTED: probable E3 ubiquitin-protein ligase XERICO
SMil_00023773	1533	1.56665	9.27755e-174	1.08761e-172	up	cytochrome P450 CYP81B61
SMil_00001687	477	1.81641	0	0	up	major allergen Pru ar 1-like isoform X2
SMil_00024684	1506	1.6224	1.84905e-74	1.13175e-73	up	putative late blight resistance protein homolog R1A-10 isoform X2
SMil_00005152	3078	1.74476	0	0	up	hypothetical protein DCAR_024720
SMil_00021473	756	1.21894	5.90511e-26	1.89886e-25	up	apoptosis inhibitor 5-like protein API5
SMil_00025804	2151	1.03868	1.61972e-46	7.24453e-46	up	PREDICTED: putative disease resistance protein RGA3
SMil_00028786	1155	1.37677	1.33472e-126	1.22652e-125	up	uncharacterized protein LOC105160002
SMil_00023859	825	2.36458	3.92855e-166	4.46646e-165	up	uncharacterized protein LOC105166052 isoform X1
SMil_00026381	1722	1.2264	2.10537e-33	7.77461e-33	up	65-kDa microtubule-associated protein 8 isoform X1
SMil_00022749	861	1.10808	3.0326e-23	9.19784e-23	up	hypothetical protein MIMGU_mgv1a023877mg, partial
SMil_00000989	2667	1.11922	1.86378e-27	6.16421e-27	up	periodic tryptophan protein 2 homolog
SMil_00021722	1692	1.59779	3.84e-51	1.82622e-50	up	polyphenol oxidase I, chloroplastic-like
SMil_00027453	876	1.01164	1.94393e-33	7.18238e-33	up	PREDICTED: probable serine/threonine-protein kinase NAK
SMil_00005082	1314	1.39684	8.98781e-210	1.22457e-208	up	PREDICTED: probable carboxylesterase 16
SMil_00027827	1461	1.4167	0	0	up	putative squalene synthase 1
SMil_00019500	1683	1.0697	6.20305e-66	3.48674e-65	up	F-box/WD-40 repeat-containing protein At5g21040-like
SMil_00014909	681	1.50177	1.47126e-23	4.49599e-23	up	plant-specific TFIIB-related protein PTF2
SMil_00013632	720	1.72513	1.55941e-127	1.44375e-126	up	probable 2-oxoglutarate-dependent dioxygenase AOP1 isoform X1
SMil_00010852	474	1.08098	7.17006e-121	6.32734e-120	up	PREDICTED: uncharacterized protein LOC105957157
SMil_00020055	2781	1.40086	3.04631e-124	2.75182e-123	up	unnamed protein product
SMil_00028734	1395	1.06099	2.13877e-22	6.35678e-22	up	flavonoid 3-O-glucosyltransferase
SMil_00027284	750	2.88418	1.17951e-243	1.82317e-242	up	hypothetical protein MIMGU_mgv1a025859mg
SMil_00024562	5859	1.0035	7.89682e-99	5.94882e-98	up	Dicer-like protein 1
SMil_00003077	1851	1.77124	3.48363e-63	1.89798e-62	up	uncharacterized protein At1g04910 isoform X2
SMil_00001678	567	1.22187	3.58638e-10	7.52476e-10	up	LOW QUALITY PROTEIN: E3 ubiquitin-protein ligase BRE1A
SMil_00005811	3540	1.38939	6.72649e-115	5.6738e-114	up	uncharacterized protein LOC105173090
SMil_00002566	1254	5.94595	2.44604e-241	3.74669e-240	up	LOW QUALITY PROTEIN: uncharacterized acetyltransferase At3g50280-like
SMil_00018608	1902	1.2836	9.53481e-237	1.44417e-235	up	PREDICTED: auxilin-related protein 2-like
SMil_00029956	438	1.00324	1.60659e-71	9.56585e-71	up	basic 7S globulin 2
SMil_00011634	864	1.5135	2.87566e-39	1.16049e-38	up	protein NLP6
SMil_00002710	1335	1.35565	2.63531e-213	3.63622e-212	up	F-box/kelch-repeat protein SKIP11-like
SMil_00009181	2331	3.24879	0	0	up	PREDICTED: putative late blight resistance protein homolog R1A-10
SMil_00009566	1113	1.37777	3.98327e-76	2.46868e-75	up	solute carrier family 25 member 44
SMil_00025985	567	2.43816	1.36047e-249	2.14567e-248	up	PREDICTED: putative glutathione-specific gamma-glutamylcyclotransferase 2
SMil_00011449	921	1.07899	5.86316e-305	1.08938e-303	up	PREDICTED: probable carboxylesterase 120
SMil_00029469	771	1.73589	3.93217e-23	1.18903e-22	up	LOW QUALITY PROTEIN: uncharacterized protein LOC105175389
SMil_00008765	2262	2.76113	0	0	up	probable galactinol--sucrose galactosyltransferase 2
SMil_00021658	1542	1.1003	0	0	up	Armadillo-like helical
SMil_00026553	1491	2.4835	2.37296e-118	2.04743e-117	up	glycerol-3-phosphate acyltransferase 5-like
SMil_00007833	1446	2.46939	0	0	up	bifunctional aspartate aminotransferase and glutamate/aspartate-prephenate aminotransferase
SMil_00012199	1134	1.69842	3.52442e-38	1.4033e-37	up	deoxyribodipyrimidine photo-lyase
SMil_00028369	1479	2.78891	0	0	up	PREDICTED: threonine synthase 1, chloroplastic
SMil_00030369	951	4.50177	5.28873e-81	3.44294e-80	up	cationic peroxidase 1
SMil_00019563	240	1.4512	7.07809e-40	2.8895e-39	up	PREDICTED: glutathione S-transferase T1-like
SMil_00021569	1146	1.00625	9.90867e-33	3.62254e-32	up	coronatine-insensitive protein 1
SMil_00015427	1374	5.68651	4.3751e-142	4.39405e-141	up	IAA-amino acid hydrolase ILR1-like 2 isoform X1
SMil_00029903	1596	4.08731	0	0	up	S-type anion channel SLAH2
SMil_00020561	3219	1.94609	0	0	up	importin-11 isoform X1
SMil_00000008	2832	1.09409	8.07206e-119	6.98694e-118	up	PREDICTED: putative late blight resistance protein homolog R1B-8
SMil_00027142	2067	1.66656	6.15883e-199	8.01683e-198	up	callose synthase 10
SMil_00027905	864	1.98533	1.16839e-140	1.16311e-139	up	beta-glucosidase 18-like
SMil_00020836	207	1.25932	5.37125e-09	1.07477e-08	up	PREDICTED: serine/threonine protein phosphatase 2A 55 kDa regulatory subunit B beta isoform-like
SMil_00029077	1203	3.45	4.35909e-158	4.76043e-157	up	Anthranilate N-benzoyltransferase protein
SMil_00020549	1590	1.16454	0	0	up	patellin-3-like
SMil_00024146	414	1.35709	7.49772e-129	6.99418e-128	up	Cytochrome b5 isoform 1
SMil_00006754	1629	2.30173	3.02476e-58	1.55994e-57	up	berberine bridge enzyme-like 15
SMil_00012005	681	1.47396	0	0	up	germin-like protein subfamily 1 member 13
SMil_00014884	159	3.47547	1.20144e-149	1.26128e-148	up	hypothetical protein
SMil_00020542	1074	1.57209	1.25451e-191	1.58728e-190	up	malonyl-CoA decarboxylase, mitochondrial isoform X1
SMil_00014425	1239	1.58313	5.92816e-156	6.40435e-155	up	uncharacterized protein LOC105159484
SMil_00011808	645	4.09367	0	0	up	protein PIN-LIKES 7
SMil_00022157	699	1.71826	7.29229e-15	1.79118e-14	up	uncharacterized protein LOC105163966
SMil_00023785	1089	6.49236	0	0	up	PREDICTED: protein SRG1-like
SMil_00013749	2160	1.75494	4.16654e-88	2.8811e-87	up	two-component response regulator-like APRR5
SMil_00012551	960	1.69931	9.82225e-136	9.53303e-135	up	mitogen-activated protein kinase kinase kinase NPK1
SMil_00008216	750	1.98382	2.92352e-34	1.09448e-33	up	hypothetical protein MIMGU_mgv1a026003mg, partial
SMil_00027267	2868	2.62961	0	0	up	LOW QUALITY PROTEIN: respiratory burst oxidase homolog protein E
SMil_00026850	483	1.11922	6.51954e-09	1.29964e-08	up	PREDICTED: pentatricopeptide repeat-containing protein At1g62670, mitochondrial-like
SMil_00013036	1797	2.27778	0	0	up	protein NUCLEAR FUSION DEFECTIVE 4-like
SMil_00002705	2412	1.07862	1.25535e-110	1.02418e-109	up	phosphatidylinositol 4-phosphate 5-kinase 1 isoform X1
SMil_00011304	804	1.50135	0	0	up	BURP domain-containing protein BNM2A-like
SMil_00005852	501	1.1186	1.68806e-50	7.95829e-50	up	bZIP transcription factor 11-like
SMil_00003238	930	2.5479	5.218e-71	3.08721e-70	up	PREDICTED: protein trichome birefringence-like 34
SMil_00002904	420	1.17841	4.74234e-08	9.10635e-08	up	hypothetical protein TSUD_356560
SMil_00016213	1290	1.69481	0	0	up	uncharacterized acetyltransferase At3g50280-like
SMil_00000072	1068	1.10331	1.53973e-20	4.36768e-20	up	protein FAR1-RELATED SEQUENCE 7-like isoform X2
SMil_00014005	1590	3.36388	0	0	up	berberine bridge enzyme-like 18
SMil_00029397	564	1.75445	7.68687e-76	4.751e-75	up	PREDICTED: metacaspase-1
SMil_00011658	1686	2.09549	0	0	up	bifunctional 3-dehydroquinate dehydratase/shikimate dehydrogenase, chloroplastic-like
SMil_00024737	1512	1.03967	2.4237e-93	1.74397e-92	up	cytochrome P450 CYP76A35
SMil_00000326	1047	1.97193	2.4732e-178	2.95163e-177	up	cinnamoyl-CoA reductase 1-like
SMil_00007828	3408	1.84444	4.49536e-107	3.58137e-106	up	hypothetical protein MIMGU_mgv1a026366mg
SMil_00007040	636	2.10279	0	0	up	hypothetical protein MIMGU_mgv1a026579mg
SMil_00005236	1332	1.38252	9.16443e-190	1.14988e-188	up	PREDICTED: beta-D-glucosyl crocetin beta-1,6-glucosyltransferase-like
SMil_00025177	588	2.28423	4.22032e-46	1.87988e-45	up	2,3-oxidosqualene cyclase
SMil_00026583	441	2.19849	4.13178e-33	1.51915e-32	up	PREDICTED: F-box protein PP2-A13-like
SMil_00003892	2763	1.215	9.69328e-181	1.17022e-179	up	formin-like protein 5 isoform X1
SMil_00016110	1110	4.58346	0	0	up	1-aminocyclopropane-1-carboxylate oxidase homolog 1
SMil_00007725	1083	1.40194	0	0	up	cinnamyl alcohol dehydrogenase
SMil_00011347	744	2.02517	0	0	up	LOW QUALITY PROTEIN: enoyl-CoA delta isomerase 2, peroxisomal-like
SMil_00025543	1071	1.48314	0	0	up	RecName: Full=Eugenol O-methyltransferase; AltName: Full=(Iso)eugenol O-methyltransferase EOMT1; AltName: Full=S-adenosysl-L-methionine:(Iso)eugenol O-methyltransferase EOMT1
SMil_00007311	1239	1.94052	1.61667e-102	1.25051e-101	up	hypothetical protein MIMGU_mgv1a025859mg
SMil_00020949	1062	1.40779	1.47121e-20	4.17639e-20	up	uncharacterized membrane protein At1g06890
SMil_00027345	561	1.95616	8.34019e-306	1.55708e-304	up	uncharacterized protein LOC105157832
SMil_00016410	1065	2.09768	3.80726e-131	3.60865e-130	up	uncharacterized protein LOC18793410
SMil_00002226	1170	2.02041	2.0039e-87	1.37759e-86	up	putative late blight resistance protein homolog R1A-10
SMil_00022047	2058	1.41005	5.37303e-105	4.22721e-104	up	probable glycosyltransferase At5g25310 isoform X2
SMil_00021176	2337	1.20421	4.3263e-41	1.80082e-40	up	PREDICTED: receptor-like protein 12
SMil_00019843	672	1.24571	9.85208e-47	4.42113e-46	up	uncharacterized protein LOC105173120
SMil_00029991	1644	2.01919	0	0	up	copalyl diphosphate synthase
SMil_00014758	2319	1.35861	0	0	up	cycloartenol Synthase
SMil_00015339	654	1.16345	1.23329e-46	5.52342e-46	up	transcription factor RAX2-like
SMil_00003608	1365	1.54082	1.47801e-208	2.00671e-207	up	probable E3 ubiquitin-protein ligase RHG1A isoform X3
SMil_00005568	987	6.66168	8.87369e-137	8.65576e-136	up	PREDICTED: omega-hydroxypalmitate O-feruloyl transferase-like
SMil_00018535	942	1.31106	0	0	up	cinnamyl alcohol dehydrogenase
SMil_00004301	2646	1.17473	1.37408e-41	5.75316e-41	up	PREDICTED: pentatricopeptide repeat-containing protein At1g71210
SMil_00005033	1557	1.09614	7.17835e-204	9.49888e-203	up	E3 ubiquitin-protein ligase RGLG3
SMil_00010469	942	3.43568	4.81207e-89	3.34282e-88	up	cytochrome P450 CYP96A85
SMil_00011217	3042	1.35852	3.3279e-163	3.72733e-162	up	SQUAMOSA promoter binding protein-like 9, partial
SMil_00010794	1599	1.00335	1.09958e-157	1.19937e-156	up	NAC domain-containing protein 53 isoform X1
SMil_00015212	951	2.45882	5.66272e-299	1.03234e-297	up	annexin D4
SMil_00029055	432	2.67931	2.57641e-138	2.53685e-137	up	inorganic phosphate transporter 1-4-like
SMil_00019277	963	1.35452	1.79463e-14	4.35117e-14	up	hypothetical protein MTR_7g089465
SMil_00022463	954	2.4182	8.32724e-166	9.4516e-165	up	PREDICTED: lignin-forming anionic peroxidase-like
SMil_00018418	1113	3.49911	4.31759e-167	4.93358e-166	up	alpha carbonic anhydrase 7-like
SMil_00027575	852	1.22501	5.90161e-67	3.35203e-66	up	BTB/POZ domain-containing protein At1g67900
SMil_00003088	1371	1.26356	4.94509e-19	1.35261e-18	up	monogalactosyldiacylglycerol synthase 2, chloroplastic
SMil_00002879	927	1.51293	2.24679e-34	8.42765e-34	up	NAC domain-containing protein 100
SMil_00021727	1497	1.69941	0	0	up	phosphatidylinositol/phosphatidylcholine transfer protein SFH12 isoform X1
SMil_00015931	1002	2.13262	7.21045e-27	2.3603e-26	up	AP2-like ethylene-responsive transcription factor At1g16060
SMil_00016361	4875	1.13609	0	0	up	PREDICTED: ABC transporter C family member 2-like
SMil_00018517	1629	1.32075	1.15141e-245	1.79198e-244	up	plant intracellular Ras-group-related LRR protein 4-like
SMil_00010671	3156	1.12548	2.71942e-122	2.42186e-121	up	PREDICTED: uncharacterized protein LOC105975759
SMil_00001839	321	3.04422	5.67867e-49	2.62786e-48	up	PREDICTED: protein NRT1/ PTR FAMILY 7.3-like
SMil_00000259	1407	1.13363	3.08583e-19	8.48721e-19	up	DExH-box ATP-dependent RNA helicase DExH5, mitochondrial
SMil_00019552	2427	1.27854	6.81971e-140	6.75917e-139	up	U-box domain-containing protein 35
SMil_00000436	1149	2.9432	0	0	up	LOW QUALITY PROTEIN: fasciclin-like arabinogalactan protein 2
SMil_00019982	999	2.89074	1.39222e-74	8.53103e-74	up	PREDICTED: acyltransferase-like protein At3g26840, chloroplastic
SMil_00022033	1887	1.69872	0	0	up	auxin response factor ARF23, partial
SMil_00001259	219	1.61326	1.52626e-41	6.38244e-41	up	hypothetical protein
SMil_00028167	1050	2.21997	3.40596e-77	2.13232e-76	up	lon protease homolog 2, peroxisomal
SMil_00016963	4341	6.93397	0	0	up	LOW QUALITY PROTEIN: pleiotropic drug resistance protein 2-like
SMil_00013352	1575	1.56286	0	0	up	protein COBRA
SMil_00004595	849	1.1207	0	0	up	peroxidase 47
SMil_00025775	2616	1.10046	7.11628e-46	3.15998e-45	up	putative disease resistance protein At1g50180
SMil_00018728	2682	1.13686	1.19236e-173	1.3972e-172	up	PREDICTED: uncharacterized protein LOC105974598
SMil_00022021	993	2.94664	0	0	up	hypothetical protein MIMGU_mgv1a008654mg
SMil_00009822	1674	1.23439	5.9115e-30	2.05249e-29	up	laccase-4
SMil_00013636	936	1.03788	2.86717e-229	4.24089e-228	up	PREDICTED: probable 2-oxoglutarate-dependent dioxygenase AOP1
SMil_00019225	1863	1.62371	1.30526e-45	5.7799e-45	up	putative late blight resistance protein homolog R1B-16
SMil_00010758	3996	2.82031	0	0	up	LOW QUALITY PROTEIN: indole-3-acetaldehyde oxidase
SMil_00021734	1539	1.21959	1.513e-21	4.40045e-21	up	calmodulin-binding protein 60 C isoform X2
SMil_00007530	2358	3.89252	2.30774e-276	3.97221e-275	up	retrotransposon protein, putative, unclassified, expressed
SMil_00015237	516	2.26731	2.20421e-57	1.12394e-56	up	hypothetical protein
SMil_00016846	1053	1.47731	8.25977e-67	4.68456e-66	up	uncharacterized protein LOC105171871
[truncated: 576 more rows]

## Sheet: Supplemental Dataset 1-3
Supplemental Dataset 1-3.JA-downregulated Genes(3636)
#Gene	Length	log2(Fold change)	p value	q value(BH adjust)	Result	Function
SMil_00006089	1026	-1.1961	2.45389e-24	7.63116e-24	down	WRKY protein
SMil_00004075	1470	-1.96594	1.37343e-89	9.57028e-89	down	endoglucanase 9
SMil_00017954	387	-2.31818	4.90337e-16	1.24428e-15	down	hypothetical protein
SMil_00014265	1179	-2.36894	7.82055e-74	4.75348e-73	down	protein UPSTREAM OF FLC
SMil_00014205	570	-1.74469	5.03339e-31	1.78298e-30	down	protein LIGHT-DEPENDENT SHORT HYPOCOTYLS 10
SMil_00022447	786	-1.4981	1.07494e-56	5.43321e-56	down	basic helix-loop-helix transcription factor
SMil_00007271	501	-6.02741	0	0	down	universal stress protein A-like protein
SMil_00015003	237	-1.2507	5.44367e-52	2.61642e-51	down	hypothetical protein
SMil_00005850	561	-2.65981	3.03796e-221	4.33285e-220	down	hypothetical protein
SMil_00011893	1080	-1.75344	1.9126e-73	1.15862e-72	down	ninja-family protein AFP1-like
SMil_00019188	1218	-1.59514	4.01389e-86	2.72689e-85	down	protein SHOOT GRAVITROPISM 5-like
SMil_00001473	321	-1.96876	6.80093e-60	3.58092e-59	down	hypothetical protein M569_10692
SMil_00026988	222	-1.71034	4.0512e-59	2.1134e-58	down	UDP-glucuronate 4-epimerase 1
SMil_00014327	561	-3.14554	4.85033e-199	6.32267e-198	down	stress enhanced protein 2, chloroplastic
SMil_00005792	372	-1.31444	0	0	down	60S ribosomal protein L35-like
SMil_00030270	708	-1.05899	6.37194e-31	2.25155e-30	down	uncharacterized protein LOC105161639 isoform X2
SMil_00023586	3891	-1.42638	2.60583e-62	1.40758e-61	down	serine/threonine-protein kinase TIO
SMil_00017248	783	-1.14078	0	0	down	60S ribosomal protein L8-1
SMil_00018645	372	-3.13291	0	0	down	PREDICTED: basic blue protein
SMil_00005288	615	-1.60198	5.01211e-24	1.54856e-23	down	protein SHI RELATED SEQUENCE 3-like
SMil_00005834	354	-1.22908	6.53149e-141	6.51396e-140	down	PREDICTED: protein ELF4-LIKE 3
SMil_00003119	1065	-4.95495	2.21243e-201	2.90497e-200	down	heat stress transcription factor A-7a
SMil_00023578	222	-1.59875	4.50183e-11	9.75408e-11	down	uncharacterized protein LOC105156436
SMil_00000159	429	-1.65439	2.56051e-208	3.46948e-207	down	PREDICTED: histone H2B.3
SMil_00007744	549	-2.24266	0	0	down	PREDICTED: ubiquitin-conjugating enzyme E2 20
SMil_00029129	486	-1.91147	7.03732e-221	1.00211e-219	down	PREDICTED: histone H3.2-like, partial
SMil_00008986	1767	-1.02124	1.87846e-35	7.17706e-35	down	uncharacterized protein LOC105173958
SMil_00003190	981	-1.28647	6.14415e-30	2.13245e-29	down	haloacid dehalogenase-like hydrolase domain-containing protein At4g39970
SMil_00026164	1725	-1.51819	1.26719e-32	4.62153e-32	down	monofunctional riboflavin biosynthesis protein RIBA 3, chloroplastic
SMil_00010869	588	-1.60198	3.87038e-14	9.28145e-14	down	high mobility group B protein 9
SMil_00007059	381	-3.44633	1.49372e-173	1.74806e-172	down	protein GLUTAMINE DUMPER 5-like
SMil_00008171	285	-1.83415	4.83281e-13	1.11917e-12	down	hypothetical protein CCACVL1_07011
SMil_00001884	831	-1.27981	1.35826e-38	5.43524e-38	down	peptidyl-prolyl cis-trans isomerase FKBP16-1, chloroplastic
SMil_00000215	1869	-1.49417	1.18575e-32	4.32976e-32	down	hypothetical protein MIMGU_mgv1a023205mg
SMil_00029563	285	-3.19414	0	0	down	hypothetical protein
SMil_00017256	1260	-1.25347	1.52227e-147	1.57915e-146	down	uncharacterized protein LOC105172763
SMil_00006278	186	-1.22108	1.4835e-240	2.26848e-239	down	hypothetical protein
SMil_00006182	804	-1.40558	8.21247e-49	3.79328e-48	down	hypothetical protein MIMGU_mgv1a019475mg
SMil_00020283	741	-1.10943	8.52178e-85	5.73197e-84	down	30S ribosomal protein 2, chloroplastic
SMil_00015840	645	-2.51709	5.74931e-208	7.77863e-207	down	Leucine-rich repeat family protein
SMil_00012135	585	-2.64564	0	0	down	ethylene-responsive transcription factor 4-like
SMil_00001977	1593	-1.20664	3.2433e-177	3.85881e-176	down	squalene monooxygenase
SMil_00014230	672	-1.20525	6.86005e-56	3.4417e-55	down	protein LURP-one-related 11-like
SMil_00025499	849	-3.25791	7.10324e-39	2.85255e-38	down	PREDICTED: protein GAMETE EXPRESSED 1-like
SMil_00002724	753	-1.2431	4.96008e-91	3.4994e-90	down	multifunctional methyltransferase subunit TRM112-like protein At1g22270
SMil_00003457	189	-1.0984	6.62613e-13	1.52781e-12	down	hypothetical protein MIMGU_mgv1a006955mg
SMil_00015365	795	-1.68232	0	0	down	oxygen-evolving enhancer protein 2-1, chloroplastic-like
SMil_00001441	417	-2.04976	1.40434e-37	5.54438e-37	down	PREDICTED: uncharacterized protein LOC105969904
SMil_00003272	1128	-2.03128	0	0	down	uncharacterized protein LOC105171616
SMil_00005719	414	-1.30766	4.92824e-145	5.03724e-144	down	PREDICTED: HMG1/2-like protein isoform X2
SMil_00018120	672	-1.45516	7.18238e-42	3.02072e-41	down	zerumbone synthase isoform X2
SMil_00024898	261	-1.12583	2.60003e-05	4.38844e-05	down	hypothetical protein MIMGU_mgv1a001192mg
SMil_00019940	468	-1.52723	5.94251e-17	1.54098e-16	down	MYB-related transcription factor
SMil_00025369	1320	-1.13849	4.62795e-244	7.16976e-243	down	PREDICTED: calcium sensing receptor, chloroplastic
SMil_00001595	528	-3.49062	1.17016e-69	6.82939e-69	down	hypothetical protein MIMGU_mgv1a015790mg
SMil_00030201	1266	-2.1016	8.84359e-61	4.69472e-60	down	gibberellin biosynthesis-related protein GA20ox2
SMil_00023516	597	-1.34107	0	0	down	60S ribosomal protein L21-1
SMil_00022118	1212	-2.27812	0	0	down	PREDICTED: uncharacterized protein LOC105977279
SMil_00004601	939	-2.4422	1.06325e-87	7.32982e-87	down	cationic peroxidase 1-like
SMil_00018731	552	-2.62861	1.43851e-80	9.32215e-80	down	uncharacterized protein LOC105176857
SMil_00004169	513	-2.73881	6.84552e-56	3.43504e-55	down	uncharacterized protein LOC105175024
SMil_00005292	993	-1.04781	1.81192e-89	1.26128e-88	down	chromatin remodeling protein SHL
SMil_00023179	465	-3.09966	0	0	down	probable calcium-binding protein CML18
SMil_00017543	648	-1.67504	1.20192e-122	1.07393e-121	down	PREDICTED: auxin-induced protein 15A-like
SMil_00000732	855	-1.26073	1.01427e-17	2.68169e-17	down	PREDICTED: putative cytochrome c biogenesis ccmF-like mitochondrial protein
SMil_00004232	450	-1.53339	3.36773e-145	3.44351e-144	down	coiled-coil domain-containing protein 12
SMil_00023970	918	-1.13622	1.26679e-79	8.11816e-79	down	PREDICTED: alcohol dehydrogenase 1B
SMil_00020262	318	-1.4407	1.81529e-13	4.2576e-13	down	PREDICTED: uncharacterized protein LOC105960669
SMil_00012576	1647	-2.35569	5.16745e-116	4.39152e-115	down	folate-biopterin transporter 1, chloroplastic isoform X2
SMil_00024841	375	-1.48455	1.19224e-14	2.90765e-14	down	hypothetical protein
SMil_00013609	726	-2.32795	1.39704e-27	4.63124e-27	down	4-coumarate:coenzyme A ligase 10, partial
SMil_00018138	915	-1.14084	3.75595e-22	1.10952e-21	down	WAT1-related protein At3g28050-like
SMil_00027070	423	-1.20762	1.23464e-138	1.21833e-137	down	PREDICTED: salicylic acid-binding protein 2-like
SMil_00027427	171	-1.09853	7.54739e-53	3.658e-52	down	hypothetical protein MIMGU_mgv1a017615mg
SMil_00003063	420	-1.12836	3.67808e-29	1.25868e-28	down	uncharacterized protein LOC105173615
SMil_00021043	378	-1.6716	9.64754e-231	1.43481e-229	down	hypothetical protein
SMil_00018597	1887	-2.31087	1.03433e-103	8.07202e-103	down	uncharacterized protein LOC105166037 isoform X1
SMil_00005050	1185	-1.2524	1.14644e-65	6.43349e-65	down	PREDICTED: formin-like protein 3 isoform X2
SMil_00020780	1521	-1.1061	8.96095e-83	5.92309e-82	down	uncharacterized protein LOC105161337
SMil_00002446	342	-1.88208	1.75204e-12	3.98353e-12	down	hypothetical protein F511_04458
SMil_00019766	288	-2.41286	0	0	down	50S ribosomal protein 6, chloroplastic
SMil_00016717	927	-1.24018	1.25558e-25	4.01036e-25	down	transcription factor DIVARICATA-like
SMil_00003336	444	-3.70992	0	0	down	PREDICTED: gibberellin-regulated protein 13-like
SMil_00026216	372	-1.13166	9.54987e-09	1.89025e-08	down	UGT73A7
SMil_00005088	252	-1.43021	3.55525e-06	6.29073e-06	down	hypothetical protein
SMil_00009949	777	-1.13876	0	0	down	60S ribosomal protein L7a-1
SMil_00012888	342	-1.68973	1.03189e-43	4.44529e-43	down	PREDICTED: probable inactive patatin-like protein 9
SMil_00003991	621	-1.36616	0	0	down	60S ribosomal protein L13a-4-like
SMil_00005588	525	-1.28966	2.99515e-267	4.99381e-266	down	PREDICTED: FK506-binding protein 4-like
SMil_00010950	864	-1.07899	4.1377e-38	1.64483e-37	down	transcription factor SRM1
SMil_00002958	1425	-1.0868	8.57716e-30	2.9689e-29	down	anthocyanidin 3-O-glucosyltransferase 2-like
SMil_00026330	1062	-1.52572	2.37229e-71	1.40878e-70	down	L-type lectin-domain containing receptor kinase VIII.2-like
SMil_00008114	1494	-3.3585	4.26052e-136	4.14248e-135	down	endoglucanase 8
SMil_00017753	3306	-2.83488	0	0	down	LOW QUALITY PROTEIN: LRR receptor-like serine/threonine-protein kinase RCH1
SMil_00000501	1581	-1.07596	9.53827e-191	1.19956e-189	down	LOW QUALITY PROTEIN: protein EARLY FLOWERING 3
SMil_00001455	1119	-1.74853	7.0091e-121	6.1873e-120	down	PREDICTED: uncharacterized protein LOC105965075 isoform X1
SMil_00016344	393	-2.50754	1.15448e-32	4.21843e-32	down	uncharacterized protein LOC105167350 isoform X2
SMil_00026375	1341	-2.29698	3.56055e-122	3.16782e-121	down	G2/mitotic-specific cyclin-2
SMil_00011586	507	-1.08453	1.11927e-15	2.81133e-15	down	ubiquinone biosynthesis protein COQ4 homolog, mitochondrial
SMil_00012597	324	-2.32818	2.14451e-223	3.09601e-222	down	hypothetical protein LR48_Vigan05g203800
SMil_00026218	675	-4.83458	0	0	down	stem-specific protein TSJT1-like
SMil_00005911	306	-1.02811	9.214e-54	4.50438e-53	down	PREDICTED: uncharacterized protein LOC105957513 isoform X1
SMil_00023931	1104	-1.01818	5.79115e-19	1.58156e-18	down	serine/threonine-protein kinase UCNL-like
SMil_00027994	429	-2.09751	0	0	down	cysteine protein inhibitor A
SMil_00015320	825	-1.34277	4.94081e-51	2.34645e-50	down	uncharacterized protein LOC105170208
SMil_00014253	951	-1.23282	9.0098e-28	2.99999e-27	down	wall-associated receptor kinase-like 20
SMil_00018828	2724	-2.18827	4.96158e-107	3.94932e-106	down	leucine-rich repeat receptor-like tyrosine-protein kinase PXC3
SMil_00023891	246	-1.34197	1.27232e-14	3.09933e-14	down	uncharacterized protein LOC105165961
SMil_00004029	558	-1.02232	1.19495e-123	1.0755e-122	down	PREDICTED: eukaryotic translation initiation factor NCBP isoform X1
SMil_00019584	201	-2.85207	8.05841e-31	2.84303e-30	down	hypothetical protein
SMil_00010203	657	-1.1407	1.655e-11	3.63937e-11	down	U11/U12 small nuclear ribonucleoprotein 31 kDa protein
SMil_00017115	1644	-2.55715	6.99594e-266	1.16002e-264	down	glucan endo-1,3-beta-glucosidase 5
SMil_00028733	1530	-1.31981	6.22196e-30	2.15904e-29	down	glucan 1,3-beta-glucosidase A-like
SMil_00002124	594	-1.67829	1.78361e-81	1.16616e-80	down	nuclear transcription factor Y subunit B-3
SMil_00014996	591	-1.26238	0	0	down	PREDICTED: 60S ribosomal protein L11
SMil_00025900	288	-1.4867	1.51895e-155	1.6377e-154	down	40S ribosomal protein S19-1
SMil_00013209	771	-2.9104	1.96331e-214	2.73122e-213	down	tetrapyrrole-binding protein, chloroplastic-like
SMil_00017672	1179	-2.75422	4.20029e-58	2.1588e-57	down	high mobility group B protein 6
SMil_00010519	1470	-1.59135	7.6217e-56	3.82311e-55	down	UDP-glycosyltransferase 92A1-like
SMil_00005194	1362	-3.81666	0	0	down	zinc finger protein CONSTANS-LIKE 16
SMil_00030329	222	-2.83902	6.70354e-19	1.82706e-18	down	hypothetical protein
SMil_00010290	1353	-1.322	7.47227e-23	2.24474e-22	down	PREDICTED: pentatricopeptide repeat-containing protein At3g62470, mitochondrial-like
SMil_00024373	849	-3.14179	3.93705e-101	3.01866e-100	down	PREDICTED: uncharacterized protein LOC102579386
SMil_00028931	699	-1.53271	3.06212e-256	4.94442e-255	down	PREDICTED: protein PHLOEM PROTEIN 2-LIKE A1-like
SMil_00003606	201	-1.97397	3.09408e-119	2.69362e-118	down	uncharacterized protein LOC105164932
SMil_00016303	318	-2.64572	1.5753e-35	6.0298e-35	down	UPF0235 protein C15orf40 homolog
SMil_00016650	702	-1.64262	6.56342e-51	3.11324e-50	down	zinc finger CCCH domain-containing protein 20-like
SMil_00012571	441	-1.224	0	0	down	60S ribosomal protein L27a-3-like
SMil_00027558	762	-1.17021	1.06499e-40	4.40394e-40	down	PREDICTED: uncharacterized protein At2g29880-like
SMil_00021288	270	-1.14673	1.52471e-56	7.69216e-56	down	hypothetical protein
SMil_00025493	573	-2.13566	3.95402e-287	7.03811e-286	down	uncharacterized protein LOC105156392
SMil_00025975	414	-1.14114	0	0	down	lipid transfer protein, partial
SMil_00026246	354	-1.01162	3.22897e-177	3.84345e-176	down	uncharacterized protein LOC105160767
SMil_00007594	318	-1.90005	1.51657e-264	2.50243e-263	down	cyclin-dependent protein kinase inhibitor SMR6-like
SMil_00003696	2235	-1.96846	1.7448e-95	1.27853e-94	down	protein LONGIFOLIA 1
SMil_00008102	636	-1.53479	1.43812e-112	1.18975e-111	down	germin-like protein subfamily 3 member 2
SMil_00008202	939	-1.67081	1.37427e-20	3.90611e-20	down	ADP,ATP carrier protein ER-ANT1
SMil_00006263	219	-1.17739	1.3063e-10	2.78366e-10	down	hypothetical protein
SMil_00011925	315	-1.55408	0	0	down	40S ribosomal protein S13, putative
SMil_00029266	1488	-1.42175	1.08848e-53	5.31541e-53	down	hypothetical protein MIMGU_mgv1a022245mg
SMil_00013364	447	-1.69712	0	0	down	PREDICTED: histone H2B.3
SMil_00002576	630	-1.85054	3.69835e-31	1.31401e-30	down	deSI-like protein At4g17486
SMil_00017159	1179	-1.54381	4.76487e-78	3.00947e-77	down	WEB family protein At2g38370 isoform X1
SMil_00027121	447	-1.11254	9.94755e-15	2.43303e-14	down	SOSS complex subunit B homolog
SMil_00017177	726	-1.66758	4.55047e-180	5.46681e-179	down	PREDICTED: photosynthetic NDH subunit of subcomplex B 5, chloroplastic
SMil_00005625	1374	-1.17974	9.53084e-30	3.29564e-29	down	uncharacterized protein LOC105159124
SMil_00001943	444	-1.99177	4.05711e-20	1.13978e-19	down	microsomal glutathione S-transferase 3
SMil_00018461	591	-1.41667	3.71124e-33	1.36582e-32	down	preprotein translocase subunit SECE1
SMil_00000507	669	-1.1472	2.0299e-276	3.49619e-275	down	universal stress protein A-like protein
SMil_00020475	675	-1.35232	0	0	down	hypothetical protein MIMGU_mgv1a013374mg
SMil_00019123	348	-1.491	1.02479e-35	3.93592e-35	down	hypothetical protein
SMil_00012495	852	-2.257	0	0	down	RNA-binding protein CP33, chloroplastic
SMil_00021396	921	-1.04951	0	0	down	PREDICTED: 40S ribosomal protein SA-like
SMil_00003322	579	-1.40331	1.64047e-43	7.04353e-43	down	PREDICTED: protein LOW PSII ACCUMULATION 2, chloroplastic
SMil_00019631	4140	-1.89688	6.05834e-136	5.88626e-135	down	putative ABC transporter C family member 15
SMil_00017227	813	-1.69613	1.30105e-149	1.3648e-148	down	uncharacterized protein LOC105167333
SMil_00007660	621	-2.19154	0	0	down	hypothetical protein MIMGU_mgv1a011926mg
SMil_00017966	495	-1.09367	5.79787e-12	1.29544e-11	down	UPF0161 protein At3g09310 isoform X2
SMil_00006435	432	-1.04506	1.62855e-83	1.08385e-82	down	60S ribosomal protein L34
SMil_00010378	945	-1.01057	1.58829e-287	2.83271e-286	down	probable xyloglucan endotransglucosylase/hydrolase protein 5
SMil_00021236	1443	-1.03258	2.00145e-23	6.09626e-23	down	ankyrin repeat and SAM domain-containing protein 6-like
SMil_00007848	657	-2.8326	2.10404e-118	1.81656e-117	down	PREDICTED: uncharacterized protein At3g61260-like
SMil_00009161	486	-1.24927	2.36079e-304	4.38037e-303	down	uncharacterized protein LOC105170170 isoform X1
SMil_00015447	738	-1.383	4.14445e-45	1.82185e-44	down	PREDICTED: MATE efflux family protein 5-like
SMil_00010697	852	-2.70489	0	0	down	uncharacterized protein LOC105170167
SMil_00007741	471	-1.72586	1.26362e-18	3.41926e-18	down	PREDICTED: putative late blight resistance protein homolog R1B-16
SMil_00012793	1527	-1.11758	8.00254e-19	2.17498e-18	down	PREDICTED: uncharacterized protein LOC105962703 isoform X2
SMil_00017894	675	-1.17366	4.13708e-81	2.69516e-80	down	uncharacterized protein LOC105165984 isoform X2
SMil_00005145	489	-1.1218	0	0	down	60S ribosomal protein L24
SMil_00013858	288	-1.66599	4.58457e-26	1.47878e-25	down	hypothetical protein
SMil_00005133	624	-1.66837	0	0	down	40S ribosomal protein S12-like
SMil_00011850	162	-1.03166	3.46367e-07	6.40703e-07	down	hypothetical protein F511_15853, partial
SMil_00026228	864	-1.90025	6.57983e-32	2.36882e-31	down	CTD small phosphatase-like protein
SMil_00002108	780	-2.36144	8.48226e-44	3.65932e-43	down	ABC transporter I family member 17
SMil_00023304	456	-1.03769	4.50949e-74	2.74711e-73	down	glutaredoxin-C4
SMil_00006921	591	-2.39047	1.8318e-30	6.4209e-30	down	PREDICTED: protein DETOXIFICATION 54-like
SMil_00008292	762	-1.56318	2.89701e-21	8.36658e-21	down	PCTP-like protein
SMil_00014942	1029	-1.32536	2.36855e-209	3.22387e-208	down	probable galacturonosyltransferase 15 isoform X1
SMil_00018326	588	-1.31929	0	0	down	sec-independent protein translocase protein TATA, chloroplastic isoform X1
SMil_00011344	636	-1.20966	1.08327e-21	3.1625e-21	down	Lipase, class 3
SMil_00018144	480	-1.01401	6.07166e-10	1.26284e-09	down	uncharacterized protein LOC105155593 isoform X2
SMil_00019513	579	-3.03753	0	0	down	21 kDa protein-like
SMil_00021398	672	-1.80237	1.25103e-118	1.08147e-117	down	ras-related protein RABA6a-like
SMil_00011038	393	-1.16402	0	0	down	PREDICTED: 40S ribosomal protein S15a
SMil_00022510	687	-1.07465	4.64522e-64	2.5586e-63	down	putative MYB transcription factor
SMil_00013045	576	-1.09775	5.29803e-28	1.76929e-27	down	anaphase-promoting complex subunit 10 isoform X1
SMil_00014508	1209	-1.12578	1.92792e-75	1.18807e-74	down	cytochrome P450 CYP88A52
SMil_00001944	1446	-2.25354	2.38641e-95	1.74774e-94	down	hypothetical protein Ccrd_012939
SMil_00009604	384	-2.57773	2.74349e-147	2.84273e-146	down	thionin-like protein 2
SMil_00006313	1218	-1.2905	1.1234e-30	3.95209e-30	down	prolyl 3-hydroxylase 1 isoform X1
SMil_00015577	693	-1.19756	1.90706e-18	5.13682e-18	down	peptidyl-tRNA hydrolase, mitochondrial-like isoform X1
SMil_00009167	447	-1.64807	2.33674e-26	7.5842e-26	down	hypothetical protein
SMil_00029514	702	-1.09306	0	0	down	remorin-like
SMil_00014144	1770	-1.50079	1.63775e-225	2.38472e-224	down	CTP synthase-like
SMil_00014091	1026	-1.23614	1.47309e-23	4.50108e-23	down	PREDICTED: cell wall protein IFF7
SMil_00027758	153	-1.43322	5.65719e-09	1.1309e-08	down	hypothetical protein
SMil_00008209	1734	-1.72242	1.14219e-246	1.78583e-245	down	UPF0503 protein At3g09070, chloroplastic-like
SMil_00000547	948	-1.19269	2.98056e-68	1.71664e-67	down	probable phytol kinase 1, chloroplastic
SMil_00024735	1233	-2.83591	0	0	down	uncharacterized protein LOC105179443
SMil_00012874	1239	-2.24606	7.81278e-134	7.51817e-133	down	PREDICTED: protein LATERAL ROOT PRIMORDIUM 1
SMil_00005545	903	-2.05678	0	0	down	protein NEOXANTHIN-DEFICIENT 1
SMil_00025686	462	-2.92665	2.03673e-72	1.22344e-71	down	PREDICTED: putative disease resistance RPP13-like protein 3
SMil_00026960	606	-1.531	1.15343e-98	8.67698e-98	down	PREDICTED: kunitz trypsin inhibitor 2
SMil_00028141	441	-1.24108	9.09728e-133	8.7079e-132	down	CAMP-regulated phosphoprotein 19-related protein, putative isoform 2
SMil_00003232	678	-1.80285	0	0	down	nuclear transcription factor Y subunit C-4
SMil_00020121	828	-1.03528	5.0726e-22	1.49359e-21	down	probable pectate lyase 8
SMil_00007912	750	-1.04392	9.8305e-215	1.36895e-213	down	PREDICTED: 60S ribosomal protein L6-like
SMil_00011270	849	-2.01185	1.2602e-20	3.58488e-20	down	AP2-like ethylene-responsive transcription factor At1g16060 isoform X2
SMil_00001760	291	-1.60126	3.08227e-44	1.3378e-43	down	PREDICTED: uncharacterized protein LOC105949560
SMil_00025849	210	-1.77386	3.318e-15	8.23375e-15	down	hypothetical protein
SMil_00006717	681	-1.06416	6.55728e-44	2.83473e-43	down	protein BIG GRAIN 1-like A
SMil_00000110	528	-1.47241	1.0404e-39	4.2345e-39	down	DCC family protein At1g52590, chloroplastic
SMil_00016770	780	-7.23133	2.1543e-44	9.36235e-44	down	PREDICTED: acid phosphatase 1-like
SMil_00027939	702	-2.68583	8.63725e-47	3.87918e-46	down	uncharacterized protein LOC105175303
SMil_00017307	984	-1.94294	5.19297e-79	3.30758e-78	down	VQ motif-containing protein 9-like isoform X2
SMil_00015111	288	-1.73711	0	0	down	hypothetical protein M569_13739, partial
SMil_00022486	279	-1.30652	3.92625e-16	9.98287e-16	down	Gamma-tubulin isoform 5
SMil_00015470	1248	-1.54951	6.26381e-22	1.84054e-21	down	putative LRR receptor-like serine/threonine-protein kinase-like
SMil_00017587	1011	-1.46482	0	0	down	bifunctional UDP-glucose 4-epimerase and UDP-xylose 4-epimerase 1-like
SMil_00014644	357	-1.38058	0	0	down	hypothetical protein
SMil_00023697	363	-1.13888	1.28333e-15	3.21746e-15	down	uncharacterized protein LOC105178522
SMil_00026927	351	-1.4126	3.17936e-95	2.32659e-94	down	hypothetical protein CICLE_v10017265mg
SMil_00014150	789	-2.13033	0	0	down	uncharacterized protein LOC105157064
SMil_00026555	1236	-1.32148	1.53334e-64	8.48874e-64	down	PREDICTED: lysine histidine transporter-like 6
SMil_00004774	690	-1.28477	1.05002e-30	3.69586e-30	down	endochitinase EP3-like
SMil_00017241	195	-1.06796	2.62253e-203	3.46187e-202	down	hypothetical protein CICLE_v10026914mg
SMil_00011197	672	-1.32196	5.47969e-78	3.45853e-77	down	basic helix-loop-helix transcription factor
SMil_00022087	639	-1.48519	0	0	down	PREDICTED: uncharacterized protein LOC105977245
SMil_00002961	369	-1.79445	1.05249e-208	1.42968e-207	down	uncharacterized protein LOC105166046
SMil_00007391	492	-1.78681	0	0	down	PREDICTED: DNA-damage-repair/toleration protein DRT100
SMil_00011280	2169	-1.01615	1.69426e-54	8.35793e-54	down	Carboxyltransferase alpha Subunit
SMil_00001986	264	-1.30642	6.24982e-18	1.66247e-17	down	hypothetical protein TSUD_132800
SMil_00014729	369	-1.56078	0	0	down	Ribosomal protein 60S, partial
SMil_00007483	615	-2.67824	6.36729e-32	2.29353e-31	down	transcription factor bHLH150
SMil_00003610	525	-1.28436	1.74931e-87	1.20349e-86	down	protein LIGHT-DEPENDENT SHORT HYPOCOTYLS 10
SMil_00013028	1224	-2.90613	6.13293e-163	6.8577e-162	down	protein IQ-DOMAIN 1
SMil_00026458	828	-1.30886	0	0	down	ABC transporter I family member 17
SMil_00008479	1671	-1.60311	7.50195e-29	2.55051e-28	down	PREDICTED: protein TRANSPARENT TESTA 12-like
SMil_00011056	1503	-1.91254	5.80283e-146	5.97167e-145	down	protein FIZZY-RELATED 3
SMil_00029154	1179	-1.51479	7.92415e-61	4.20992e-60	down	cytochrome P450 CYP88A52
SMil_00009663	1029	-2.45385	2.94574e-225	4.28467e-224	down	hypothetical protein F511_02046
SMil_00010886	444	-1.6155	0	0	down	photosystem I reaction center V (chloroplast)
SMil_00018124	1029	-1.44375	1.03702e-223	1.49874e-222	down	PREDICTED: flavonol synthase/flavanone 3-hydroxylase-like
SMil_00000682	1590	-1.21293	2.72698e-67	1.55376e-66	down	ribulose-1,5 bisphosphate carboxylase/oxygenase large subunit N-methyltransferase, chloroplastic
SMil_00004826	399	-2.09022	0	0	down	uncharacterized protein LOC105169591
SMil_00020000	276	-2.76021	4.1042e-157	4.46589e-156	down	basic helix-loop-helix transcription factor
SMil_00016287	402	-1.31689	3.95483e-116	3.36309e-115	down	pleckstrin homology domain-containing protein 1
SMil_00008859	582	-1.2783	1.33648e-11	2.94994e-11	down	DNA damage-repair/toleration protein DRT100-like
SMil_00002009	372	-1.95527	1.13007e-14	2.75865e-14	down	hypothetical protein MIMGU_mgv1a018824mg, partial
SMil_00005148	447	-1.01242	2.57008e-33	9.47648e-33	down	uncharacterized protein LOC105162870 isoform X2
SMil_00004186	987	-2.2877	3.84975e-182	4.67886e-181	down	probable serine/threonine-protein kinase PBL17
SMil_00017055	1011	-1.72284	1.81018e-35	6.91908e-35	down	protein Brevis radix-like 1
SMil_00013089	414	-1.21519	3.40689e-88	2.35702e-87	down	probable histone H2A variant 3
SMil_00008385	1335	-1.17773	5.00229e-36	1.92916e-35	down	PREDICTED: phosphatidylinositol 4-phosphate 5-kinase 9-like
SMil_00014066	1092	-1.21912	9.027e-22	2.6396e-21	down	ribosomal RNA small subunit methyltransferase, mitochondrial
SMil_00011246	1251	-1.97533	1.42104e-104	1.11573e-103	down	growth-regulating factor 4-like isoform X1
SMil_00000550	699	-1.43848	1.1792e-31	4.2223e-31	down	uncharacterized protein LOC105174167
SMil_00022552	315	-1.77798	1.25374e-124	1.13556e-123	down	putative major latex-like protein
SMil_00021377	708	-2.40987	1.98491e-148	2.07015e-147	down	large ribosomal RNA subunit accumulation protein YCED homolog 2, chloroplastic
SMil_00008442	816	-3.52933	1.13201e-136	1.10341e-135	down	SQUAMOSA promoter binding protein-like 6, partial
SMil_00024139	963	-1.07978	3.50519e-54	1.7235e-53	down	protein ABIL2
SMil_00021352	1458	-1.14295	9.14739e-244	1.41472e-242	down	ammonium transporter 2
SMil_00010590	525	-1.5733	0	0	down	hypothetical protein B456_011G097500
SMil_00011003	2514	-1.62934	3.79291e-130	3.57258e-129	down	auxin response factor ARF9
SMil_00001449	795	-1.32329	2.44982e-76	1.52004e-75	down	hypothetical protein M569_07988, partial
SMil_00004177	5973	-1.18344	2.50888e-216	3.50998e-215	down	callose synthase 3
SMil_00011041	1383	-1.02172	8.77377e-55	4.34953e-54	down	probable protein phosphatase 2C 52
SMil_00029612	1332	-1.52643	1.15411e-25	3.688e-25	down	uncharacterized protein LOC105159055
SMil_00029668	489	-1.24431	5.783e-81	3.7611e-80	down	probable xyloglucan endotransglucosylase/hydrolase protein 28
SMil_00008768	747	-1.11977	8.99461e-46	3.99079e-45	down	auxin-induced in root cultures protein 12-like
SMil_00002467	1212	-2.74215	3.61185e-74	2.20276e-73	down	probable indole-3-pyruvate monooxygenase YUCCA5
SMil_00006955	210	-3.40512	2.89225e-19	7.96044e-19	down	uncharacterized protein LOC105177438
SMil_00019907	633	-2.48345	1.41659e-71	8.43825e-71	down	basic helix-loop-helix transcription factor
SMil_00027835	864	-1.71331	0	0	down	Nucleotide-diphospho-sugar transferases superfamily protein
SMil_00013060	2067	-1.12445	2.5324e-24	7.8726e-24	down	65-kDa microtubule-associated protein 3
SMil_00029484	258	-1.72128	5.36416e-12	1.19981e-11	down	Stearoyl-ACP Desaturase
SMil_00029803	1329	-1.7896	1.55453e-44	6.76772e-44	down	metacaspase-1
SMil_00002611	318	-2.51761	0	0	down	hypothetical protein GLYMA_19G232400
SMil_00010165	930	-1.5345	1.40645e-67	8.03724e-67	down	PREDICTED: syntaxin-related protein KNOLLE
SMil_00016156	2004	-1.12903	1.82851e-95	1.33951e-94	down	probable LRR receptor-like serine/threonine-protein kinase At1g63430 isoform X1
SMil_00008420	501	-1.25107	1.26737e-08	2.49727e-08	down	PREDICTED: uncharacterized protein LOC105976695
SMil_00005312	456	-3.00202	5.50166e-34	2.05005e-33	down	uncharacterized protein LOC105171332
SMil_00018004	1023	-1.8206	2.17758e-37	8.57846e-37	down	formimidoyltransferase-cyclodeaminase-like
SMil_00027676	177	-2.6526	1.34585e-08	2.64691e-08	down	hypothetical protein
SMil_00028240	462	-1.38558	9.02269e-138	8.85202e-137	down	uncharacterized protein LOC105162899
SMil_00028361	342	-1.0292	1.24672e-09	2.55979e-09	down	PREDICTED: uncharacterized protein LOC105969273
SMil_00024979	621	-1.11887	3.54264e-09	7.14454e-09	down	RHOMBOID-like protein 12, mitochondrial
SMil_00004641	843	-2.34425	8.7369e-104	6.82228e-103	down	uncharacterized protein LOC105175489
SMil_00004524	2205	-1.55102	1.61569e-88	1.11894e-87	down	hypothetical protein F511_14317
SMil_00004131	3624	-1.05536	1.55748e-85	1.05334e-84	down	myosin-2
SMil_00003307	2073	-1.98664	2.3475e-86	1.59681e-85	down	probable glutamate carboxypeptidase AMP1
SMil_00006270	324	-1.66308	4.8561e-59	2.53135e-58	down	protein RALF-like 24
SMil_00021312	327	-2.43992	1.3776e-222	1.97726e-221	down	methionine gamma-lyase
SMil_00014127	1008	-2.75336	0	0	down	LOW QUALITY PROTEIN: uncharacterized protein LOC105164253
SMil_00001204	906	-1.86754	0	0	down	thioredoxin-like protein CDSP32, chloroplastic
SMil_00029175	309	-1.33114	1.60688e-11	3.53469e-11	down	PREDICTED: beta-D-glucosyl crocetin beta-1,6-glucosyltransferase-like
SMil_00005340	810	-1.2824	5.91287e-26	1.90113e-25	down	uncharacterized protein At5g19025-like
SMil_00007917	825	-1.2499	2.66791e-42	1.12765e-41	down	peroxisomal membrane protein 11C
SMil_00003533	948	-1.62265	0	0	down	reticulon-like protein B2
SMil_00008898	492	-1.9535	0	0	down	glycine cleavage system H protein 3, mitochondrial-like
SMil_00024182	1368	-2.29009	3.0039e-104	2.35375e-103	down	omega-hydroxypalmitate O-feruloyl transferase
SMil_00007476	891	-1.27987	3.16604e-150	3.33017e-149	down	PREDICTED: chorismate synthase 1, chloroplastic
SMil_00014594	369	-1.79822	7.89829e-32	2.83972e-31	down	hypothetical protein
SMil_00002191	510	-1.57501	8.57197e-25	2.69072e-24	down	PREDICTED: uncharacterized protein LOC105951427
SMil_00001503	783	-1.0611	6.33811e-95	4.62561e-94	down	hypothetical protein MIMGU_mgv1a011346mg
SMil_00015514	573	-1.12398	5.6909e-196	7.35128e-195	down	PLASMODESMATA CALLOSE-BINDING PROTEIN 3
SMil_00006099	687	-1.68567	0	0	down	uncharacterized protein LOC105170479
SMil_00024864	1074	-2.47073	1.07147e-67	6.13201e-67	down	myb-related protein 2 isoform X2
SMil_00027062	864	-1.78749	0	0	down	PREDICTED: serine acetyltransferase 3, mitochondrial-like
SMil_00020813	291	-1.52643	4.88253e-07	8.97834e-07	down	PREDICTED: protein-L-isoaspartate O-methyltransferase 1
SMil_00008834	213	-1.22758	1.86879e-08	3.65446e-08	down	hypothetical protein
SMil_00003506	201	-1.00107	2.03431e-11	4.461e-11	down	hypothetical protein F511_04599
SMil_00000872	627	-1.38625	1.08918e-68	6.29314e-68	down	deSI-like protein At4g17486
SMil_00009590	948	-1.42772	5.24276e-64	2.8848e-63	down	MYB-related transcription factor
SMil_00005751	663	-1.94467	7.24736e-68	4.15292e-67	down	mitotic spindle checkpoint protein MAD2
SMil_00003483	1899	-2.22912	1.04767e-94	7.63162e-94	down	inactive protein kinase SELMODRAFT_444075
SMil_00023155	846	-1.29716	1.964e-207	2.64798e-206	down	uncharacterized protein LOC105173108
SMil_00008602	441	-1.56767	0	0	down	60S ribosomal protein L26-1
SMil_00005387	243	-1.6357	3.48145e-48	1.59556e-47	down	unnamed protein product
SMil_00007386	1647	-1.04731	4.70313e-20	1.31949e-19	down	GDSL esterase/lipase At5g03980-like
SMil_00023682	633	-2.98691	1.8015e-28	6.08131e-28	down	uncharacterized protein LOC105155205
SMil_00027722	1230	-1.24336	6.45024e-33	2.36486e-32	down	protein Brevis radix-like 4
SMil_00008858	411	-2.10205	4.97083e-23	1.4996e-22	down	hypothetical protein
SMil_00011215	177	-2.04255	2.62189e-08	5.09246e-08	down	hypothetical protein
SMil_00025253	348	-1.83654	3.4193e-24	1.06055e-23	down	pentatricopeptide repeat-containing protein At2g36730 isoform X1
SMil_00005273	489	-1.15295	2.91669e-192	3.70417e-191	down	uncharacterized protein LOC105166843
SMil_00013753	252	-1.20763	5.6243e-28	1.87779e-27	down	PREDICTED: 60S ribosomal export protein NMD3-like
SMil_00013153	633	-1.0819	6.65154e-102	5.13333e-101	down	ras-related protein RABC2a-like
SMil_00001447	540	-1.10448	1.96246e-27	6.48345e-27	down	probable RNA-binding protein EIF1AD
SMil_00012818	198	-1.68891	2.37736e-17	6.22616e-17	down	7-deoxyloganetic acid glucosyltransferase-like
SMil_00005578	2025	-1.29886	2.0724e-87	1.42396e-86	down	telomere repeat-binding factor like-protein
SMil_00027488	618	-1.43316	2.72956e-43	1.16863e-42	down	uncharacterized protein LOC105166453
SMil_00028104	543	-1.01562	8.85739e-09	1.75498e-08	down	hypothetical protein
SMil_00022164	1119	-1.87385	2.43649e-43	1.04415e-42	down	uncharacterized protein LOC105170136
SMil_00015788	702	-1.21374	1.64778e-49	7.67106e-49	down	uncharacterized protein LOC105163135
SMil_00005053	555	-1.34656	0	0	down	60S ribosomal protein L31
SMil_00019248	777	-1.01701	2.1515e-26	6.98549e-26	down	PREDICTED: methyltransferase-like protein 13
SMil_00010909	1008	-1.00621	1.27116e-50	6.00953e-50	down	protein TRANSPORT INHIBITOR RESPONSE 1-like
SMil_00024086	1419	-1.05544	6.78638e-67	3.85295e-66	down	histone-lysine N-methyltransferase setd3
SMil_00002398	978	-1.90669	2.18202e-51	1.04137e-50	down	transcription termination factor MTERF6, chloroplastic/mitochondrial
SMil_00011291	615	-2.04285	5.97174e-143	6.02885e-142	down	hypothetical protein MIMGU_mgv1a020204mg, partial
SMil_00003149	543	-1.05506	1.65721e-16	4.24988e-16	down	subtilisin-like protease SBT1.9
SMil_00024591	705	-6.1041	6.41804e-84	4.28718e-83	down	CRT binding factor 3
SMil_00030204	1998	-1.33779	1.1277e-69	6.5858e-69	down	RNA-dependent RNA polymerase 2
SMil_00004166	552	-1.13285	8.1166e-123	7.26664e-122	down	uncharacterized protein LOC105172717
SMil_00025768	597	-2.45388	0	0	down	uncharacterized protein LOC105161804
SMil_00009155	888	-1.80378	8.15829e-283	1.42965e-281	down	WRKY protein
SMil_00028639	1005	-3.92101	0	0	down	zinc finger protein CONSTANS-LIKE 3
SMil_00017901	603	-2.29425	1.97097e-30	6.90513e-30	down	hypothetical protein
SMil_00007086	732	-1.19123	4.16953e-152	4.43035e-151	down	ATP synthase delta chain, chloroplastic
SMil_00027920	528	-1.77273	8.07056e-34	3.00151e-33	down	PREDICTED: uncharacterized protein LOC105951396
SMil_00009766	2007	-1.67961	1.88264e-197	2.44005e-196	down	interactor of constitutive active ROPs 3
SMil_00015702	873	-2.16099	0	0	down	hydroxyphenylpyruvate dioxygenase
SMil_00006039	978	-1.09504	2.37922e-99	1.80081e-98	down	LOW QUALITY PROTEIN: trihelix transcription factor ASR3
SMil_00008140	459	-1.57422	0	0	down	putative major latex-like protein
SMil_00014055	390	-1.12411	8.23025e-61	4.37083e-60	down	hypothetical protein PHAVU_006G191800g
SMil_00017193	912	-2.24001	5.25568e-46	2.33799e-45	down	hypothetical protein
SMil_00006474	612	-1.1605	2.34507e-33	8.65273e-33	down	N-acetyltransferase 9-like protein isoform X1
SMil_00007589	915	-1.19321	1.30861e-226	1.91368e-225	down	phospholipid hydroperoxide glutathione peroxidase 1, chloroplastic
SMil_00003301	915	-2.38504	2.8025e-30	9.79303e-30	down	ethylene-responsive transcription factor ERF086
SMil_00029078	762	-1.28561	6.27491e-116	5.32935e-115	down	protein CHAPERONE-LIKE PROTEIN OF POR1, chloroplastic
SMil_00020690	462	-1.07721	3.50531e-37	1.3751e-36	down	PREDICTED: uncharacterized protein LOC105972601
SMil_00013957	1515	-1.02737	1.53592e-38	6.13893e-38	down	uncharacterized protein LOC105162827
SMil_00030350	495	-1.43021	2.16629e-09	4.40516e-09	down	receptor-like serine/threonine-protein kinase ALE2 isoform X2
SMil_00021155	507	-1.55481	2.25106e-43	9.65446e-43	down	kinesin-like protein KIN-13B
SMil_00006204	873	-1.52786	6.63277e-53	3.21816e-52	down	PREDICTED: heat stress transcription factor B-2b
SMil_00024145	1572	-1.31032	2.77659e-36	1.07386e-35	down	cytochrome P450 CYP78A114
SMil_00019670	630	-1.41451	2.08147e-143	2.10766e-142	down	PREDICTED: acyl-coenzyme A thioesterase 13
SMil_00012428	333	-1.66135	2.43764e-18	6.54194e-18	down	hypothetical protein
SMil_00023728	831	-1.17271	1.08384e-73	6.57896e-73	down	PREDICTED: protein trichome birefringence-like 19
SMil_00008920	447	-1.1876	1.80899e-89	1.25956e-88	down	hypothetical protein
SMil_00012202	675	-1.21779	3.81907e-93	2.7451e-92	down	60S ribosomal protein L23A
SMil_00027748	264	-1.39339	5.69014e-181	6.87556e-180	down	LYR motif-containing protein 4
SMil_00021212	783	-1.47875	7.16029e-65	3.97376e-64	down	probable protein phosphatase 2C 25
SMil_00018636	1365	-1.18694	3.38322e-25	1.07128e-24	down	uncharacterized protein LOC105160781
SMil_00026938	672	-1.50369	9.23763e-109	7.44251e-108	down	PREDICTED: protein SYM1
[truncated: 3,260 more rows]

## Sheet: Supplemental Dataset 1-4
Supplemental Dataset 1-4.MYC2b-regulated Genes(3118)
[truncated: 3,119 more rows]

[truncated: 4 more sheets: Supplemental Dataset 1-5, Supplemental Dataset 1-6, Analysis of intersection term, Supplemental Dataset 1-7]
