# Supplementary material for: SmMYC2b Enhances Tanshinone Accumulation in Salvia miltiorrhiza by Activating Pathway Genes and Promoting Lateral Root Development
Source: Front Plant Sci. 2020 Sep 11;11:559438. doi: 10.3389/fpls.2020.559438 (PMC7517298; doi:10.3389/fpls.2020.559438)
Supplement: Supplementary file 12 [file Table_6.xlsx]

## Sheet: Supplemental Dataset 2-1
Supplemental Dataset 2-1.DEGs of MeJA-MYC2bOE-regulated genes(MeJA-MYC2b vs CK, 5740)
#Gene	Length	log2(Fold change)	p value	q value(BH adjust)	Result	Function
SMil_00006089	1026	-1.15001	1.19279e-25	3.78805e-25	down	WRKY protein
SMil_00004075	1470	-1.05312	9.78788e-41	3.97993e-40	down	endoglucanase 9
SMil_00017954	387	-1.93467	1.59213e-14	3.88838e-14	down	hypothetical protein
SMil_00002733	681	2.50682	2.08568e-32	7.45608e-32	up	uncharacterized protein LOC105155444, partial
SMil_00012890	975	3.25594	6.64912e-88	4.47761e-87	up	RecName: Full=Bicyclogermacrene synthase; Short=Ovtps4
SMil_00018243	666	1.07764	1.82791e-17	4.82818e-17	up	hypothetical protein MANES_05G112600
SMil_00014265	1179	-1.00916	2.45431e-25	7.7412e-25	down	protein UPSTREAM OF FLC
SMil_00008767	1203	1.02459	7.27018e-243	1.06059e-241	up	cytochrome b561 and DOMON domain-containing protein At3g25290
SMil_00008429	2613	1.82251	3.56524e-172	3.96009e-171	up	uncharacterized protein LOC105155775
SMil_00003114	249	-2.05646	2.43463e-17	6.41087e-17	down	hypothetical protein
SMil_00023336	1443	1.91936	9.02272e-54	4.35106e-53	up	putative disease resistance RPP13-like protein 1
SMil_00016931	1488	-1.01325	2.07876e-132	1.86664e-131	down	PREDICTED: uncharacterized protein LOC105969808
SMil_00022447	786	-1.87922	5.17654e-87	3.45272e-86	down	basic helix-loop-helix transcription factor
SMil_00029992	1056	1.27704	1.38191e-53	6.65111e-53	up	protease Do-like 9
SMil_00025213	1035	3.56029	0	0	up	protein DMR6-LIKE OXYGENASE 1-like
SMil_00007271	501	-4.96422	0	0	down	universal stress protein A-like protein
SMil_00015003	237	-1.13734	2.04849e-50	9.47646e-50	down	hypothetical protein
SMil_00011510	459	4.16719	7.73517e-27	2.51299e-26	up	putative major latex-like protein
SMil_00026561	999	1.58341	5.62809e-88	3.79284e-87	up	cytochrome P450
SMil_00005850	561	-2.0413	3.25564e-182	3.75852e-181	down	hypothetical protein
SMil_00018029	1305	1.36947	8.84711e-55	4.31984e-54	up	RecName: Full=Pelargonidin 3-O-(6-caffeoylglucoside) 5-O-(6-O-malonylglucoside) 4'''-malonyltransferase; AltName: Full=Anthocyanin 5-O-glucoside-4'''-O-malonyltransferase 2; Short=Ss5MaT2
SMil_00011893	1080	-2.30536	6.38188e-117	5.26293e-116	down	ninja-family protein AFP1-like
SMil_00021860	1581	1.53027	7.36697e-274	1.192e-272	up	PREDICTED: pectinesterase 2
SMil_00019188	1218	-1.44999	2.55702e-84	1.67239e-83	down	protein SHOOT GRAVITROPISM 5-like
SMil_00024237	1035	1.42059	0	0	up	cinnamyl alcohol dehydrogenase
SMil_00026988	222	-2.28989	2.07176e-96	1.48926e-95	down	UDP-glucuronate 4-epimerase 1
SMil_00014327	561	-2.13841	2.07371e-147	2.02472e-146	down	stress enhanced protein 2, chloroplastic
SMil_00005792	372	-1.03712	0	0	down	60S ribosomal protein L35-like
SMil_00015197	471	2.54512	0	0	up	heavy metal-associated isoprenylated plant protein 21
SMil_00003386	3180	1.16948	2.39104e-258	3.66036e-257	up	protein CHROMATIN REMODELING 5 isoform X3
SMil_00020517	681	-1.801	1.74901e-37	6.77068e-37	down	probable glutathione peroxidase 2
SMil_00017248	783	-1.01145	0	0	down	60S ribosomal protein L8-1
SMil_00018645	372	-2.48799	1.42566e-294	2.43837e-293	down	PREDICTED: basic blue protein
SMil_00005288	615	-1.10227	8.30501e-16	2.10148e-15	down	protein SHI RELATED SEQUENCE 3-like
SMil_00013971	1338	2.50242	0	0	up	Anthranilate N-benzoyltransferase protein
SMil_00023412	534	-1.3225	9.69738e-95	6.89277e-94	down	PREDICTED: zinc finger protein 598
SMil_00003119	1065	-3.29157	2.29644e-178	2.61683e-177	down	heat stress transcription factor A-7a
SMil_00017314	1524	2.27968	1.47958e-116	1.21612e-115	up	PREDICTED: tyrosine/DOPA decarboxylase 1-like
SMil_00000159	429	-1.3404	4.47505e-172	4.96864e-171	down	PREDICTED: histone H2B.3
SMil_00013762	1032	-1.18898	0	0	down	PREDICTED: fructose-1,6-bisphosphatase, cytosolic
SMil_00003326	1614	1.68192	1.13734e-298	1.96745e-297	up	berberine bridge enzyme-like 18
SMil_00007744	549	-1.73652	0	0	down	PREDICTED: ubiquitin-conjugating enzyme E2 20
SMil_00016416	498	1.06046	8.26971e-07	1.52818e-06	up	AAA-ATPase At3g50940-like
SMil_00029129	486	-1.28007	1.30081e-139	1.21737e-138	down	PREDICTED: histone H3.2-like, partial
SMil_00018206	1029	1.54159	8.8455e-49	4.0064e-48	up	thermospermine synthase ACAULIS5
SMil_00002976	1026	2.71619	0	0	up	common plant regulatory factor 1 isoform X3
SMil_00008986	1767	-1.01544	2.35108e-39	9.36178e-39	down	uncharacterized protein LOC105173958
SMil_00002095	933	-2.05935	0	0	down	uncharacterized protein LOC105163025
SMil_00016828	2631	1.1291	3.31613e-226	4.5505e-225	up	E3 SUMO-protein ligase SIZ1 isoform X1
SMil_00003190	981	-1.39373	1.15247e-37	4.47474e-37	down	haloacid dehalogenase-like hydrolase domain-containing protein At4g39970
SMil_00006886	435	1.50917	1.00052e-11	2.23887e-11	up	uncharacterized protein LOC105164782
SMil_00015030	1638	2.06232	1.08175e-179	1.23681e-178	up	cellulose synthase-like protein G3
SMil_00026164	1725	-1.99358	1.32252e-52	6.28432e-52	down	monofunctional riboflavin biosynthesis protein RIBA 3, chloroplastic
SMil_00010869	588	-1.41777	2.20502e-13	5.1995e-13	down	high mobility group B protein 9
SMil_00003824	1128	1.08684	1.97288e-89	1.3445e-88	up	ASC1-like protein isoform X1
SMil_00006502	933	1.97586	0	0	up	PREDICTED: isoflavone reductase-like protein
SMil_00012367	267	1.20354	2.60801e-06	4.69351e-06	up	uncharacterized protein LOC105157100
SMil_00007059	381	-2.32923	5.54877e-132	4.96785e-131	down	protein GLUTAMINE DUMPER 5-like
SMil_00008171	285	-1.66786	6.92424e-13	1.61103e-12	down	hypothetical protein CCACVL1_07011
SMil_00001732	1053	-1.08548	0	0	down	malate dehydrogenase
SMil_00001884	831	-1.39772	2.93718e-49	1.33878e-48	down	peptidyl-prolyl cis-trans isomerase FKBP16-1, chloroplastic
SMil_00029563	285	-3.3568	0	0	down	hypothetical protein
SMil_00029649	1539	1.29948	2.82241e-23	8.53513e-23	up	cytochrome P450 76AK8
SMil_00001811	1455	1.78928	0	0	up	hypothetical protein MIMGU_mgv1a004132mg
SMil_00002855	837	2.97974	0	0	up	PREDICTED: alpha carbonic anhydrase 7-like
SMil_00020723	1053	1.48857	6.89703e-61	3.58861e-60	up	probable carboxylesterase 18
SMil_00017815	1350	2.31634	1.85658e-119	1.55265e-118	up	BZIP transcription factor family protein
SMil_00006767	1398	1.17832	0	0	up	LOW QUALITY PROTEIN: ADP-ribosylation factor-binding protein GGA3
SMil_00012230	468	1.28892	7.00057e-25	2.18958e-24	up	PREDICTED: copper transporter 6-like
SMil_00006182	804	-1.32091	5.96396e-50	2.7478e-49	down	hypothetical protein MIMGU_mgv1a019475mg
SMil_00024527	1617	2.03871	0	0	up	calcium-dependent protein kinase
SMil_00028573	618	1.3361	8.16484e-34	2.98575e-33	up	hypothetical protein
SMil_00004074	1038	1.46095	2.11754e-35	7.94478e-35	up	hypothetical protein F511_41525
SMil_00014461	2328	1.45362	2.43337e-303	4.24983e-302	up	uncharacterized protein LOC105160853
SMil_00009061	1230	1.75239	0	0	up	12-oxophytodienoate reductase
SMil_00020283	741	-1.19621	3.27802e-107	2.5347e-106	down	30S ribosomal protein 2, chloroplastic
SMil_00013334	2466	1.03922	1.95269e-85	1.28826e-84	up	DExH-box ATP-dependent RNA helicase DExH12-like
SMil_00015840	645	-1.29126	2.33742e-95	1.66705e-94	down	Leucine-rich repeat family protein
SMil_00007701	726	2.77747	0	0	up	PREDICTED: adhesive plaque matrix protein-like
SMil_00025661	1074	1.44081	2.08951e-29	7.09154e-29	up	pentatricopeptide repeat-containing protein
SMil_00020550	2337	2.14278	0	0	up	pyrophosphate-energized vacuolar membrane proton pump-like
SMil_00012135	585	-1.75994	3.41929e-306	6.00632e-305	down	ethylene-responsive transcription factor 4-like
SMil_00001977	1593	-1.42931	2.89776e-258	4.4336e-257	down	squalene monooxygenase
SMil_00006065	1050	1.64084	0	0	up	farnesyl diphosphate synthetase
SMil_00020268	2592	4.55835	0	0	up	stachyose synthase
SMil_00027379	939	1.05265	7.43505e-62	3.90956e-61	up	probable S-adenosylmethionine-dependent methyltransferase At5g38100
SMil_00014230	672	-1.64163	6.72646e-99	4.92611e-98	down	protein LURP-one-related 11-like
SMil_00025499	849	-3.49819	4.19355e-46	1.83451e-45	down	PREDICTED: protein GAMETE EXPRESSED 1-like
SMil_00010061	720	1.33082	2.12619e-114	1.72575e-113	up	probable caffeoyl-CoA O-methyltransferase At4g26220
SMil_00003457	189	-1.31593	1.37563e-18	3.73071e-18	down	hypothetical protein MIMGU_mgv1a006955mg
SMil_00022361	1248	1.33595	1.54455e-58	7.83475e-58	up	probable beta-1,4-xylosyltransferase IRX10
SMil_00011547	1245	1.25885	2.63099e-220	3.53041e-219	up	cell division cycle protein 48 homolog
SMil_00004358	1053	1.6942	1.2516e-25	3.97297e-25	up	PREDICTED: zinc finger BED domain-containing protein RICESLEEPER 2-like
SMil_00015365	795	-2.22417	0	0	down	oxygen-evolving enhancer protein 2-1, chloroplastic-like
SMil_00017902	1344	-1.12207	0	0	down	PREDICTED: tubulin beta-3 chain-like
SMil_00001441	417	-1.56982	1.09469e-29	3.73478e-29	down	PREDICTED: uncharacterized protein LOC105969904
SMil_00003272	1128	-1.99246	0	0	down	uncharacterized protein LOC105171616
SMil_00010824	891	-1.49083	5.59441e-32	1.98382e-31	down	PREDICTED: uncharacterized protein LOC105955450
SMil_00005364	2523	1.22466	1.17533e-306	2.07125e-305	up	Long-Chain Acyl-CoA Synthetase
SMil_00011043	1593	1.9879	0	0	up	polyphenol oxidase I, chloroplastic-like
SMil_00008368	1002	1.13642	6.59397e-124	5.66562e-123	up	PREDICTED: probable carboxylesterase 15
SMil_00018120	672	-1.66747	7.337e-57	3.66716e-56	down	zerumbone synthase isoform X2
SMil_00006311	1242	-1.00054	8.85655e-17	2.29817e-16	down	Stearoyl-ACP Desaturase
SMil_00012978	1533	-1.10992	6.16672e-79	3.85667e-78	down	putative amidase C869.01 isoform X1
SMil_00009044	1251	1.20162	0	0	up	CBL-interacting serine/threonine-protein kinase 6
SMil_00001669	567	2.25242	0	0	up	dirigent protein 21
SMil_00017834	993	1.2379	0	0	up	WRKY protein
SMil_00005646	582	2.21966	7.78935e-33	2.80205e-32	up	hypothetical protein
SMil_00019940	468	-1.2624	1.54628e-14	3.7781e-14	down	MYB-related transcription factor
SMil_00025369	1320	-1.55068	0	0	down	PREDICTED: calcium sensing receptor, chloroplastic
SMil_00001595	528	-3.3653	5.5805e-76	3.38829e-75	down	hypothetical protein MIMGU_mgv1a015790mg
SMil_00030201	1266	-1.92236	6.14957e-61	3.20275e-60	down	gibberellin biosynthesis-related protein GA20ox2
SMil_00023516	597	-1.29701	0	0	down	60S ribosomal protein L21-1
SMil_00002800	1392	2.16521	3.66466e-119	3.06099e-118	up	unnamed protein product
SMil_00022118	1212	-1.07766	0	0	down	PREDICTED: uncharacterized protein LOC105977279
SMil_00004601	939	-2.00707	8.7481e-78	5.41152e-77	down	cationic peroxidase 1-like
SMil_00011931	1668	2.43638	4.68197e-124	4.0317e-123	up	PREDICTED: glucomannan 4-beta-mannosyltransferase 9
SMil_00030341	891	1.63326	2.33188e-30	8.04219e-30	up	extra-large guanine nucleotide-binding protein 1
SMil_00010917	918	1.79317	1.62881e-75	9.8501e-75	up	hypothetical protein MIMGU_mgv1a006007mg
SMil_00018731	552	-2.98814	5.67842e-103	4.27213e-102	down	uncharacterized protein LOC105176857
SMil_00001334	3276	1.00647	5.44239e-71	3.16496e-70	up	auxin response factor ARF2
SMil_00004169	513	-1.64924	5.28907e-34	1.94168e-33	down	uncharacterized protein LOC105175024
SMil_00008245	1512	1.74908	0	0	up	malate synthase, glyoxysomal
SMil_00024588	3387	1.2334	2.85601e-132	2.56036e-131	up	phosphoenolpyruvate carboxylase 4
SMil_00010704	2139	1.40477	2.52043e-54	1.22279e-53	up	phosphatidylinositol-3-phosphatase myotubularin-1 isoform X1
SMil_00021719	279	2.74199	4.41627e-50	2.03817e-49	up	PREDICTED: E3 ubiquitin-protein ligase RNF126-like
SMil_00025099	1521	1.26388	9.57584e-93	6.69474e-92	up	cytochrome P450 CYP71AT92
SMil_00018975	654	3.66682	0	0	up	PREDICTED: putative germin-like protein 2-1
SMil_00010683	1572	1.02855	8.49715e-268	1.34926e-266	up	sugar transport protein 13
SMil_00022909	1476	-1.35806	0	0	down	triose phosphate/phosphate translocator, chloroplastic
SMil_00000205	1290	-1.5724	8.41129e-38	3.27053e-37	down	PREDICTED: uncharacterized protein LOC105973799
SMil_00023179	465	-2.24218	0	0	down	probable calcium-binding protein CML18
SMil_00008971	5376	1.70711	1.55864e-171	1.72634e-170	up	uncharacterized protein LOC105171497
SMil_00017543	648	-1.49216	7.08331e-117	5.83961e-116	down	PREDICTED: auxin-induced protein 15A-like
SMil_00023172	558	1.68433	2.74786e-20	7.73758e-20	up	PREDICTED: putative late blight resistance protein homolog R1A-10 isoform X1
SMil_00000732	855	-1.48178	7.7888e-25	2.43249e-24	down	PREDICTED: putative cytochrome c biogenesis ccmF-like mitochondrial protein
SMil_00021740	1590	1.40177	2.96135e-83	1.91981e-82	up	nucleobase-ascorbate transporter 4 isoform X2
SMil_00020262	318	-1.25649	1.99908e-12	4.58276e-12	down	PREDICTED: uncharacterized protein LOC105960669
SMil_00012576	1647	-1.37875	1.16259e-63	6.22727e-63	down	folate-biopterin transporter 1, chloroplastic isoform X2
SMil_00027268	2724	1.16986	0	0	up	pleiotropic drug resistance protein 1
SMil_00005375	753	2.04123	2.3329e-43	9.85622e-43	up	hypothetical protein Ccrd_015416, partial
SMil_00008176	1509	1.19301	6.6759e-102	4.99092e-101	up	uncharacterized protein LOC105156632
SMil_00013609	726	-2.87072	1.98402e-38	7.79435e-38	down	4-coumarate:coenzyme A ligase 10, partial
SMil_00019250	1392	1.42724	0	0	up	4-hydroxy-3-methylbut-2-enyl diphosphate reductase 1
SMil_00017943	927	1.8394	0	0	up	4,5-DOPA dioxygenase extradiol
SMil_00016750	1584	1.06065	3.8014e-27	1.2415e-26	up	high affinity nitrate transporter 2.4-like
SMil_00024698	813	-1.24683	2.95553e-205	3.73965e-204	down	cytochrome P450 CYP74B21
SMil_00017196	921	1.07398	4.20846e-16	1.07236e-15	up	chaperone protein dnaJ 13
SMil_00021043	378	-1.32087	1.17337e-183	1.36617e-182	down	hypothetical protein
SMil_00004866	393	-1.05554	1.61627e-148	1.58603e-147	down	PREDICTED: uncharacterized protein At5g65660
SMil_00018696	2649	-1.07179	6.57736e-94	4.64004e-93	down	golgin candidate 6
SMil_00023286	1245	1.30996	2.95026e-29	9.97683e-29	up	protein trichome birefringence-like 31
SMil_00012272	996	1.03159	5.29713e-15	1.31178e-14	up	uncharacterized protein LOC105169167
SMil_00018597	1887	-1.90267	1.90684e-91	1.32094e-90	down	uncharacterized protein LOC105166037 isoform X1
SMil_00005050	1185	-1.01702	2.88199e-53	1.37931e-52	down	PREDICTED: formin-like protein 3 isoform X2
SMil_00023614	255	-1.29604	8.04783e-21	2.29409e-20	down	probable sugar phosphate/phosphate translocator At1g12500
SMil_00026106	1488	2.58823	9.71916e-279	1.59434e-277	up	patatin-like protein 2
SMil_00030234	183	2.21966	3.21827e-07	6.0575e-07	up	serine/threonine-protein kinase Nek6
SMil_00017621	3495	2.69471	2.42547e-234	3.42302e-233	up	uncharacterized protein LOC105178313
SMil_00019766	288	-2.65285	0	0	down	50S ribosomal protein 6, chloroplastic
SMil_00023434	1575	3.10377	0	0	up	hypothetical protein F511_01896
SMil_00003336	444	-1.73534	0	0	down	PREDICTED: gibberellin-regulated protein 13-like
SMil_00023199	390	2.41587	5.40522e-93	3.78476e-92	up	PREDICTED: beta-glucosidase 13-like
SMil_00026216	372	-1.38802	9.00644e-13	2.08854e-12	down	UGT73A7
SMil_00005088	252	-1.26908	7.1556e-06	1.25639e-05	down	hypothetical protein
SMil_00012888	342	-1.55727	8.94362e-44	3.79679e-43	down	PREDICTED: probable inactive patatin-like protein 9
SMil_00013437	1896	1.48219	0	0	up	LOW QUALITY PROTEIN: TORTIFOLIA1-like protein 3
SMil_00028674	1314	1.90702	8.14553e-75	4.90205e-74	up	probable serine/threonine-protein kinase abkC isoform X1
SMil_00024919	345	-1.00848	7.22473e-37	2.76813e-36	down	hypothetical protein
SMil_00001223	1434	1.09205	8.05326e-34	2.94534e-33	up	hypothetical protein MIMGU_mgv1a020037mg, partial
SMil_00005588	525	-1.2489	4.08514e-286	6.82859e-285	down	PREDICTED: FK506-binding protein 4-like
SMil_00013647	1260	-1.13837	1.20412e-209	1.54726e-208	down	putative light inducible protein CPRF2
SMil_00013362	1629	2.74799	0	0	up	L-ascorbate oxidase homolog
SMil_00010950	864	-1.24908	1.76131e-53	8.46222e-53	down	transcription factor SRM1
SMil_00008628	336	2.13794	0	0	up	PREDICTED: uncharacterized protein LOC105971675
SMil_00019736	1680	1.17729	0	0	up	auxin influx transport protein
SMil_00002958	1425	-1.21474	1.6385e-39	6.53962e-39	down	anthocyanidin 3-O-glucosyltransferase 2-like
SMil_00008114	1494	-1.32343	2.15934e-49	9.86548e-49	down	endoglucanase 8
SMil_00000234	1077	3.03964	0	0	up	F-box protein At5g07610-like
SMil_00001873	1215	1.02405	0	0	up	mevalonate diphosphate decarboxylase
SMil_00017753	3306	-2.52514	0	0	down	LOW QUALITY PROTEIN: LRR receptor-like serine/threonine-protein kinase RCH1
SMil_00012897	2049	3.58181	0	0	up	phenylalanine ammonia-lyase 3
SMil_00000501	1581	-1.28183	7.37448e-283	1.22147e-281	down	LOW QUALITY PROTEIN: protein EARLY FLOWERING 3
SMil_00001455	1119	-1.73989	5.81029e-135	5.29231e-134	down	PREDICTED: uncharacterized protein LOC105965075 isoform X1
SMil_00030476	186	2.22912	3.99329e-121	3.37371e-120	up	hypothetical protein
SMil_00026236	1071	1.46348	0	0	up	glutamine synthetase cytosolic isozyme
SMil_00007019	2226	1.34657	2.86802e-75	1.73173e-74	up	vacuolar cation/proton exchanger 3-like
SMil_00024228	1575	1.41581	3.71579e-284	6.1809e-283	up	berberine bridge enzyme-like 18
SMil_00025071	1914	1.08171	1.85876e-162	1.96007e-161	up	phospholipase A1-Igamma1, chloroplastic
SMil_00016344	393	-1.7964	1.37679e-24	4.27777e-24	down	uncharacterized protein LOC105167350 isoform X2
SMil_00026375	1341	-1.77911	3.80141e-99	2.78845e-98	down	G2/mitotic-specific cyclin-2
SMil_00011586	507	-1.04409	1.66382e-16	4.28806e-16	down	ubiquinone biosynthesis protein COQ4 homolog, mitochondrial
SMil_00001525	1923	1.15575	3.99332e-89	2.7153e-88	up	cleavage stimulation factor subunit 77
SMil_00021331	1614	1.89035	7.73153e-84	5.03981e-83	up	probable folate-biopterin transporter 7
SMil_00012597	324	-1.75541	6.90098e-175	7.73454e-174	down	hypothetical protein LR48_Vigan05g203800
SMil_00024772	609	2.39928	0	0	up	PREDICTED: CBS domain-containing protein CBSX2, chloroplastic
SMil_00021611	1029	1.06309	5.95813e-122	5.0509e-121	up	pyridoxal kinase isoform X1
SMil_00026218	675	-5.55851	0	0	down	stem-specific protein TSJT1-like
SMil_00011788	1125	1.91189	2.52336e-137	2.32479e-136	up	myb-related protein 2
SMil_00023931	1104	-1.48605	5.50063e-37	2.11081e-36	down	serine/threonine-protein kinase UCNL-like
SMil_00027994	429	-1.21777	0	0	down	cysteine protein inhibitor A
SMil_00015320	825	-1.26691	1.79258e-52	8.50461e-52	down	uncharacterized protein LOC105170208
SMil_00017137	2124	1.64635	3.50965e-149	3.46143e-148	up	formin-like protein 1
SMil_00014253	951	-1.13715	1.59663e-27	5.25532e-27	down	wall-associated receptor kinase-like 20
SMil_00017606	2283	1.66656	5.9606e-189	7.10377e-188	up	ABC transporter C family member 8-like isoform X3
SMil_00024080	834	1.06173	1.12507e-29	3.83743e-29	up	PREDICTED: uridine nucleosidase 1
SMil_00026404	453	-1.17576	0	0	down	MLP-like protein 34
SMil_00018828	2724	-1.26523	2.17299e-56	1.07839e-55	down	leucine-rich repeat receptor-like tyrosine-protein kinase PXC3
SMil_00014422	1137	1.3168	5.535e-189	6.59942e-188	up	caffeoylshikimate esterase
SMil_00023891	246	-1.0753	6.65214e-12	1.49864e-11	down	uncharacterized protein LOC105165961
SMil_00000047	1305	1.07477	9.57996e-231	1.33542e-229	up	ectonucleotide pyrophosphatase/phosphodiesterase family member 1-like
SMil_00010605	1080	1.90493	1.57643e-44	6.77138e-44	up	salicylate carboxymethyltransferase
SMil_00019270	1617	1.39398	0	0	up	PREDICTED: uridine kinase-like protein 1, chloroplastic
SMil_00002030	843	6.54609	6.39725e-163	6.76684e-162	up	bidirectional sugar transporter SWEET14-like
SMil_00019584	201	-2.11532	5.59934e-25	1.75454e-24	down	hypothetical protein
SMil_00013063	1143	1.00057	5.03226e-82	3.22556e-81	up	probable protein phosphatase 2C 22 isoform X2
SMil_00017115	1644	-2.0871	5.189e-235	7.35356e-234	down	glucan endo-1,3-beta-glucosidase 5
SMil_00001161	1824	-1.51134	3.2893e-44	1.40536e-43	down	putative disease resistance protein At1g50180 isoform X2
SMil_00021010	2919	1.45992	1.43028e-269	2.28577e-268	up	uncharacterized protein SLP1-like
SMil_00013938	2496	1.47584	0	0	up	AMP deaminase isoform X1
SMil_00002124	594	-1.48201	1.06473e-76	6.51983e-76	down	nuclear transcription factor Y subunit B-3
SMil_00014996	591	-1.07741	0	0	down	PREDICTED: 60S ribosomal protein L11
SMil_00008451	1566	2.14406	0	0	up	protein DETOXIFICATION 18-like
SMil_00012833	2280	1.61996	0	0	up	plasma membrane ATPase 2-like isoform X2
SMil_00000667	1437	2.08424	1.99263e-250	2.97693e-249	up	WRKY protein
SMil_00015638	2823	1.36905	0	0	up	PREDICTED: ABC transporter G family member 39
SMil_00013209	771	-2.55549	1.35358e-210	1.74754e-209	down	tetrapyrrole-binding protein, chloroplastic-like
SMil_00007465	1635	3.38256	0	0	up	PREDICTED: MLO-like protein 6
SMil_00015421	2379	1.46189	3.29191e-96	2.362e-95	up	protein DA1
SMil_00017672	1179	-2.85332	1.50032e-67	8.4198e-67	down	high mobility group B protein 6
SMil_00010625	894	1.26586	1.4456e-57	7.26929e-57	up	hypothetical protein MIMGU_mgv11b009377mg
SMil_00005268	2013	1.99443	0	0	up	trifunctional UDP-glucose 4,6-dehydratase/UDP-4-keto-6-deoxy-D-glucose 3,5-epimerase/UDP-4-keto-L-rhamnose-reductase RHM1-like
SMil_00009564	1704	1.39443	0	0	up	serine/threonine-protein kinase tricorner
SMil_00010519	1470	-2.03164	6.21595e-87	4.14093e-86	down	UDP-glycosyltransferase 92A1-like
SMil_00005194	1362	-3.72745	0	0	down	zinc finger protein CONSTANS-LIKE 16
SMil_00004533	1494	1.09056	2.62207e-76	1.59808e-75	up	cytochrome P450 CYP72A219-like
SMil_00030329	222	-1.87054	2.08443e-13	4.9177e-13	down	hypothetical protein
SMil_00010386	1602	1.19991	5.97301e-37	2.29111e-36	up	PREDICTED: putative disease resistance protein RGA3
SMil_00003423	2055	1.58112	2.86412e-47	1.27232e-46	up	wall-associated receptor kinase-like 8
SMil_00001211	1653	1.53388	0	0	up	cytochrome P450 CYP71D374
SMil_00024373	849	-2.1275	9.87817e-75	5.94084e-74	down	PREDICTED: uncharacterized protein LOC102579386
SMil_00029025	1335	1.52867	4.11835e-32	1.46325e-31	up	putative disease resistance protein RGA3
SMil_00005307	726	1.17135	1.91722e-18	5.17891e-18	up	protein ESKIMO 1
SMil_00012214	1611	1.07685	2.02296e-27	6.64735e-27	up	uncharacterized protein At1g04910
SMil_00007801	1074	1.07636	2.36661e-30	8.16092e-30	up	protein HESO1
SMil_00005832	3975	1.17016	1.40123e-235	1.98781e-234	up	ABC transporter B family member 1
SMil_00008331	3384	1.03179	5.59113e-190	6.68095e-189	up	LETM1 and EF-hand domain-containing protein 1, mitochondrial isoform X2
SMil_00008656	4737	1.30792	4.08365e-266	6.43199e-265	up	uncharacterized protein LOC105157124 isoform X1
SMil_00022562	1236	1.52841	0	0	up	ACT domain-containing protein ACR10
SMil_00003606	201	-1.69036	8.17101e-109	6.38514e-108	down	uncharacterized protein LOC105164932
SMil_00029375	1503	1.25314	6.78133e-27	2.20494e-26	up	PREDICTED: putative late blight resistance protein homolog R1A-3
SMil_00016303	318	-2.3195	1.73418e-34	6.41907e-34	down	UPF0235 protein C15orf40 homolog
SMil_00016650	702	-1.94446	1.36087e-71	7.9615e-71	down	zinc finger CCCH domain-containing protein 20-like
SMil_00012571	441	-1.00174	0	0	down	60S ribosomal protein L27a-3-like
SMil_00027558	762	-2.00468	4.79593e-98	3.48888e-97	down	PREDICTED: uncharacterized protein At2g29880-like
SMil_00021288	270	-1.58568	5.47605e-103	4.12328e-102	down	hypothetical protein
SMil_00026055	1641	1.74022	5.77606e-238	8.27578e-237	up	cationic amino acid transporter 8, vacuolar
SMil_00020193	1035	3.06977	6.95609e-254	1.05015e-252	up	hypothetical protein MIMGU_mgv1a008654mg
SMil_00022837	5508	1.44047	2.64699e-88	1.78781e-87	up	transcriptional activator DEMETER
SMil_00025493	573	-1.5787	7.34168e-215	9.61964e-214	down	uncharacterized protein LOC105156392
SMil_00026131	558	-1.24268	5.43802e-26	1.73874e-25	down	PREDICTED: SPX domain-containing protein 4-like
SMil_00026246	354	-1.48642	0	0	down	uncharacterized protein LOC105160767
SMil_00010766	5718	1.13081	6.3953e-139	5.95237e-138	up	PREDICTED: callose synthase 7-like
SMil_00007594	318	-1.67412	3.02603e-250	4.51587e-249	down	cyclin-dependent protein kinase inhibitor SMR6-like
SMil_00017233	2901	1.17442	4.25597e-85	2.80036e-84	up	flowering time control protein FPA
SMil_00003696	2235	-1.67846	1.24513e-86	8.2786e-86	down	protein LONGIFOLIA 1
SMil_00008102	636	-1.06045	4.91272e-72	2.88585e-71	down	germin-like protein subfamily 3 member 2
SMil_00008202	939	-1.42873	1.3305e-18	3.60975e-18	down	ADP,ATP carrier protein ER-ANT1
SMil_00015219	2778	1.01546	3.30789e-114	2.6801e-113	up	probable LRR receptor-like serine/threonine-protein kinase At1g67720
SMil_00026910	252	-1.48078	1.36898e-11	3.05087e-11	down	probable carboxylesterase 12
SMil_00016111	732	3.76087	0	0	up	PREDICTED: 1-aminocyclopropane-1-carboxylate oxidase homolog 1-like
SMil_00013364	447	-1.12316	1.50211e-192	1.80916e-191	down	PREDICTED: histone H2B.3
SMil_00002576	630	-1.05336	8.17212e-16	2.06824e-15	down	deSI-like protein At4g17486
SMil_00001707	711	-1.26493	0	0	down	PREDICTED: chlorophyll a-b binding protein CP26, chloroplastic
SMil_00017177	726	-2.21679	6.89652e-295	1.18102e-293	down	PREDICTED: photosynthetic NDH subunit of subcomplex B 5, chloroplastic
SMil_00018461	591	-1.21917	8.56069e-30	2.92486e-29	down	preprotein translocase subunit SECE1
SMil_00000507	669	-1.22085	0	0	down	universal stress protein A-like protein
SMil_00016238	1308	-1.19768	2.44367e-40	9.87753e-40	down	uncharacterized protein LOC105164093
SMil_00012045	258	2.39369	1.08244e-26	3.51033e-26	up	Dicer-like protein 2
SMil_00021738	891	-1.82703	7.48442e-29	2.51726e-28	down	PREDICTED: uncharacterized protein LOC109149905
SMil_00019123	348	-1.28935	2.02281e-32	7.23227e-32	down	hypothetical protein
SMil_00012495	852	-2.34971	0	0	down	RNA-binding protein CP33, chloroplastic
SMil_00005049	3633	1.06477	1.19409e-218	1.59446e-217	up	DNA-directed RNA polymerase II subunit RPB2
SMil_00014249	1812	1.03084	1.28233e-21	3.72386e-21	up	putative late blight resistance protein homolog R1A-10
SMil_00011794	198	-1.68811	2.18816e-33	7.95269e-33	down	hypothetical protein
SMil_00003322	579	-1.59859	8.92851e-59	4.54082e-58	down	PREDICTED: protein LOW PSII ACCUMULATION 2, chloroplastic
SMil_00019631	4140	-1.99869	1.15557e-163	1.23092e-162	down	putative ABC transporter C family member 15
SMil_00017227	813	-1.20484	1.90366e-101	1.41736e-100	down	uncharacterized protein LOC105167333
SMil_00028718	273	1.33031	4.86318e-11	1.06441e-10	up	hypothetical protein
SMil_00012558	1038	1.90544	0	0	up	mitochondrial phosphate carrier protein 3, mitochondrial
SMil_00007660	621	-1.59603	3.42672e-292	5.80267e-291	down	hypothetical protein MIMGU_mgv1a011926mg
SMil_00019308	1344	4.24879	0	0	up	serine/threonine-protein kinase RIPK
SMil_00019485	414	1.22912	8.01193e-19	2.18413e-18	up	PREDICTED: remorin-like isoform X1
SMil_00023835	1455	1.62883	9.16482e-37	3.50654e-36	up	PREDICTED: putative receptor-like protein kinase At5g39000 isoform X1
SMil_00007848	657	-1.77073	5.4515e-76	3.31071e-75	down	PREDICTED: uncharacterized protein At3g61260-like
SMil_00026829	1383	1.19754	4.53946e-26	1.45433e-25	up	basic helix-loop-helix transcription factor
SMil_00009161	486	-1.14163	3.58921e-297	6.17751e-296	down	uncharacterized protein LOC105170170 isoform X1
SMil_00000295	1581	1.17226	0	0	up	aspartic proteinase
SMil_00010697	852	-2.54722	0	0	down	uncharacterized protein LOC105170167
SMil_00024796	1050	4.09499	0	0	up	allene oxide synthase 3-like
SMil_00007741	471	-2.92632	6.33472e-38	2.46979e-37	down	PREDICTED: putative late blight resistance protein homolog R1B-16
SMil_00012793	1527	-1.42845	4.82328e-30	1.65467e-29	down	PREDICTED: uncharacterized protein LOC105962703 isoform X2
SMil_00017616	807	1.00041	3.73539e-28	1.24179e-27	up	uncharacterized protein LOC105169061
SMil_00013858	288	-1.09628	3.97887e-16	1.0148e-15	down	hypothetical protein
SMil_00005133	624	-1.25156	0	0	down	40S ribosomal protein S12-like
SMil_00023008	1059	1.69597	1.21006e-44	5.20095e-44	up	WRKY protein
SMil_00005101	2850	1.12715	1.288e-179	1.47138e-178	up	ubiquitin carboxyl-terminal hydrolase 9
SMil_00002108	780	-1.89825	1.12354e-37	4.363e-37	down	ABC transporter I family member 17
SMil_00011504	513	1.35443	0	0	up	putative major latex-like protein
SMil_00009229	678	-1.90388	8.05735e-62	4.23434e-61	down	PREDICTED: uncharacterized protein LOC105957410
SMil_00006921	591	-2.25066	7.66981e-32	2.71484e-31	down	PREDICTED: protein DETOXIFICATION 54-like
SMil_00019161	651	1.453	2.60784e-78	1.61907e-77	up	peptidyl-prolyl cis-trans isomerase FKBP62-like
SMil_00008292	762	-2.07085	3.61184e-34	1.32934e-33	down	PCTP-like protein
SMil_00015397	873	1.83015	1.45004e-282	2.4003e-281	up	uncharacterized protein C24B11.05
SMil_00019504	1128	1.44766	1.17651e-100	8.70969e-100	up	uncharacterized protein LOC105169116
SMil_00014942	1029	-1.10027	5.24228e-176	5.91436e-175	down	probable galacturonosyltransferase 15 isoform X1
SMil_00018326	588	-1.38831	0	0	down	sec-independent protein translocase protein TATA, chloroplastic isoform X1
SMil_00011344	636	-1.29491	9.06716e-27	2.94292e-26	down	Lipase, class 3
SMil_00019513	579	-2.76286	0	0	down	21 kDa protein-like
SMil_00019865	1836	1.79731	0	0	up	probable boron transporter 2
SMil_00015608	1887	1.16701	7.01768e-31	2.44249e-30	up	molybdenum cofactor sulfurase isoform X2
SMil_00015200	2352	2.59988	0	0	up	phospholipase D alpha 1
SMil_00013392	954	2.41037	0	0	up	MYB-related transcription factor
SMil_00021398	672	-1.19568	2.67487e-73	1.58597e-72	down	ras-related protein RABA6a-like
SMil_00027780	1080	1.12081	2.72821e-15	6.81427e-15	up	unnamed protein product
SMil_00014508	1209	-1.11944	5.66393e-84	3.69557e-83	down	cytochrome P450 CYP88A52
SMil_00006800	1350	-1.15513	2.43383e-25	7.67749e-25	down	PREDICTED: putative F-box protein At1g49610
SMil_00001944	1446	-1.58769	1.07865e-67	6.05964e-67	down	hypothetical protein Ccrd_012939
SMil_00009604	384	-1.77453	2.00126e-104	1.51651e-103	down	thionin-like protein 2
SMil_00011744	1713	1.87263	0	0	up	uncharacterized protein LOC105165171
SMil_00022513	459	1.73319	4.08674e-20	1.14627e-19	up	PREDICTED: putative disease resistance RPP13-like protein 3
SMil_00009167	447	-1.32693	8.32539e-22	2.43087e-21	down	hypothetical protein
SMil_00021700	2343	1.12983	3.62243e-77	2.22718e-76	up	putative late blight resistance protein homolog R1B-16 isoform X1
SMil_00016755	1416	1.03317	0	0	up	citrate synthase, mitochondrial
SMil_00002516	642	1.37399	4.60489e-20	1.29014e-19	up	pentatricopeptide repeat-containing protein At1g80150, mitochondrial
SMil_00027919	1515	1.16678	2.01964e-40	8.16837e-40	up	PREDICTED: phosphatidylinositol 3-kinase, root isoform
SMil_00029514	702	-1.0375	0	0	down	remorin-like
SMil_00021321	930	1.14383	3.27768e-33	1.18666e-32	up	putative disease resistance protein At1g50180
SMil_00018080	531	1.14254	1.95614e-121	1.65468e-120	up	1-aminocyclopropane-1-carboxylate oxidase homolog 1-like
SMil_00021690	1251	1.35166	0	0	up	3-hydroxyisobutyryl-CoA hydrolase-like protein 5
SMil_00014144	1770	-1.09743	8.19174e-157	8.3791e-156	down	CTP synthase-like
SMil_00014966	5562	1.08473	7.29554e-86	4.82947e-85	up	PREDICTED: LOW QUALITY PROTEIN: uncharacterized protein LOC107010336
SMil_00027758	153	-1.32378	5.86722e-09	1.18777e-08	down	hypothetical protein
SMil_00008209	1734	-1.58024	1.20008e-245	1.76582e-244	down	UPF0503 protein At3g09070, chloroplastic-like
SMil_00003517	1353	1.9258	5.85915e-193	7.06933e-192	up	vacuolar cation/proton exchanger 3-like
SMil_00023878	645	-1.16357	4.49673e-61	2.34552e-60	down	hypothetical protein
SMil_00030437	306	1.40311	8.35231e-11	1.8115e-10	up	1-aminocyclopropane-1-carboxylate oxidase homolog 1 isoform X2
SMil_00013304	618	4.18828	7.89758e-224	1.07081e-222	up	basic helix-loop-helix transcription factor
SMil_00005643	990	-1.32904	1.48478e-46	6.53514e-46	down	WRKY protein
SMil_00020251	909	3.324	7.2655e-53	3.45904e-52	up	cryptochrome DASH, chloroplastic/mitochondrial
SMil_00024735	1233	-3.1432	0	0	down	uncharacterized protein LOC105179443
SMil_00005085	732	1.50065	2.2264e-37	8.60528e-37	up	serine/threonine protein phosphatase 2A 57 kDa regulatory subunit B' theta isoform
SMil_00012874	1239	-2.63887	7.58211e-181	8.71639e-180	down	PREDICTED: protein LATERAL ROOT PRIMORDIUM 1
SMil_00005545	903	-2.86971	0	0	down	protein NEOXANTHIN-DEFICIENT 1
SMil_00013164	1026	1.09469	7.29274e-42	3.00704e-41	up	CBS domain-containing protein CBSCBSPB1 isoform X1
SMil_00011396	1083	2.90858	6.27066e-100	4.62459e-99	up	AAA-ATPase ASD, mitochondrial-like
SMil_00030079	144	-2.79394	1.07552e-78	6.71556e-78	down	hypothetical protein
SMil_00025686	462	-2.93661	1.38377e-81	8.84677e-81	down	PREDICTED: putative disease resistance RPP13-like protein 3
SMil_00026960	606	-1.31302	2.39969e-88	1.62239e-87	down	PREDICTED: kunitz trypsin inhibitor 2
SMil_00018040	1740	1.10266	2.73912e-145	2.646e-144	up	serine/threonine protein phosphatase 2A regulatory subunit B''beta
SMil_00004518	525	-1.11419	3.33507e-29	1.12697e-28	down	hypothetical protein
SMil_00010169	1419	1.36521	0	0	up	CBL-interacting serine/threonine-protein kinase 8
SMil_00003232	678	-1.55666	0	0	down	nuclear transcription factor Y subunit C-4
SMil_00011270	849	-1.41261	1.38745e-14	3.3949e-14	down	AP2-like ethylene-responsive transcription factor At1g16060 isoform X2
SMil_00019690	2262	2.22222	4.44989e-148	4.36038e-147	up	2,3-oxidosqualene cyclase 2
SMil_00003915	1443	2.53402	2.47562e-145	2.39231e-144	up	serine carboxypeptidase-like
SMil_00014898	930	-1.0899	5.28065e-34	1.93897e-33	down	dnaJ homolog subfamily B member 4
SMil_00021305	624	2.10587	1.17087e-41	4.8148e-41	up	probable glycosyltransferase At5g03795
SMil_00020729	426	2.41883	1.56914e-169	1.7205e-168	up	PREDICTED: uncharacterized protein LOC105957890
SMil_00001760	291	-1.36746	1.36442e-39	5.4553e-39	down	PREDICTED: uncharacterized protein LOC105949560
SMil_00025849	210	-1.54901	3.17518e-14	7.67423e-14	down	hypothetical protein
SMil_00006717	681	-1.29624	9.98826e-67	5.53708e-66	down	protein BIG GRAIN 1-like A
SMil_00000110	528	-1.16572	1.53303e-31	5.39696e-31	down	DCC family protein At1g52590, chloroplastic
SMil_00030026	765	1.1674	1.66603e-53	8.00725e-53	up	UDP-glycosyltransferase 91C1
SMil_00018590	1503	-1.25747	1.68193e-141	1.59206e-140	down	uncharacterized protein LOC105161140
SMil_00019884	390	2.7691	0	0	up	phenylalanine ammonia-lyase
SMil_00022162	2490	1.39184	0	0	up	dynamin-related protein 3A-like
SMil_00015300	1527	2.19071	0	0	up	calcium-dependent protein kinase 33-like
SMil_00021046	1977	1.91708	1.44791e-231	2.02871e-230	up	glutamate receptor 3.2 isoform X2
SMil_00012008	735	1.88435	1.88926e-89	1.28783e-88	up	enoyl-CoA delta isomerase 1, peroxisomal
SMil_00019480	342	-1.13853	1.56962e-07	2.99918e-07	down	PREDICTED: calcium-binding protein PBP1-like
SMil_00006344	1503	1.9711	0	0	up	cytochrome P450
SMil_00004304	1506	1.37222	4.84667e-211	6.26621e-210	up	transcription factor GTE8
SMil_00011318	1185	1.08968	4.63638e-59	2.36943e-58	up	probable receptor-like protein kinase At5g18500
SMil_00008764	2688	1.31807	8.13653e-139	7.57042e-138	up	probable galactinol--sucrose galactosyltransferase 2
SMil_00027939	702	-2.54115	1.725e-49	7.88769e-49	down	uncharacterized protein LOC105175303
SMil_00029916	1806	1.09654	2.29923e-48	1.03537e-47	up	K(+) efflux antiporter 2, chloroplastic
SMil_00013100	1068	1.04368	5.68208e-172	6.30367e-171	up	putative methylesterase 14, chloroplastic
SMil_00002048	954	-1.28016	0	0	down	glucan endo-1,3-beta-glucosidase-like
SMil_00015689	1158	1.20812	0	0	up	agmatine deiminase
SMil_00028631	1863	1.37984	5.19659e-61	2.7085e-60	up	polyphenol oxidase I, chloroplastic-like
SMil_00017307	984	-1.93788	1.92459e-88	1.3028e-87	down	VQ motif-containing protein 9-like isoform X2
SMil_00015111	288	-2.12632	0	0	down	hypothetical protein M569_13739, partial
SMil_00030448	252	2.61496	1.1361e-20	3.22774e-20	up	hypothetical protein
SMil_00022486	279	-1.3192	3.20551e-18	8.6137e-18	down	Gamma-tubulin isoform 5
SMil_00021054	5265	1.38696	0	0	up	uncharacterized protein LOC105177625 isoform X1
SMil_00015470	1248	-1.87431	1.62626e-31	5.72221e-31	down	putative LRR receptor-like serine/threonine-protein kinase-like
SMil_00017587	1011	-1.53081	0	0	down	bifunctional UDP-glucose 4-epimerase and UDP-xylose 4-epimerase 1-like
SMil_00003549	2475	1.6065	2.38069e-51	1.11475e-50	up	PREDICTED: putative late blight resistance protein homolog R1A-3
SMil_00029253	1503	-1.49938	7.01685e-106	5.38149e-105	down	uncharacterized protein LOC105164083
SMil_00022208	2346	2.51575	0	0	up	PREDICTED: putative late blight resistance protein homolog R1B-8
SMil_00013709	1749	-1.0135	1.49664e-47	6.67239e-47	down	rop guanine nucleotide exchange factor 12-like
SMil_00003426	921	1.24485	0	0	up	phenylcoumaran benzylic ether reductase-like protein
SMil_00014150	789	-2.20892	0	0	down	uncharacterized protein LOC105157064
SMil_00004774	690	-1.56284	1.37911e-45	5.99844e-45	down	endochitinase EP3-like
SMil_00004881	2145	1.42057	1.35888e-113	1.09611e-112	up	uncharacterized protein LOC105175492
SMil_00005244	1266	1.3772	2.33426e-44	9.99979e-44	up	PREDICTED: beta-D-glucosyl crocetin beta-1,6-glucosyltransferase-like
SMil_00026790	501	2.33095	1.0968e-64	5.94256e-64	up	protein ESKIMO 1 isoform X1
SMil_00008877	486	1.91751	2.76746e-195	3.37188e-194	up	unnamed protein product
SMil_00011197	672	-1.02307	8.23013e-59	4.18799e-58	down	basic helix-loop-helix transcription factor
SMil_00025750	1638	-1.20223	6.5288e-103	4.9092e-102	down	DELLA protein GAI
SMil_00020128	1728	1.34546	1.39938e-96	1.00646e-95	up	PREDICTED: probable methyltransferase PMT5
SMil_00022087	639	-1.59196	0	0	down	PREDICTED: uncharacterized protein LOC105977245
SMil_00005862	1407	1.29302	7.15081e-52	3.37207e-51	up	probable glycerol-3-phosphate dehydrogenase [NAD(+)] 1, cytosolic
SMil_00028735	837	4.81136	0	0	up	hypothetical protein MIMGU_mgv1a005366mg
SMil_00009917	1629	4.12074	0	0	up	S-type anion channel SLAH2
SMil_00002961	369	-2.28979	0	0	down	uncharacterized protein LOC105166046
SMil_00008376	1305	1.76618	8.56207e-112	6.83163e-111	up	cytochrome P450
SMil_00007391	492	-1.82205	0	0	down	PREDICTED: DNA-damage-repair/toleration protein DRT100
SMil_00026609	1602	3.24925	0	0	up	cytochrome P450 CYP98A75
SMil_00011712	2103	3.20187	0	0	up	increased DNA methylation 1 isoform X2
SMil_00011280	2169	-1.01192	9.70962e-61	5.0453e-60	down	Carboxyltransferase alpha Subunit
SMil_00001986	264	-1.15968	7.61778e-17	1.98068e-16	down	hypothetical protein TSUD_132800
SMil_00002680	993	1.43111	0	0	up	4-hydroxyphenylpyruvate reductase
SMil_00017612	1746	1.19062	1.51712e-30	5.24949e-30	up	PREDICTED: uncharacterized protein LOC104417748
SMil_00019970	942	2.70983	0	0	up	PREDICTED: probable 2-oxoglutarate-dependent dioxygenase AOP1
SMil_00014729	369	-1.3383	0	0	down	Ribosomal protein 60S, partial
SMil_00007483	615	-2.55293	5.3366e-34	1.95859e-33	down	transcription factor bHLH150
SMil_00013028	1224	-2.39908	2.982e-149	2.94316e-148	down	protein IQ-DOMAIN 1
SMil_00026292	2622	2.29922	0	0	up	probable alpha,alpha-trehalose-phosphate synthase [UDP-forming] 7
SMil_00026458	828	-1.152	0	0	down	ABC transporter I family member 17
SMil_00026299	555	1.54835	2.60537e-44	1.11472e-43	up	PREDICTED: germin-like protein 5-1
SMil_00011056	1503	-1.16767	3.27971e-80	2.0754e-79	down	protein FIZZY-RELATED 3
SMil_00029154	1179	-1.58985	3.88528e-73	2.30214e-72	down	cytochrome P450 CYP88A52
SMil_00009663	1029	-1.70562	1.84646e-159	1.91964e-158	down	hypothetical protein F511_02046
SMil_00009339	1914	2.07692	3.95171e-269	6.30425e-268	up	hypothetical protein MIMGU_mgv1a024497mg, partial
SMil_00010886	444	-2.44475	0	0	down	photosystem I reaction center V (chloroplast)
SMil_00018124	1029	-1.74566	0	0	down	PREDICTED: flavonol synthase/flavanone 3-hydroxylase-like
SMil_00000682	1590	-1.2077	4.79818e-75	2.89333e-74	down	ribulose-1,5 bisphosphate carboxylase/oxygenase large subunit N-methyltransferase, chloroplastic
SMil_00006199	1065	-1.42244	1.53083e-26	4.94975e-26	down	protein trichome birefringence-like
SMil_00027430	1461	-1.25782	6.68566e-65	3.63099e-64	down	PREDICTED: uncharacterized protein At1g18480
SMil_00004826	399	-2.60062	0	0	down	uncharacterized protein LOC105169591
SMil_00021820	795	1.30813	0	0	up	WRKY protein
SMil_00020000	276	-2.02124	5.12071e-123	4.37086e-122	down	basic helix-loop-helix transcription factor
SMil_00011232	3960	1.05262	6.33778e-169	6.92965e-168	up	PREDICTED: stromal processing peptidase, chloroplastic
SMil_00016287	402	-1.33332	5.16108e-133	4.64821e-132	down	pleckstrin homology domain-containing protein 1
SMil_00021651	1803	2.02455	0	0	up	wall-associated receptor kinase-like 20
SMil_00016935	591	2.41221	1.03214e-290	1.74129e-289	up	ethylene-responsive transcription factor ERF039
SMil_00001221	483	2.06329	9.75982e-173	1.08628e-171	up	3-ketoacyl-CoA synthase 11
SMil_00002993	807	-1.36697	8.53263e-51	3.96474e-50	down	transcription factor PCL1
SMil_00005904	1674	1.54472	1.13498e-147	1.11016e-146	up	cytochrome P450
SMil_00002009	372	-1.4715	1.97313e-11	4.37387e-11	down	hypothetical protein MIMGU_mgv1a018824mg, partial
SMil_00021953	1047	1.62982	5.24191e-27	1.70786e-26	up	WAT1-related protein At5g64700
SMil_00022663	1653	-1.07403	1.14135e-99	8.4038e-99	down	scarecrow-like protein 4
SMil_00005148	447	-1.28212	1.11043e-53	5.34921e-53	down	uncharacterized protein LOC105162870 isoform X2
SMil_00019160	318	1.87078	6.47748e-69	3.68137e-68	up	peptidyl-prolyl cis-trans isomerase FKBP62-like
SMil_00004186	987	-2.67623	1.26698e-244	1.85924e-243	down	probable serine/threonine-protein kinase PBL17
SMil_00030057	822	1.30212	8.94289e-24	2.735e-23	up	U4/U6.U5 tri-snRNP-associated protein 2
SMil_00017055	1011	-1.32063	2.20464e-27	7.23649e-27	down	protein Brevis radix-like 1
SMil_00008385	1335	-1.4447	1.0571e-54	5.15605e-54	down	PREDICTED: phosphatidylinositol 4-phosphate 5-kinase 9-like
SMil_00011246	1251	-1.5003	1.51783e-80	9.63161e-80	down	growth-regulating factor 4-like isoform X1
SMil_00025803	1290	1.57777	3.83739e-28	1.27508e-27	up	putative disease resistance protein RGA3
SMil_00021377	708	-3.06842	9.10994e-215	1.19251e-213	down	large ribosomal RNA subunit accumulation protein YCED homolog 2, chloroplastic
SMil_00008442	816	-3.26712	2.47839e-144	2.38317e-143	down	SQUAMOSA promoter binding protein-like 6, partial
SMil_00021676	321	-1.07547	3.30451e-17	8.66714e-17	down	transcription factory NF-YB
SMil_00005603	618	1.15758	1.21337e-37	4.70916e-37	up	KH domain-containing protein At2g38610
SMil_00010590	525	-1.03629	7.10954e-227	9.78055e-226	down	hypothetical protein B456_011G097500
SMil_00022093	1035	4.13231	1.28417e-175	1.44642e-174	up	probable receptor-like protein kinase At1g11050
SMil_00011003	2514	-1.54617	9.23045e-136	8.43856e-135	down	auxin response factor ARF9
SMil_00006694	2307	1.91547	6.92445e-135	6.30504e-134	up	1-phosphatidylinositol-3-phosphate 5-kinase FAB1A
SMil_00025794	156	-1.74186	1.64629e-07	3.14172e-07	down	hypothetical protein
SMil_00001449	795	-1.39146	1.98882e-92	1.38653e-91	down	hypothetical protein M569_07988, partial
SMil_00030009	867	-6.02827	0	0	down	UDP-glycosyltransferase 86A1-like
SMil_00012514	1776	1.14353	5.48763e-103	4.13086e-102	up	uncharacterized protein LOC105163239
SMil_00020133	2085	1.69145	7.07111e-76	4.28857e-75	up	hypothetical protein MIMGU_mgv1a021755mg, partial
SMil_00004177	5973	-1.40052	0	0	down	callose synthase 3
SMil_00028717	783	1.76038	0	0	up	NAC domain-containing protein 1
SMil_00011481	951	1.07786	4.26504e-39	1.68991e-38	up	IRK-interacting protein
SMil_00007870	3300	1.06243	3.01569e-65	1.64635e-64	up	putative disease resistance protein RGA3
SMil_00024837	456	-7.72285	2.52757e-26	8.13402e-26	down	PREDICTED: diacylglycerol kinase 1-like
SMil_00002467	1212	-2.19538	6.03155e-65	3.27705e-64	down	probable indole-3-pyruvate monooxygenase YUCCA5
SMil_00008067	2265	1.21659	9.35415e-208	1.19299e-206	up	uncharacterized protein LOC105160290 isoform X2
SMil_00002502	282	2.65505	1.09702e-39	4.39258e-39	up	heavy metal-associated isoprenylated plant protein 32
SMil_00016497	450	1.01408	4.88448e-06	8.64633e-06	up	PREDICTED: ubiquitin-conjugating enzyme E2 36-like isoform X2
SMil_00006955	210	-2.4433	6.9369e-16	1.75905e-15	down	uncharacterized protein LOC105177438
SMil_00019907	633	-1.66182	1.39074e-48	6.28237e-48	down	basic helix-loop-helix transcription factor
SMil_00027835	864	-2.40593	0	0	down	Nucleotide-diphospho-sugar transferases superfamily protein
SMil_00029484	258	-1.25209	7.74331e-09	1.56085e-08	down	Stearoyl-ACP Desaturase
SMil_00002611	318	-2.43649	0	0	down	hypothetical protein GLYMA_19G232400
SMil_00016805	2136	1.32512	5.256e-107	4.05497e-106	up	PREDICTED: uncharacterized protein LOC105954934
SMil_00011864	2967	1.02283	1.39082e-180	1.59619e-179	up	insulin-degrading enzyme-like 1, peroxisomal isoform X1
SMil_00012314	2664	1.10187	2.45696e-60	1.27136e-59	up	uncharacterized protein LOC105165486
SMil_00010165	930	-1.3252	3.28699e-61	1.7178e-60	down	PREDICTED: syntaxin-related protein KNOLLE
SMil_00008420	501	-1.25327	1.47454e-09	3.05548e-09	down	PREDICTED: uncharacterized protein LOC105976695
SMil_00005312	456	-2.60631	3.90541e-33	1.4128e-32	down	uncharacterized protein LOC105171332
SMil_00009426	1191	-1.04436	2.22977e-238	3.19811e-237	down	tubby-like F-box protein 8
SMil_00009956	1107	2.55641	1.45528e-240	2.10611e-239	up	hypothetical protein MIMGU_mgv1a006191mg
SMil_00018004	1023	-1.43816	2.47045e-30	8.51794e-30	down	formimidoyltransferase-cyclodeaminase-like
SMil_00005269	621	-2.79101	4.84195e-119	4.03817e-118	down	hypothetical protein SETIT_021913mg
SMil_00000704	1329	1.26781	0	0	up	CBL-interacting serine/threonine-protein kinase 11
SMil_00027676	177	-1.63832	9.06378e-06	1.5813e-05	down	hypothetical protein
SMil_00028240	462	-1.15407	6.15802e-117	5.07986e-116	down	uncharacterized protein LOC105162899
SMil_00022122	3372	1.57252	7.49263e-69	4.25654e-68	up	biorientation of chromosomes in cell division protein 1-like 1
SMil_00028361	342	-1.09367	1.25545e-11	2.80176e-11	down	PREDICTED: uncharacterized protein LOC105969273
SMil_00019130	849	1.48163	3.7244e-42	1.54129e-41	up	hypothetical protein
SMil_00004641	843	-2.00571	2.35591e-96	1.69174e-95	down	uncharacterized protein LOC105175489
SMil_00023364	831	1.24633	1.27254e-48	5.75035e-48	up	NADP-dependent malic enzyme-like isoform X1
SMil_00003307	2073	-1.42346	3.02779e-61	1.58355e-60	down	probable glutamate carboxypeptidase AMP1
SMil_00012102	2349	1.15229	1.50002e-53	7.21701e-53	up	PREDICTED: putative late blight resistance protein homolog R1A-3
SMil_00012254	231	1.54981	8.4638e-37	3.24014e-36	up	PREDICTED: MADS-box transcription factor 23-like isoform X1
SMil_00015019	1290	1.28878	0	0	up	F-box/kelch-repeat protein SKIP11-like isoform X1
SMil_00022881	2319	1.05915	2.68381e-70	1.54624e-69	up	calcium permeable stress-gated cation channel 1-like isoform X1
SMil_00021312	327	-1.70864	5.43845e-159	5.64325e-158	down	methionine gamma-lyase
SMil_00014127	1008	-2.18006	0	0	down	LOW QUALITY PROTEIN: uncharacterized protein LOC105164253
SMil_00001204	906	-1.84345	0	0	down	thioredoxin-like protein CDSP32, chloroplastic
SMil_00023784	1833	1.81484	6.76923e-171	7.48236e-170	up	F-box/LRR-repeat protein 15-like isoform X1
SMil_00021716	210	-1.39353	3.49612e-212	4.54162e-211	down	hypothetical protein
SMil_00029175	309	-1.84511	1.22686e-19	3.40786e-19	down	PREDICTED: beta-D-glucosyl crocetin beta-1,6-glucosyltransferase-like
SMil_00005340	810	-1.13942	2.35342e-24	7.26835e-24	down	uncharacterized protein At5g19025-like
SMil_00013283	1767	-1.6864	3.37415e-170	3.71907e-169	down	Biotin Carboxyl Carrier Protein
SMil_00023583	339	-1.03409	8.18205e-05	0.000135227	down	PREDICTED: uncharacterized protein LOC105968687
SMil_00007917	825	-1.1907	4.71135e-44	2.00853e-43	down	peroxisomal membrane protein 11C
SMil_00003533	948	-1.19343	0	0	down	reticulon-like protein B2
SMil_00002185	2154	1.61171	1.99333e-230	2.77722e-229	up	mitogen-activated protein kinase 7
SMil_00008898	492	-2.61437	0	0	down	glycine cleavage system H protein 3, mitochondrial-like
SMil_00012430	1503	-1.34015	1.3109e-23	3.99614e-23	down	glycerol-3-phosphate 2-O-acyltransferase 6-like
SMil_00024182	1368	-2.23833	5.31187e-114	4.29994e-113	down	omega-hydroxypalmitate O-feruloyl transferase
SMil_00029744	1617	1.60876	1.52427e-100	1.12811e-99	up	berberine bridge enzyme-like 18
SMil_00007476	891	-1.15392	9.52587e-144	9.1213e-143	down	PREDICTED: chorismate synthase 1, chloroplastic
SMil_00014594	369	-1.63338	2.42959e-31	8.52467e-31	down	hypothetical protein
SMil_00004736	1914	1.12021	2.98554e-111	2.37105e-110	up	probable tRNA (guanine(26)-N(2))-dimethyltransferase 2 isoform X1
SMil_00004669	6897	1.21453	1.5162e-232	2.13095e-231	up	mediator of RNA polymerase II transcription subunit 12 isoform X1
SMil_00001920	450	-1.66842	0	0	down	PREDICTED: calmodulin
SMil_00001503	783	-1.09966	6.50069e-113	5.22199e-112	down	hypothetical protein MIMGU_mgv1a011346mg
SMil_00001332	1065	2.80462	4.3381e-116	3.55813e-115	up	cysteine protease XCP2
SMil_00006099	687	-1.98618	0	0	down	uncharacterized protein LOC105170479
SMil_00024864	1074	-2.08519	3.21941e-62	1.69809e-61	down	myb-related protein 2 isoform X2
SMil_00027062	864	-1.31789	3.55774e-264	5.56508e-263	down	PREDICTED: serine acetyltransferase 3, mitochondrial-like
SMil_00008717	465	-1.40712	2.30973e-20	6.5126e-20	down	transcription factor bHLH61 isoform X2
SMil_00020813	291	-2.14957	1.49017e-11	3.31689e-11	down	PREDICTED: protein-L-isoaspartate O-methyltransferase 1
SMil_00015156	3873	1.06931	6.69545e-41	2.729e-40	up	PREDICTED: uncharacterized protein LOC105974362 isoform X1
SMil_00009904	825	2.15809	2.16498e-176	2.4476e-175	up	PREDICTED: acid phosphatase 1-like isoform X2
SMil_00014080	717	1.42238	2.00949e-20	5.67955e-20	up	fasciclin-like arabinogalactan protein 12
SMil_00000893	558	1.78208	4.08241e-51	1.9047e-50	up	Gamma-glutamyltranspeptidase 1
SMil_00024667	993	1.54867	0	0	up	putative aconitate hydratase, cytoplasmic
SMil_00000872	627	-1.41261	2.66883e-79	1.67639e-78	down	deSI-like protein At4g17486
SMil_00026801	279	1.20894	2.74799e-16	7.04493e-16	up	PREDICTED: probable uridine nucleosidase 2
SMil_00013043	1443	1.47407	7.78362e-216	1.0238e-214	up	cytochrome P450 CYP92B29
SMil_00016634	1311	-1.3376	0	0	down	PREDICTED: basic 7S globulin-like
SMil_00019103	894	2.21438	0	0	up	methylecgonone reductase-like
SMil_00027241	225	-1.59949	1.05265e-23	3.21429e-23	down	putative late blight resistance protein homolog R1A-10
SMil_00009338	225	1.21966	8.01517e-36	3.02803e-35	up	probable inactive protein kinase At3g63330 isoform X3
SMil_00002451	288	-1.14039	7.63558e-131	6.80047e-130	down	hypothetical protein TanjilG_05522
SMil_00005751	663	-1.45151	5.54459e-51	2.58249e-50	down	mitotic spindle checkpoint protein MAD2
SMil_00003483	1899	-2.46242	1.60576e-119	1.34371e-118	down	inactive protein kinase SELMODRAFT_444075
SMil_00003403	780	1.24638	1.10747e-26	3.59066e-26	up	PREDICTED: SWI/SNF-related matrix-associated actin-dependent regulator of chromatin subfamily A-like protein 1 isoform X2
SMil_00024799	738	1.86119	0	0	up	allene oxide cyclase
SMil_00013347	1467	1.21236	2.64768e-23	8.01563e-23	up	lactation elevated protein 1
SMil_00008602	441	-1.48354	0	0	down	60S ribosomal protein L26-1
SMil_00007386	1647	-1.72935	2.97805e-46	1.30571e-45	down	GDSL esterase/lipase At5g03980-like
SMil_00023682	633	-2.52969	4.90192e-27	1.59747e-26	down	uncharacterized protein LOC105155205
SMil_00008858	411	-1.5028	8.9452e-17	2.32095e-16	down	hypothetical protein
SMil_00028219	186	-2.11627	3.80466e-45	1.64565e-44	down	hypothetical protein
SMil_00011215	177	-4.4433	2.3551e-17	6.20565e-17	down	hypothetical protein
SMil_00025253	348	-1.64328	2.20859e-23	6.69595e-23	down	pentatricopeptide repeat-containing protein At2g36730 isoform X1
SMil_00017091	2889	1.62548	0	0	up	PREDICTED: membrane protein of ER body-like protein isoform X2
SMil_00012153	1017	1.79601	1.4851e-34	5.50307e-34	up	uncharacterized protein LOC105164926
SMil_00003962	1284	1.7477	2.70786e-32	9.65878e-32	up	hypothetical protein MIMGU_mgv1a020365mg
SMil_00007943	1395	1.52349	2.21701e-161	2.32169e-160	up	uncharacterized protein LOC105173735
SMil_00012818	198	-2.4433	3.51879e-30	1.21004e-29	down	7-deoxyloganetic acid glucosyltransferase-like
SMil_00014863	399	-1.01218	7.54526e-36	2.85129e-35	down	PREDICTED: histone H2B-like
SMil_00027193	3126	-1.18258	2.98728e-167	3.23514e-166	down	protein translocase subunit SecA, chloroplastic isoform X1
SMil_00027488	618	-1.22064	2.80137e-38	1.09753e-37	down	uncharacterized protein LOC105166453
SMil_00002471	516	1.16348	6.99164e-16	1.77277e-15	up	PREDICTED: protein trichome birefringence-like 2 isoform X1
SMil_00028104	543	-1.15009	1.45504e-11	3.2395e-11	down	hypothetical protein
SMil_00016374	1335	3.10814	0	0	up	IAA-amino acid hydrolase ILR1-like 4
SMil_00028175	429	4.1692	1.42567e-73	8.47511e-73	up	UPF0481 protein At3g47200
SMil_00007402	1050	1.00869	1.4633e-41	6.01186e-41	up	UDP-galactose/UDP-glucose transporter 5B
SMil_00010909	1008	-1.03627	1.63393e-59	8.39742e-59	down	protein TRANSPORT INHIBITOR RESPONSE 1-like
SMil_00002398	978	-1.40601	6.57159e-38	2.56141e-37	down	transcription termination factor MTERF6, chloroplastic/mitochondrial
SMil_00026472	1026	-1.61624	7.66413e-52	3.61163e-51	down	PREDICTED: uncharacterized protein LOC109149905
SMil_00001956	1335	1.08554	1.26492e-115	1.03531e-114	up	UPF0481 protein At3g47200
SMil_00005399	7260	1.29136	4.86431e-222	6.55624e-221	up	PREDICTED: piezo-type mechanosensitive ion channel homolog isoform X2
SMil_00019720	393	2.25069	4.95823e-14	1.19151e-13	up	uncharacterized protein LOC105172718 isoform X3
SMil_00011291	615	-3.9233	5.11065e-307	9.02969e-306	down	hypothetical protein MIMGU_mgv1a020204mg, partial
SMil_00003149	543	-1.38493	2.06523e-27	6.78379e-27	down	subtilisin-like protease SBT1.9
SMil_00026476	1230	1.8123	3.02709e-39	1.2029e-38	up	PREDICTED: serine carboxypeptidase-like 18
SMil_00024591	705	-3.91989	4.17052e-83	2.69985e-82	down	CRT binding factor 3
SMil_00030204	1998	-1.39666	2.03794e-83	1.32337e-82	down	RNA-dependent RNA polymerase 2
SMil_00010354	2100	1.03221	8.305e-178	9.42823e-177	up	OBERON-like protein
SMil_00025768	597	-2.15589	0	0	down	uncharacterized protein LOC105161804
SMil_00009155	888	-1.54364	1.77112e-255	2.69021e-254	down	WRKY protein
SMil_00028639	1005	-4.48129	0	0	down	zinc finger protein CONSTANS-LIKE 3
SMil_00017901	603	-2.86006	4.99958e-43	2.10184e-42	down	hypothetical protein
SMil_00007086	732	-1.38608	6.68208e-216	8.79339e-215	down	ATP synthase delta chain, chloroplastic
SMil_00027920	528	-1.16482	5.89806e-21	1.68587e-20	down	PREDICTED: uncharacterized protein LOC105951396
SMil_00018965	219	3.22	0	0	up	protein PIN-LIKES 7 isoform X1
SMil_00009012	1071	3.00869	0	0	up	protein DMR6-LIKE OXYGENASE 1
SMil_00015253	1488	1.19107	1.38014e-73	8.20622e-73	up	membrane protein YCF1
SMil_00022505	1266	1.41425	3.42024e-200	4.24882e-199	up	hypothetical protein MIMGU_mgv1a006731mg
SMil_00012177	1089	2.09755	0	0	up	PREDICTED: S-adenosylmethionine synthase 3
SMil_00015702	873	-2.32332	0	0	down	hydroxyphenylpyruvate dioxygenase
SMil_00006039	978	-1.11781	2.36609e-115	1.93196e-114	down	LOW QUALITY PROTEIN: trihelix transcription factor ASR3
SMil_00000932	1509	5.80082	0	0	up	O-glucosyltransferase rumi homolog isoform X1
SMil_00012097	1818	1.2111	0	0	up	protein NRT1/ PTR FAMILY 3.1-like isoform X1
SMil_00014055	390	-1.81235	9.40862e-138	8.69469e-137	down	hypothetical protein PHAVU_006G191800g
SMil_00017193	912	-2.09577	1.29464e-47	5.77845e-47	down	hypothetical protein
SMil_00007589	915	-1.67503	0	0	down	phospholipid hydroperoxide glutathione peroxidase 1, chloroplastic
SMil_00003301	915	-2.10227	2.79798e-29	9.4701e-29	down	ethylene-responsive transcription factor ERF086
SMil_00026315	597	1.74961	1.52697e-28	5.10611e-28	up	dirigent protein 21-like
SMil_00021155	507	-1.4525	3.88344e-44	1.65765e-43	down	kinesin-like protein KIN-13B
SMil_00022777	1368	4.78561	0	0	up	protein TIFY 10B-like
SMil_00003997	2910	2.16438	0	0	up	non-lysosomal glucosylceramidase
SMil_00000871	882	2.44219	0	0	up	uncharacterized protein LOC105156865
SMil_00007616	2499	1.33501	2.96209e-242	4.31425e-241	up	chloride channel protein CLC-d isoform X2
SMil_00004867	780	-1.02308	1.51173e-31	5.32265e-31	down	E3 ubiquitin-protein ligase RMA1H1-like
SMil_00007610	3051	1.25807	4.7668e-68	2.68508e-67	up	anaphase-promoting complex subunit 1
SMil_00006339	1089	-1.11068	6.23689e-37	2.39132e-36	down	O-methyltransferase
SMil_00019670	630	-1.34443	2.12005e-149	2.09471e-148	down	PREDICTED: acyl-coenzyme A thioesterase 13
SMil_00024854	261	-1.22965	7.61549e-05	0.000126192	down	uncharacterized protein LOC105179255
SMil_00023889	921	-2.95523	2.16253e-223	2.92193e-222	down	PREDICTED: probable prolyl 4-hydroxylase 3
SMil_00012428	333	-1.14957	2.40014e-12	5.48419e-12	down	hypothetical protein
SMil_00023178	981	1.44209	0	0	up	uncharacterized WD repeat-containing protein C2A9.03 isoform X1
SMil_00007569	1230	1.03218	3.49324e-43	1.4722e-42	up	glucomannan 4-beta-mannosyltransferase 1 isoform X3
SMil_00023728	831	-1.774	4.52988e-152	4.52656e-151	down	PREDICTED: protein trichome birefringence-like 19
SMil_00009829	1044	-1.01527	4.38154e-105	3.3332e-104	down	adenosine deaminase-like protein
SMil_00021212	783	-1.24724	1.48221e-56	7.37321e-56	down	probable protein phosphatase 2C 25
SMil_00004066	777	1.30613	6.08329e-24	1.86652e-23	up	uncharacterized protein LOC105174856
SMil_00026938	672	-1.58184	1.66467e-131	1.48648e-130	down	PREDICTED: protein SYM1
SMil_00001659	483	-1.34377	6.57809e-09	1.32936e-08	down	uncharacterized protein LOC105161798
SMil_00025075	648	-1.12599	6.54918e-149	6.44522e-148	down	PREDICTED: RNA-binding protein pno1-like
SMil_00028536	453	1.476	2.12859e-14	5.18139e-14	up	LOW QUALITY PROTEIN: ATPase family AAA domain-containing protein 1
SMil_00010377	1335	1.62692	0	0	up	PREDICTED: 3-dehydroquinate synthase, chloroplastic
SMil_00013512	1491	2.00821	2.70728e-266	4.26905e-265	up	receptor like protein kinase S.2
SMil_00001625	1605	1.15006	0	0	up	importin subunit alpha-1
SMil_00013144	1485	1.73162	1.20259e-82	7.75207e-82	up	5'-3' exoribonuclease 4
SMil_00000184	948	1.00038	1.00486e-158	1.04033e-157	up	splicing factor U2af small subunit B-like
SMil_00028452	840	1.50789	3.36984e-126	2.92768e-125	up	WRKY protein
SMil_00000731	1119	-1.10313	1.18106e-35	4.44835e-35	down	uncharacterized protein LOC110011514
SMil_00004501	1497	3.14911	8.98383e-160	9.36131e-159	up	cytochrome P450 CYP71AT85
SMil_00003495	927	-2.08531	0	0	down	photosystem I chlorophyll a/b-binding protein 6, chloroplastic
SMil_00024202	3789	3.13206	0	0	up	putative E3 ubiquitin-protein ligase LIN
SMil_00014890	1023	1.00844	1.98812e-39	7.92345e-39	up	xyloglucan endotransglucosylase/hydrolase protein 24
SMil_00027949	1047	2.03229	1.87972e-223	2.54233e-222	up	PREDICTED: protein NUCLEAR FUSION DEFECTIVE 4-like
SMil_00022939	4875	1.0686	5.63746e-84	3.67919e-83	up	Dicer-like protein 3
SMil_00001670	603	1.14484	6.44085e-46	2.81265e-45	up	dirigent protein 21
SMil_00003776	375	-1.25273	0	0	down	60S acidic ribosomal protein P3-like
SMil_00009970	1587	3.12118	0	0	up	amino acid permease 3-like
SMil_00016786	3990	1.41702	5.10279e-297	8.77706e-296	up	helicase-like transcription factor CHR28 isoform X1
SMil_00020745	1638	1.77893	9.34616e-185	1.09192e-183	up	serine/threonine-protein kinase EDR1-like isoform X2
SMil_00006718	339	-2.83137	0	0	down	uncharacterized protein LOC110012835
SMil_00021184	999	1.51018	4.12026e-26	1.32096e-25	up	protein DMR6-LIKE OXYGENASE 1
SMil_00021502	2766	1.03689	3.5379e-229	4.91666e-228	up	nodulation receptor kinase
SMil_00021203	813	-1.68723	5.58008e-69	3.17267e-68	down	PREDICTED: xyloglucan endotransglucosylase/hydrolase 2
SMil_00004970	1158	3.16344	5.33705e-178	6.06645e-177	up	acyltransferase ACT5
SMil_00030059	1053	1.57592	0	0	up	glutamine synthetase cytosolic isozyme
SMil_00013093	384	1.04683	3.02099e-06	5.41795e-06	up	PREDICTED: cation-chloride cotransporter 1 isoform X1
SMil_00021732	4980	2.41892	0	0	up	hypothetical protein MIMGU_mgv1a023735mg, partial
SMil_00023063	492	-2.16342	0	0	down	uncharacterized protein LOC105177716
SMil_00021057	630	-1.27991	1.72295e-18	4.6592e-18	down	RING-H2 finger protein ATL39
SMil_00004251	300	2.33122	5.79505e-153	5.81209e-152	up	uncharacterized protein LOC105174061
SMil_00019381	1239	2.22831	6.90039e-154	6.94366e-153	up	protein indeterminate-domain 2-like isoform X1
SMil_00021371	312	3.30298	1.77639e-138	1.64886e-137	up	allergen
SMil_00004197	849	1.01711	3.62288e-24	1.11624e-23	up	PREDICTED: syntaxin-22
SMil_00000085	612	-1.31473	1.20507e-52	5.72823e-52	down	LOW QUALITY PROTEIN: LOB domain-containing protein 38-like
SMil_00022015	1074	-1.29687	2.87898e-51	1.34645e-50	down	O-methyltransferase
SMil_00006046	1137	2.81421	6.32819e-53	3.01543e-52	up	cytochrome P450 CYP72A219-like
SMil_00024259	594	-1.92718	5.94384e-19	1.62424e-18	down	hypothetical protein
SMil_00010665	1446	1.67819	0	0	up	cinnamyl alcohol dehydrogenase 1
SMil_00003054	2574	-1.55022	2.3557e-56	1.16864e-55	down	probable alpha,alpha-trehalose-phosphate synthase [UDP-forming] 11
SMil_00025583	456	2.00655	1.15918e-29	3.9533e-29	up	uncharacterized protein LOC105177636
SMil_00008328	1350	-1.64946	0	0	down	protein indeterminate-domain 9
SMil_00014650	1023	2.94095	5.72656e-45	2.4695e-44	up	hypothetical protein MIMGU_mgv1a018259mg, partial
SMil_00017654	759	-1.63595	2.78463e-181	3.20256e-180	down	cyclin-dependent kinase B
SMil_00022979	474	-2.45298	6.9199e-108	5.3782e-107	down	PREDICTED: ethylene-responsive transcription factor ERF017-like
SMil_00016434	1590	-1.4333	1.21995e-58	6.19745e-58	down	uncharacterized protein LOC105161116
SMil_00028915	690	2.49232	0	0	up	PREDICTED: putative glutathione-specific gamma-glutamylcyclotransferase 2
SMil_00024068	987	-1.00567	1.15651e-143	1.10661e-142	down	F-box protein 7
SMil_00022966	552	-1.26635	1.79397e-126	1.56256e-125	down	unnamed protein product
SMil_00021274	2634	4.08666	0	0	up	laccase-15-like
SMil_00003430	927	2.21457	1.02158e-147	9.99955e-147	up	isoflavone reductase-like protein
SMil_00021079	1839	-1.29267	1.2474e-154	1.25894e-153	down	probable methyltransferase PMT9
SMil_00003173	1518	-3.12508	1.50129e-114	1.21999e-113	down	ammonium transporter 1 member 2-like
SMil_00017058	1170	-1.18306	1.25688e-68	7.12251e-68	down	uncharacterized protein LOC105173029
SMil_00009480	186	-1.02426	3.46975e-16	8.86033e-16	down	hypothetical protein
SMil_00012407	1278	1.18795	8.80078e-33	3.16276e-32	up	U3 snoRNP-associated protein-like YAOH
SMil_00008639	1356	-1.95167	1.4112e-98	1.02962e-97	down	protein REVEILLE 1
SMil_00012515	546	-1.49279	9.06796e-80	5.72492e-79	down	uncharacterized protein LOC105165908 isoform X2
SMil_00019910	1488	-1.1931	1.71712e-127	1.50331e-126	down	sugar transporter ERD6-like 7
SMil_00028019	1419	-1.89083	3.40574e-184	3.97215e-183	down	sucrose transport protein SUC2
SMil_00021730	4209	2.51699	2.1124e-254	3.19614e-253	up	PREDICTED: uncharacterized protein LOC105962815 isoform X3
SMil_00023918	480	-1.46066	1.51847e-306	2.67424e-305	down	PREDICTED: 18.2 kDa class I heat shock protein-like
SMil_00017313	204	-1.24256	2.56862e-14	6.23417e-14	down	hypothetical protein
SMil_00014783	3204	1.42513	1.49111e-144	1.43584e-143	up	probable ubiquitin-conjugating enzyme E2 23
SMil_00023623	465	-2.48521	1.91544e-22	5.6834e-22	down	hypothetical protein
SMil_00016425	825	-2.18949	0	0	down	probable strigolactone esterase DAD2
SMil_00011761	657	-1.17907	1.92915e-33	7.01698e-33	down	nifU-like protein 3, chloroplastic
SMil_00014907	1689	1.09988	3.6718e-33	1.32865e-32	up	PREDICTED: U2 snRNP-associated SURP motif-containing protein-like isoform X4
SMil_00005052	996	-1.39087	3.50306e-157	3.58722e-156	down	uncharacterized protein LOC105173480
SMil_00017346	696	1.63409	0	0	up	glutathione transferase GST 23-like
SMil_00014962	1596	-1.4479	3.51305e-76	2.13777e-75	down	protein NRT1/ PTR FAMILY 5.6
SMil_00006726	645	-1.00273	4.88194e-12	1.10605e-11	down	uncharacterized protein LOC105170557 isoform X1
SMil_00029259	720	2.21532	0	0	up	homeobox-leucine zipper protein HAT5-like
SMil_00011725	1020	2.22567	0	0	up	PREDICTED: uncharacterized protein LOC105948998
SMil_00027754	849	-1.15739	6.80926e-45	2.93454e-44	down	basic helix-loop-helix transcription factor
SMil_00023863	1050	2.46135	0	0	up	probable amino acid permease 7 isoform X2
SMil_00022717	2283	1.0058	5.96761e-94	4.21207e-93	up	PREDICTED: ubiquitin carboxyl-terminal hydrolase 25
SMil_00008455	228	-1.80342	2.5977e-12	5.93163e-12	down	hypothetical protein
SMil_00020666	1371	1.32128	6.58978e-70	3.78223e-69	up	vacuolar cation/proton exchanger 3-like
SMil_00018506	774	-1.92438	3.51326e-22	1.0359e-21	down	cytokinin riboside 5'-monophosphate phosphoribohydrolase LOG3
SMil_00017290	972	1.62023	0	0	up	peroxidase 51
SMil_00016948	675	1.57505	2.04999e-76	1.25025e-75	up	BAG-associated GRAM protein 1 isoform X1
SMil_00015214	1206	2.69698	8.73201e-48	3.90827e-47	up	aluminum-activated malate transporter 8-like
SMil_00005526	876	2.80568	0	0	up	PREDICTED: phosphoenolpyruvate carboxylase kinase 1-like
SMil_00004899	1308	-1.43347	4.44284e-144	4.26763e-143	down	BTB/POZ domain-containing protein At3g19850 isoform X1
SMil_00018521	1125	-2.03996	1.45094e-94	1.02916e-93	down	PREDICTED: uncharacterized protein LOC105974390
SMil_00023846	1284	3.43753	0	0	up	PREDICTED: vacuole membrane protein KMS1
SMil_00015103	3315	1.72502	0	0	up	calmodulin-binding transcription activator 1-like
SMil_00003615	744	2.12079	3.15765e-55	1.54818e-54	up	fluoride export protein 2
SMil_00010047	1599	1.40099	1.4423e-36	5.50445e-36	up	receptor protein kinase-like protein ZAR1
SMil_00004633	1848	-1.12974	1.01333e-109	7.97107e-109	down	2-isopropylmalate synthase A-like
SMil_00009705	1191	1.11438	3.75382e-56	1.85784e-55	up	RecName: Full=Pelargonidin 3-O-(6-caffeoylglucoside) 5-O-(6-O-malonylglucoside) 4'''-malonyltransferase; AltName: Full=Anthocyanin 5-O-glucoside-4'''-O-malonyltransferase 2; Short=Ss5MaT2
SMil_00024503	897	-1.82143	2.26734e-142	2.1529e-141	down	protein SEH1
SMil_00011704	1251	1.37521	0	0	up	basic helix-loop-helix transcription factor
SMil_00013062	4212	1.00214	1.46213e-66	8.09062e-66	up	pleiotropic drug resistance protein 1-like isoform X2
SMil_00003139	1554	1.51701	9.02314e-141	8.4997e-140	up	probable cyclic nucleotide-gated ion channel 20, chloroplastic isoform X1
SMil_00015983	1194	4.44893	0	0	up	BTB/POZ and TAZ domain-containing protein 1 isoform X1
SMil_00008256	939	-1.02353	1.3135e-42	5.47728e-42	down	protein IRREGULAR XYLEM 15-like
SMil_00022706	300	-1.01097	7.74054e-43	3.24166e-42	down	uncharacterized protein LOC105168419
SMil_00012908	837	-1.03616	8.67166e-53	4.12634e-52	down	UDP-glucuronic acid decarboxylase 1
SMil_00011443	1635	1.34864	0	0	up	PREDICTED: 4-coumarate--CoA ligase-like 9
SMil_00020715	1410	1.51512	8.82984e-29	2.96465e-28	up	PREDICTED: F-box/LRR-repeat protein At3g03360-like
SMil_00012158	219	-1.68899	4.71764e-81	3.00413e-80	down	proteinase inhibitor 1
SMil_00020073	1395	-1.48895	1.44274e-118	1.20104e-117	down	2-alkenal reductase (NADP(+)-dependent)
SMil_00004515	2538	1.9266	0	0	up	uncharacterized protein LOC105172566 isoform X1
SMil_00021193	1323	1.01739	2.28667e-126	1.98917e-125	up	UDP-glucuronate 4-epimerase 3
SMil_00012117	915	-1.42419	2.12138e-30	7.31991e-30	down	uncharacterized protein LOC105170631
SMil_00010194	2346	1.32765	4.53565e-145	4.37837e-144	up	LOW QUALITY PROTEIN: protein NLP2
SMil_00008125	795	-1.12802	3.04381e-24	9.38781e-24	down	dehydrodolichyl diphosphate synthase 6-like
SMil_00017790	183	-1.05139	0	0	down	PREDICTED: 60S ribosomal protein L29-1
SMil_00012769	330	-1.06056	9.9285e-68	5.57877e-67	down	DNA-directed RNA polymerase III subunit RPC10-like
SMil_00014339	1431	-1.24262	1.57539e-26	5.09261e-26	down	hypothetical protein F511_05511
SMil_00009536	1239	-1.21743	1.63713e-46	7.20339e-46	down	reticulon-like protein B17 isoform X2
SMil_00019905	1410	2.4352	1.98185e-254	3.00027e-253	up	selenium binding family protein
SMil_00003611	1395	2.42719	0	0	up	sulfite exporter TauE/SafE family protein 4
SMil_00016206	843	1.42211	1.32861e-274	2.15484e-273	up	aquaporin PIP2-4-like
SMil_00030471	426	-3.35323	2.7854e-83	1.80617e-82	down	hypothetical protein MIMGU_mgv1a025895mg, partial
SMil_00028159	1005	4.27203	0	0	up	uncharacterized protein LOC105174459 isoform X2
SMil_00013097	1431	1.72216	1.35891e-61	7.13044e-61	up	sulfite exporter TauE/SafE family protein 1
SMil_00005620	1002	-4.11178	3.06377e-272	4.93678e-271	down	uncharacterized protein LOC105169831
SMil_00004689	630	-1.02372	1.56276e-11	3.47534e-11	down	glutamine-dependent NAD(+) synthetase-like
SMil_00012443	1293	2.23746	0	0	up	serine/threonine-protein kinase MHK
SMil_00023534	933	-1.30992	2.14957e-38	8.43624e-38	down	uncharacterized protein LOC105157747
SMil_00028051	570	2.28213	5.54969e-65	3.01916e-64	up	lignin-forming anionic peroxidase
SMil_00029996	249	-1.0426	2.85958e-29	9.67498e-29	down	PREDICTED: calmodulin-like protein 3
SMil_00030075	651	1.83185	9.70122e-56	4.78484e-55	up	PREDICTED: WAT1-related protein At1g43650-like isoform X1
SMil_00001646	672	-1.12499	9.40278e-22	2.74281e-21	down	cold-regulated 413 inner membrane protein 1, chloroplastic
SMil_00011663	2607	1.6024	6.75487e-99	4.94559e-98	up	uncharacterized protein LOC105170911
SMil_00011147	1014	2.53667	0	0	up	PREDICTED: chaperone protein dnaJ 10-like
SMil_00021295	600	-1.02093	5.24217e-13	1.22301e-12	down	aspartyl protease family protein 2
SMil_00020754	648	1.34196	5.30964e-72	3.11767e-71	up	N-terminal acetyltransferase A complex auxiliary subunit NAA15
SMil_00020682	1287	-1.43696	1.68145e-29	5.71802e-29	down	polygalacturonase 1 beta-like protein 3
SMil_00003188	1392	-1.25601	5.16656e-116	4.23509e-115	down	cytochrome P450 CYP85A1
SMil_00003181	6339	1.06562	0	0	up	uncharacterized protein LOC105164342 isoform X2
SMil_00005926	3018	1.01583	7.66836e-159	7.94504e-158	up	putative transcription elongation factor SPT5 homolog 1
SMil_00006180	594	-1.55198	5.87098e-235	8.31138e-234	down	50S ribosomal protein L17, chloroplastic
SMil_00019150	2148	1.58536	2.04256e-202	2.56072e-201	up	CSC1-like protein HYP1 isoform X1
SMil_00006605	1476	-1.9311	1.78731e-109	1.4019e-108	down	ultraviolet-B receptor UVR8-like isoform X2
SMil_00023389	1599	1.17873	1.03549e-190	1.2395e-189	up	calcium-dependent protein kinase 32
SMil_00010040	3033	-1.17853	2.74591e-148	2.69261e-147	down	probable LRR receptor-like serine/threonine-protein kinase At1g53440
SMil_00005796	1575	-1.13747	3.41238e-138	3.16309e-137	down	inactive beta-amylase 9
SMil_00019991	1083	-1.61526	2.10067e-124	1.81005e-123	down	uncharacterized protein LOC105177445 isoform X1
SMil_00010434	720	-2.3183	1.49282e-72	8.79382e-72	down	uncharacterized protein LOC105155375
SMil_00007579	897	2.88979	0	0	up	protein SPEAR1
SMil_00007649	447	-6.08079	0	0	down	uncharacterized protein LOC105162036
SMil_00007023	909	1.42502	7.3219e-244	1.071e-242	up	alpha carbonic anhydrase 1, chloroplastic-like isoform X1
SMil_00025704	1296	1.85854	0	0	up	PREDICTED: probable sodium-coupled neutral amino acid transporter 6
SMil_00003823	537	-1.50918	5.82447e-60	3.00249e-59	down	serotonin N-acetyltransferase 2, chloroplastic
SMil_00025036	369	-1.21962	3.61827e-09	7.37716e-09	down	protein IWS1 homolog 1
SMil_00014104	1020	-1.50587	1.89239e-26	6.11084e-26	down	uncharacterized protein LOC105177171 isoform X1
SMil_00002903	954	-1.05667	9.7075e-117	7.99338e-116	down	uncharacterized protein LOC105161259 isoform X2
SMil_00008334	495	-1.48266	2.97451e-63	1.58703e-62	down	RNA polymerase II transcriptional coactivator KELP
SMil_00015946	2718	1.91937	0	0	up	myosin-binding protein 3 isoform X1
SMil_00027034	1479	1.04974	3.56221e-21	1.02281e-20	up	PREDICTED: putative late blight resistance protein homolog R1A-10 isoform X2
SMil_00013275	1494	-1.89745	3.85316e-82	2.47153e-81	down	serine carboxypeptidase-like 20
SMil_00022262	1842	-1.21069	2.93897e-43	1.23995e-42	down	uncharacterized protein LOC105161373 isoform X1
SMil_00008804	2133	-1.24614	5.78471e-52	2.72881e-51	down	sn1-specific diacylglycerol lipase beta isoform X1
SMil_00005774	4845	1.97595	0	0	up	PREDICTED: ABC transporter G family member 39
SMil_00016741	1167	5.02702	4.88995e-72	2.8731e-71	up	uncharacterized protein LOC105175473
SMil_00002987	873	-2.12053	1.0853e-251	1.62765e-250	down	homeobox-leucine zipper protein HAT4-like
SMil_00029576	879	-1.21622	2.22319e-20	6.27442e-20	down	SMLII
SMil_00027527	810	1.05905	4.58907e-112	3.66481e-111	up	expansin-like B1
SMil_00024087	567	-1.50847	6.76582e-251	1.01413e-249	down	PREDICTED: 50S ribosomal protein L24, chloroplastic
SMil_00019199	1320	1.31901	1.17995e-138	1.09673e-137	up	protein DETOXIFICATION 21-like isoform X2
SMil_00025220	654	-4.40204	8.41936e-108	6.53986e-107	down	peroxisomal membrane protein 11B
SMil_00000710	255	1.9941	3.90045e-31	1.36451e-30	up	telomere repeat-binding protein 2-like
SMil_00021021	1416	-3.68927	6.38259e-132	5.70875e-131	down	UDP-glycosyltransferase 83A1-like
SMil_00010071	489	-1.67155	1.23446e-43	5.22839e-43	down	uncharacterized protein LOC105174904
SMil_00013346	708	-1.07519	3.70027e-61	1.93156e-60	down	PREDICTED: HD domain-containing protein 2
SMil_00029757	1485	1.39591	0	0	up	cytochrome P450
SMil_00022233	450	-1.41454	1.71367e-10	3.67003e-10	down	uncharacterized protein LOC105159124
SMil_00028262	741	-1.71757	0	0	down	ubiquitin-40S ribosomal protein S27a
SMil_00006894	519	-3.19718	4.82471e-177	5.4636e-176	down	PREDICTED: uncharacterized protein At3g17950
SMil_00011088	768	-1.45642	0	0	down	hypothetical protein DCAR_007969
SMil_00010831	1716	-2.24379	5.51457e-103	4.15e-102	down	putative late blight resistance protein homolog R1B-16 isoform X1
SMil_00007555	3774	1.28845	2.73041e-61	1.42884e-60	up	uncharacterized protein LOC105158042 isoform X1
SMil_00023641	1374	-1.31674	1.3017e-23	3.96896e-23	down	protein ENDOSPERM DEFECTIVE 1-like
SMil_00001963	321	-1.1691	5.61102e-67	3.12003e-66	down	ras-related protein RABD2a
SMil_00016043	420	-3.33697	5.3733e-62	2.82925e-61	down	late embryogenesis abundant protein 18-like
SMil_00014015	1353	2.16149	0	0	up	protein DOWNY MILDEW RESISTANCE 6-like
SMil_00022446	1023	3.26873	2.13686e-182	2.47006e-181	up	protein DMR6-LIKE OXYGENASE 2
SMil_00001891	453	-1.12429	5.08711e-07	9.48834e-07	down	hypothetical protein
SMil_00012047	1761	2.14437	1.65723e-140	1.55787e-139	up	Dicer-like protein 2
SMil_00027834	495	-1.67078	2.65341e-43	1.12051e-42	down	putative late blight resistance protein homolog R1A-10
SMil_00002934	1275	2.46759	3.32014e-49	1.51208e-48	up	uncharacterized protein LOC105177224
SMil_00001013	414	-2.57237	0	0	down	thiosulfate sulfurtransferase 16, chloroplastic
SMil_00003849	687	-1.60857	5.26458e-52	2.48516e-51	down	hypothetical protein MIMGU_mgv1a001047mg
SMil_00003462	3927	1.49552	0	0	up	PREDICTED: phosphatidylinositol 4-kinase beta 1-like
SMil_00027551	825	-1.15335	3.0951e-97	2.2343e-96	down	AT-hook motif nuclear-localized protein 23
SMil_00004894	411	-1.13134	1.19959e-19	3.33313e-19	down	uncharacterized protein LOC105166841
SMil_00013186	1071	-1.03164	9.8683e-97	7.10497e-96	down	PREDICTED: thaumatin-like protein 1b isoform X1
SMil_00002760	1053	1.31242	0	0	up	PREDICTED: heptahelical transmembrane protein 2
SMil_00019824	1524	1.40556	0	0	up	cytochrome P450 81E8-like isoform X2
SMil_00001706	429	-1.625	2.96518e-109	2.32309e-108	down	PREDICTED: protein TRIGALACTOSYLDIACYLGLYCEROL 5, chloroplastic isoform X2
SMil_00018063	1548	1.18412	2.44101e-67	1.36624e-66	up	ubiquitin carboxyl-terminal hydrolase 12 isoform X7
SMil_00001712	1182	1.28768	1.17917e-202	1.48034e-201	up	PREDICTED: RNA-binding protein 38 isoform X1
SMil_00021780	645	3.18605	5.11761e-115	4.16742e-114	up	pectinesterase inhibitor 10-like
SMil_00029420	318	1.19588	1.34797e-56	6.71402e-56	up	hypothetical protein
SMil_00011637	357	1.43117	9.19754e-08	1.77509e-07	up	WAT1-related protein At1g43650
SMil_00004481	861	-1.15423	7.00455e-48	3.13818e-47	down	uncharacterized protein LOC105157190 isoform X1
SMil_00003052	1536	1.15454	1.07333e-68	6.0874e-68	up	serine carboxypeptidase 24
SMil_00010828	1296	-1.00111	4.17452e-175	4.68839e-174	down	calreticulin-3
SMil_00020388	2304	-1.16846	1.42535e-64	7.71347e-64	down	receptor-like protein kinase FERONIA
SMil_00006320	5460	1.27085	4.23698e-152	4.23542e-151	up	LOW QUALITY PROTEIN: chromatin modification-related protein EAF1 B
SMil_00025189	5256	1.3587	1.67953e-259	2.58418e-258	up	sister chromatid cohesion protein PDS5 homolog B isoform X1
SMil_00009313	864	-1.1924	0	0	down	hypothetical protein F511_09564
SMil_00009442	1794	1.23899	0	0	up	two-component response regulator-like APRR3
SMil_00024773	1419	-1.18259	7.30074e-122	6.18714e-121	down	UGT73A13
SMil_00018621	936	-1.36349	9.66546e-137	8.85703e-136	down	probable E3 ubiquitin-protein ligase LOG2
SMil_00000042	2172	-1.11108	1.72062e-55	8.4589e-55	down	PREDICTED: chloride channel protein CLC-e-like
SMil_00013174	1113	1.24516	4.9924e-158	5.13934e-157	up	uncharacterized protein LOC105167458
SMil_00001029	1404	3.15105	0	0	up	PREDICTED: 5'-adenylylsulfate reductase 3, chloroplastic-like isoform X2
SMil_00002372	1167	1.7682	0	0	up	PREDICTED: uncharacterized protein LOC105972722
SMil_00002207	1593	-1.58698	5.63509e-217	7.44793e-216	down	heparanase-like protein 2 isoform X1
SMil_00028149	594	-1.56083	9.02855e-81	5.73856e-80	down	hypothetical protein
SMil_00000658	669	-1.95088	1.34725e-111	1.07371e-110	down	proline synthase co-transcribed bacterial homolog protein-like
SMil_00014854	894	-2.82351	0	0	down	peptidyl-prolyl cis-trans isomerase CYP26-2, chloroplastic
SMil_00012480	2157	1.19024	9.64206e-149	9.47875e-148	up	uncharacterized protein LOC105157598 isoform X1
SMil_00016295	765	1.65447	1.02774e-185	1.20692e-184	up	VHS domain-containing protein At3g16270
SMil_00012366	495	3.409	2.20953e-77	1.36156e-76	up	GDSL esterase/lipase At1g74460
SMil_00011990	942	1.01212	2.74465e-34	1.01209e-33	up	uncharacterized protein LOC105157579
SMil_00013022	699	3.51471	0	0	up	hypothetical protein F511_02759
SMil_00003730	396	-1.16177	1.41287e-36	5.39289e-36	down	mediator of RNA polymerase II transcription subunit 31-like
SMil_00012245	450	-3.19272	0	0	down	PREDICTED: NAD(P)H-quinone oxidoreductase subunit M, chloroplastic
SMil_00013434	582	2.62119	0	0	up	protein LURP-one-related 5-like
SMil_00017530	822	-1.08412	3.25141e-17	8.52871e-17	down	hypothetical protein MIMGU_mgv1a010460mg
SMil_00012673	846	-1.06045	1.27891e-45	5.5644e-45	down	uncharacterized protein LOC105177245
SMil_00020985	681	-2.26494	0	0	down	photosystem I reaction center subunit XI, chloroplastic
SMil_00017207	1047	-1.11101	1.84307e-69	1.05274e-68	down	cellulose synthase-like protein D3
SMil_00014744	2019	1.77689	0	0	up	putative 7-deoxyloganetic acid-O-glucosyl transferase 1
SMil_00021306	1011	1.17986	9.20712e-32	3.25476e-31	up	probable glycosyltransferase At5g03795
SMil_00008677	771	-2.24959	0	0	down	PREDICTED: plant cysteine oxidase 2-like
SMil_00020477	690	-3.31933	0	0	down	PREDICTED: protein N-lysine methyltransferase METTL21A-like
SMil_00000637	1035	1.12283	1.86602e-163	1.98151e-162	up	uncharacterized protein LOC105166618 isoform X1
SMil_00013965	432	-1.60845	2.21125e-19	6.10555e-19	down	receptor-like serine/threonine-protein kinase At2g45590
SMil_00026346	1713	2.98033	0	0	up	polyphenol oxidase I, chloroplastic
SMil_00007370	4299	1.2424	6.0352e-169	6.60146e-168	up	LOW QUALITY PROTEIN: uncharacterized protein LOC105176443
SMil_00009915	1326	1.00275	2.52768e-15	6.31688e-15	up	hypothetical protein BVRB_5g120420
SMil_00016104	1296	1.11001	2.2197e-55	1.08948e-54	up	PREDICTED: protein prenyltransferase alpha subunit repeat-containing protein 1-A isoform X1
SMil_00020106	1272	-1.78739	0	0	down	PREDICTED: uncharacterized protein LOC105952586
SMil_00007881	537	-1.95437	1.13412e-51	5.33426e-51	down	PREDICTED: 21 kDa protein
SMil_00001580	651	-1.29103	2.02568e-15	5.07631e-15	down	PREDICTED: geranylgeranyl diphosphate reductase, chloroplastic-like
SMil_00015047	507	1.56113	1.17252e-37	4.55126e-37	up	uncharacterized protein LOC105166838
SMil_00008309	615	-2.06966	0	0	down	CBS domain-containing protein CBSX3, mitochondrial-like
SMil_00007421	846	-1.02827	4.61896e-16	1.17608e-15	down	hypothetical protein
SMil_00025161	858	-1.0227	5.81693e-33	2.09791e-32	down	thioredoxin-like protein AAED1, chloroplastic
SMil_00006585	1182	-3.22872	0	0	down	uncharacterized protein LOC105158531
SMil_00025727	3186	-1.05231	1.46772e-242	2.13885e-241	down	NF-X1-type zinc finger protein NFXL1
SMil_00009346	1002	-1.11981	6.49368e-243	9.4782e-242	down	charged multivesicular body protein 5-like
SMil_00006764	1560	-1.09188	4.8089e-65	2.61798e-64	down	uncharacterized protein LOC105170501
SMil_00009859	684	3.31155	0	0	up	galactinol synthase 3
SMil_00009025	546	-1.39325	8.16931e-84	5.3239e-83	down	PREDICTED: protein YLS3-like
SMil_00012730	732	-1.02444	7.05648e-17	1.83719e-16	down	phosphatidylinositol N-acetylglucosaminyltransferase subunit A
SMil_00008151	720	-1.23463	4.87352e-262	7.57979e-261	down	PREDICTED: homeobox-leucine zipper protein ATHB-6-like
SMil_00026871	576	1.49331	1.50379e-30	5.20402e-30	up	hypothetical protein F511_30779
SMil_00005108	1098	1.59019	2.04393e-55	1.00339e-54	up	basic helix-loop-helix transcription factor
SMil_00003815	1695	1.04793	2.84054e-136	2.59946e-135	up	kaurene synthase
SMil_00023802	1071	-1.13793	2.19982e-91	1.52312e-90	down	probable bifunctional methylthioribulose-1-phosphate dehydratase/enolase-phosphatase E1 isoform X3
SMil_00017665	957	4.20169	0	0	up	caffeoylshikimate esterase-like
SMil_00012518	444	-1.67205	0	0	down	pleckstrin homology domain-containing protein 1
SMil_00003407	555	1.20366	3.06223e-16	7.84023e-16	up	hypothetical protein MIMGU_mgv1a025623mg, partial
SMil_00027882	684	-2.59112	9.60174e-170	1.05364e-168	down	uncharacterized protein LOC105163853
SMil_00014535	1308	1.37815	3.12879e-33	1.13306e-32	up	aluminum-activated malate transporter 2-like
SMil_00023441	426	-1.73143	5.68086e-25	1.77947e-24	down	zinc finger SWIM domain-containing protein 7
SMil_00012954	348	-3.51073	1.04738e-27	3.45914e-27	down	uncharacterized protein LOC105165240
SMil_00006969	1347	1.24945	2.83481e-237	4.05313e-236	up	interferon-related developmental regulator 1
SMil_00022515	564	-1.84373	0	0	down	60S ribosomal protein L18-2
SMil_00003657	2409	1.1797	7.0618e-125	6.09832e-124	up	uncharacterized protein LOC105172480
SMil_00003105	1455	2.6347	2.20938e-57	1.10916e-56	up	PREDICTED: uncharacterized protein LOC109180751
SMil_00029172	483	1.32247	2.47281e-37	9.55498e-37	up	hypothetical protein
SMil_00004693	1011	-1.88522	8.39851e-193	1.01198e-191	down	uncharacterized protein C594.04c
SMil_00024924	258	3.33972	0	0	up	tyrosine aminotransferase
SMil_00003094	1485	1.05354	1.01423e-73	6.03448e-73	up	hypothetical protein MIMGU_mgv1a005199mg
SMil_00008866	351	-1.2736	1.48657e-50	6.88517e-50	down	transmembrane protein 230
SMil_00005945	360	-2.65884	2.95608e-67	1.65284e-66	down	protein LIM1
SMil_00006335	1086	1.2366	8.9776e-147	8.73738e-146	up	PREDICTED: glutamate--cysteine ligase, chloroplastic
SMil_00008871	513	-1.3943	5.50937e-37	2.11386e-36	down	hypothetical protein
SMil_00017229	2151	1.77492	9.14395e-67	5.07316e-66	up	putative disease resistance protein RGA3
SMil_00015743	1242	-2.62976	0	0	down	pyruvate decarboxylase
SMil_00024285	582	1.41521	1.7085e-16	4.40237e-16	up	PREDICTED: uncharacterized protein At1g28695-like isoform X2
SMil_00012044	552	-1.37181	0	0	down	hypothetical protein MIMGU_mgv1a0196712mg, partial
SMil_00018936	1008	1.06335	2.97344e-43	1.25411e-42	up	PREDICTED: short-chain dehydrogenase TIC 32, chloroplastic isoform X3
SMil_00028732	1107	-2.08091	2.15166e-125	1.86222e-124	down	junctophilin-3-like
SMil_00025279	1233	-1.05745	3.07304e-17	8.06625e-17	down	PREDICTED: putative late blight resistance protein homolog R1B-16
SMil_00017088	1785	-2.86105	1.40934e-80	8.9453e-80	down	alpha-xylosidase 1
SMil_00009955	639	4.01964	1.83688e-90	1.26286e-89	up	monogalactosyldiacylglycerol synthase 2, chloroplastic
SMil_00005097	843	2.08748	2.20319e-105	1.68168e-104	up	basic helix-loop-helix transcription factor
SMil_00022649	813	4.89523	0	0	up	bidirectional sugar transporter N3
SMil_00018452	1131	1.1198	8.30971e-16	2.10248e-15	up	protein DMR6-LIKE OXYGENASE 1
SMil_00001538	2799	1.29918	5.81105e-272	9.34701e-271	up	PREDICTED: myosin-9
SMil_00009005	2799	-1.30574	1.99588e-74	1.19586e-73	down	UDP-glucuronosyl/UDP-glucosyltransferase
SMil_00017257	699	1.13175	6.21715e-259	9.54439e-258	up	Os08g0561500, partial
SMil_00030032	420	-2.5617	3.81983e-16	9.74697e-16	down	hypothetical protein
SMil_00023540	570	-1.26838	2.09219e-18	5.64539e-18	down	two-component response regulator ORR9
SMil_00013696	699	1.15467	1.00212e-123	8.59144e-123	up	PREDICTED: thioredoxin-like 2, chloroplastic
SMil_00023018	1434	1.10241	6.90184e-43	2.89442e-42	up	protease Do-like 7 isoform X2
SMil_00025409	546	-1.56087	1.44661e-84	9.48642e-84	down	uncharacterized protein LOC105168254
SMil_00022965	1524	-1.06359	3.12179e-19	8.59013e-19	down	PREDICTED: uncharacterized protein LOC109159949
SMil_00008525	1017	2.06326	1.05388e-32	3.78088e-32	up	probable trehalose-phosphate phosphatase J
SMil_00025772	1023	-2.33007	0	0	down	PREDICTED: phosphoribulokinase, chloroplastic
SMil_00008886	1041	-1.20598	1.01579e-35	3.82956e-35	down	uncharacterized protein LOC105176160
SMil_00002603	1395	1.0111	0	0	up	berberine bridge enzyme-like 18
SMil_00017384	477	-1.39453	1.43929e-225	1.96614e-224	down	H/ACA ribonucleoprotein complex subunit 2-like protein
SMil_00003098	528	-3.35637	5.58214e-57	2.79568e-56	down	PREDICTED: uncharacterized protein LOC105975708
SMil_00013227	3516	2.02152	0	0	up	protein GIGANTEA-like
SMil_00025056	1926	1.36585	2.99353e-74	1.79126e-73	up	WD repeat-containing protein 11
SMil_00002339	1911	1.54502	7.80526e-235	1.10325e-233	up	mitogen-activated protein kinase 19 isoform X2
SMil_00005916	417	-2.63912	0	0	down	photosystem I reaction center subunit IV A, chloroplastic
SMil_00021397	813	-1.62319	0	0	down	thaumatin-like protein
SMil_00007226	798	-1.83583	3.97996e-20	1.11655e-19	down	psbP domain-containing protein 5, chloroplastic
SMil_00022408	1518	1.37878	0	0	up	serine/threonine-protein kinase tricorner
SMil_00015199	1608	2.65669	1.49011e-103	1.12417e-102	up	PREDICTED: cannabidiolic acid synthase-like
SMil_00008561	873	2.19287	0	0	up	uncharacterized protein LOC105171337
SMil_00004162	1752	1.13156	0	0	up	uncharacterized protein LOC105156229
SMil_00019689	2289	1.59121	0	0	up	2,3-oxidosqualene cyclase 2
SMil_00019057	1242	1.20494	1.38144e-91	9.57708e-91	up	uncharacterized protein LOC105163145 isoform X4
SMil_00004897	4344	1.01445	2.2518e-46	9.89197e-46	up	uncharacterized protein LOC105159805
SMil_00027829	633	-1.76002	1.85089e-232	2.60002e-231	down	uncharacterized protein LOC105155968
SMil_00013414	1314	1.77157	0	0	up	PREDICTED: chorismate synthase 1, chloroplastic-like
SMil_00024371	1092	-2.69267	0	0	down	UV-B-induced protein At3g17800, chloroplastic
SMil_00017597	666	1.56544	2.51316e-31	8.81561e-31	up	hypothetical protein
SMil_00006317	1107	-1.23285	6.36946e-37	2.44112e-36	down	uncharacterized protein LOC105170157 isoform X1
SMil_00030376	276	3.28379	7.31326e-56	3.61293e-55	up	PREDICTED: uncharacterized protein LOC105952780
SMil_00003058	1665	1.47454	2.58654e-38	1.01424e-37	up	unnamed protein product
SMil_00001653	1125	-1.39294	1.01364e-41	4.17327e-41	down	uncharacterized protein LOC105175673
SMil_00009592	4149	1.12574	6.8691e-217	9.07014e-216	up	LOW QUALITY PROTEIN: regulatory-associated protein of TOR 1
SMil_00015056	177	-1.28024	2.44391e-63	1.30444e-62	down	hypothetical protein M569_02087, partial
SMil_00004593	237	1.04563	3.17956e-20	8.93843e-20	up	hypothetical protein
SMil_00019162	1089	-4.09068	0	0	down	PREDICTED: F-box/kelch-repeat protein At2g44130-like
SMil_00005874	2229	1.93643	0	0	up	peroxisomal acyl-coenzyme A oxidase 1
SMil_00001451	453	-2.37586	0	0	down	anthocyanidin 3-O-glucosyltransferase 5-like
SMil_00010326	1242	1.05085	3.58686e-164	3.83123e-163	up	LOW QUALITY PROTEIN: transcription factor TCP23
SMil_00007321	2547	3.06885	0	0	up	probable linoleate 9S-lipoxygenase 5
SMil_00010269	765	-1.76163	2.22542e-127	1.94644e-126	down	cytochrome P450 CYP89A115
SMil_00014138	642	-3.34918	3.19025e-32	1.13587e-31	down	probable inactive receptor kinase At4g23740
SMil_00013353	1104	-1.68165	1.57985e-36	6.02352e-36	down	uncharacterized protein LOC105161170
SMil_00008899	510	1.22573	4.00527e-68	2.25751e-67	up	protein RETICULATA-RELATED 3, chloroplastic-like
SMil_00001215	1149	-2.41777	6.67975e-229	9.25462e-228	down	uncharacterized protein LOC105164832
SMil_00002069	789	-1.05068	2.19224e-65	1.198e-64	down	uncharacterized protein LOC105166611 isoform X1
SMil_00022741	726	-1.3834	7.07933e-25	2.21396e-24	down	sucrose synthase 2
SMil_00027360	837	2.09639	9.12791e-79	5.70338e-78	up	NADP-dependent malic enzyme-like isoform X2
SMil_00017398	894	1.23391	3.05215e-76	1.85854e-75	up	MYB-related transcription factor
SMil_00010453	1248	1.85509	1.33231e-34	4.94227e-34	up	BZIP transcription factor family protein
SMil_00027981	975	1.00707	1.59161e-109	1.24911e-108	up	acidic endochitinase SE2-like
SMil_00025008	822	-1.28357	6.87712e-120	5.769e-119	down	uncharacterized protein LOC105163778 isoform X1
SMil_00016394	600	1.11669	8.45717e-120	7.08791e-119	up	putative late blight resistance protein homolog R1A-10
SMil_00011944	237	-1.35261	4.17462e-90	2.85996e-89	down	hypothetical protein
SMil_00022303	2058	1.49205	6.34303e-160	6.61459e-159	up	small G protein signaling modulator 1 isoform X1
SMil_00007066	1770	3.40477	2.04471e-117	1.69234e-116	up	protein BONZAI 3
SMil_00028968	603	1.57433	1.12906e-90	7.77601e-90	up	Carboxyltransferase alpha subunit of Heteromeric ACCase
SMil_00020495	4392	1.85768	1.27037e-254	1.92639e-253	up	PREDICTED: dnaJ homolog subfamily C GRV2
SMil_00021486	366	-1.36122	4.4559e-101	3.30857e-100	down	uncharacterized protein LOC105180257
SMil_00015129	1650	2.73135	0	0	up	terpene synthase 7
SMil_00024062	591	-2.10227	1.91343e-46	8.41638e-46	down	cadmium-induced protein AS8
SMil_00002462	417	-2.67217	0	0	down	PREDICTED: photosystem I reaction center subunit IV B, chloroplastic
SMil_00003760	1767	2.3386	2.77343e-59	1.42083e-58	up	fatty acid amide hydrolase
SMil_00028501	639	-2.54189	4.72564e-30	1.62137e-29	down	PREDICTED: RING-H2 finger protein ATL64
SMil_00010521	1530	3.91912	0	0	up	cytochrome P450 CYP714G13
SMil_00012736	1485	-1.51648	3.87687e-118	3.2205e-117	down	uncharacterized protein LOC105159714
SMil_00023752	891	1.1227	6.28591e-29	2.1152e-28	up	cytochrome P450
SMil_00011184	258	-1.10227	3.01349e-09	6.16436e-09	down	PREDICTED: uncharacterized protein LOC101259918
SMil_00000250	834	1.52863	1.43254e-135	1.30789e-134	up	fruit protein pKIWI502-like
SMil_00022498	1536	1.00449	7.61501e-25	2.37958e-24	up	cytochrome P450 CYP75B79
SMil_00003252	873	1.25509	3.96262e-66	2.18252e-65	up	PREDICTED: uncharacterized protein LOC105977698 isoform X1
SMil_00007524	255	-3.1562	3.40789e-37	1.31328e-36	down	hypothetical protein
SMil_00009667	909	-2.4746	3.1089e-31	1.08955e-30	down	PREDICTED: receptor-like protein 12
SMil_00015015	2628	1.16987	0	0	up	protein ROOT HAIR DEFECTIVE 3
SMil_00023768	405	-1.45918	0	0	down	uncharacterized protein At4g22758-like
SMil_00021324	858	-2.3274	9.85628e-33	3.53835e-32	down	uncharacterized protein LOC110011232
SMil_00020848	1182	1.24651	6.30335e-67	3.50357e-66	up	PREDICTED: uncharacterized protein LOC105961762
SMil_00022894	573	2.13268	1.56606e-23	4.76331e-23	up	putative germin-like protein 2-1
SMil_00005793	942	2.17514	0	0	up	uncharacterized protein LOC105159283
SMil_00010771	405	-2.12054	0	0	down	PREDICTED: photosystem I reaction center subunit psaK, chloroplastic
SMil_00027765	297	-1.12302	1.40077e-23	4.26772e-23	down	PREDICTED: organ-specific protein P4
SMil_00025977	1236	-1.39813	2.38972e-168	2.60662e-167	down	autophagy-related protein 3
SMil_00025287	585	-1.13968	0	0	down	60S ribosomal protein L9-like
SMil_00005142	2085	2.73233	2.26674e-196	2.76797e-195	up	protein ECERIFERUM 3
SMil_00015504	621	1.06438	2.50543e-64	1.35155e-63	up	MYB-related transcription factor
SMil_00012432	5388	1.23136	3.50874e-175	3.9439e-174	up	histone acetyltransferase HAC1-like isoform X1
SMil_00001895	1053	-1.33352	3.08347e-26	9.90194e-26	down	basic helix-loop-helix transcription factor
SMil_00005871	744	-1.47914	7.56219e-86	5.00416e-85	down	PREDICTED: uncharacterized protein LOC104243908
SMil_00023860	1320	1.08498	3.34324e-155	3.38795e-154	up	uncharacterized protein LOC105166052 isoform X2
SMil_00019183	1515	-1.25098	8.53819e-182	9.83622e-181	down	hypothetical protein TSUD_258550
SMil_00009013	1086	4.38468	0	0	up	protein DMR6-LIKE OXYGENASE 1
SMil_00000634	5256	1.03982	1.75417e-174	1.96525e-173	up	uncharacterized protein LOC105166619
SMil_00028945	1827	2.10509	0	0	up	NADP-dependent malic enzyme-like isoform X1
SMil_00013328	1692	2.00548	0	0	up	polyphenol oxidase I, chloroplastic-like
SMil_00025370	1032	1.97143	1.09402e-168	1.19571e-167	up	uncharacterized protein LOC105169064
SMil_00005061	1035	-1.03236	0	0	down	protein translation factor SUI1 homolog
SMil_00002666	777	-1.40876	1.04014e-21	3.02991e-21	down	pheophytinase, chloroplastic isoform X2
SMil_00022275	522	-1.29962	1.11493e-54	5.43713e-54	down	LOW QUALITY PROTEIN: F-box protein At2g32560
SMil_00015352	1269	-2.73618	4.41427e-156	4.49334e-155	down	PREDICTED: uncharacterized protein LOC105969097
SMil_00020394	984	-2.03004	2.64333e-183	3.07244e-182	down	unnamed protein product
SMil_00010410	1827	2.68111	2.23886e-174	2.50517e-173	up	xyloglucan glycosyltransferase 4
SMil_00020547	1143	1.51339	1.1244e-42	4.6952e-42	up	PREDICTED: LOW QUALITY PROTEIN: L-type lectin-domain containing receptor kinase VII.1-like
SMil_00023559	207	-4.13469	1.77668e-46	7.81615e-46	down	hypothetical protein POPTR_0009s03360g
SMil_00012656	2274	1.62952	4.34413e-160	4.53358e-159	up	E3 ubiquitin-protein ligase UPL7
SMil_00009845	996	-1.24167	3.62757e-48	1.62924e-47	down	growth-regulating factor 4-like isoform X3
SMil_00017755	1245	1.59232	1.61401e-42	6.72116e-42	up	protein ALTERED XYLOGLUCAN 4-like
SMil_00026324	972	1.18025	6.03392e-53	2.8762e-52	up	PREDICTED: peroxidase 4-like
SMil_00015658	441	2.47815	4.4514e-123	3.80076e-122	up	transcription factor bHLH35 isoform X1
SMil_00002963	231	-2.57111	1.39252e-24	4.32516e-24	down	heavy metal-associated isoprenylated plant protein 47 isoform X1
SMil_00013263	861	1.05778	3.89194e-257	5.93141e-256	up	aquaporin PIP2-4-like
SMil_00005969	1038	3.93665	7.64933e-61	3.97739e-60	up	adenosine kinase 2
SMil_00022760	552	-1.34424	1.72475e-20	4.88487e-20	down	PREDICTED: uncharacterized protein LOC105967978
SMil_00024283	189	-1.03206	1.72243e-15	4.32429e-15	down	hypothetical protein MTR_5g076600
SMil_00003745	411	1.16968	3.6445e-94	2.57904e-93	up	PREDICTED: putative disease resistance RPP13-like protein 3
SMil_00011872	1458	4.03455	0	0	up	protein DETOXIFICATION 16
SMil_00014981	1095	-2.36349	2.70637e-97	1.95576e-96	down	rust resistance kinase Lr10-like
SMil_00004535	2130	-1.08424	4.08875e-47	1.81279e-46	down	aspartate--tRNA ligase 2, cytoplasmic
SMil_00001912	207	1.58531	4.97998e-07	9.29424e-07	up	MYB-related transcription factor
SMil_00026741	258	-7.38025	1.18063e-21	3.43108e-21	down	hypothetical protein
SMil_00012370	1080	1.4213	8.33662e-39	3.28883e-38	up	hypothetical protein MIMGU_mgv1a006020mg
SMil_00029687	324	-1.96018	4.25999e-64	2.29261e-63	down	PREDICTED: uncharacterized protein LOC105969156
SMil_00003380	4713	1.47543	0	0	up	type I inositol 1,4,5-trisphosphate 5-phosphatase 12
SMil_00027073	246	4.16576	0	0	up	hypothetical protein
SMil_00013550	378	-1.22188	2.79822e-32	9.9785e-32	down	PREDICTED: probable carboxylesterase 120
SMil_00019487	303	-2.18009	2.16534e-239	3.12047e-238	down	PREDICTED: uncharacterized protein LOC105951820
SMil_00005342	531	-1.21918	2.15728e-41	8.84572e-41	down	PREDICTED: uncharacterized protein LOC105948842
SMil_00025271	2004	1.71364	0	0	up	ferric reduction oxidase 2 isoform X2
SMil_00007241	690	-1.23248	2.49555e-61	1.30669e-60	down	PREDICTED: photosynthetic NDH subunit of subcomplex B 3, chloroplastic
SMil_00029608	465	-1.56073	0	0	down	histone H2A
SMil_00001391	201	-1.11532	4.72816e-06	8.37833e-06	down	MADS-box transcription factor 7-like isoform X4
SMil_00002657	633	-1.23472	1.83519e-15	4.60485e-15	down	uncharacterized protein At4g14100-like
SMil_00012869	264	-1.09019	7.78599e-16	1.97216e-15	down	putative phytosulfokines 6
SMil_00006498	1122	2.46691	4.19789e-79	2.63019e-78	up	uncharacterized WD repeat-containing protein C2A9.03-like
SMil_00024221	219	-1.88451	0	0	down	defensin Ec-AMP-D2-like
SMil_00001304	1266	-1.30613	9.73227e-113	7.80642e-112	down	chaperone protein dnaJ 10
SMil_00019097	807	1.42619	0	0	up	inorganic pyrophosphatase 2
SMil_00002154	1002	-1.5752	3.94217e-58	1.99189e-57	down	uncharacterized protein LOC105157367
SMil_00011631	1086	-2.71039	3.45202e-260	5.32641e-259	down	LOW QUALITY PROTEIN: signal recognition particle 43 kDa protein, chloroplastic
SMil_00008585	1431	-1.02526	1.72831e-53	8.30514e-53	down	F-box/FBD/LRR-repeat protein At1g13570-like
SMil_00011546	2214	-1.09329	1.80315e-62	9.55515e-62	down	ABC transporter G family member 3
SMil_00029167	894	2.43631	0	0	up	ethylene response factor protein 4
SMil_00001101	900	-1.01756	3.23827e-42	1.34174e-41	down	uncharacterized protein LOC105178518
SMil_00023175	597	-1.16749	7.5747e-39	2.98999e-38	down	uncharacterized protein At3g17950, partial
SMil_00023674	435	-1.29785	0	0	down	PREDICTED: uncharacterized protein LOC108319572
SMil_00012221	297	1.79082	8.63625e-12	1.93779e-11	up	PREDICTED: serine carboxypeptidase-like 34
SMil_00014443	3063	-1.52813	4.16145e-112	3.32623e-111	down	uncharacterized protein LOC105163859 isoform X1
SMil_00027850	504	-1.71661	2.77851e-26	8.9321e-26	down	protein EMBRYONIC FLOWER 1
SMil_00024083	363	1.00393	1.25225e-11	2.79484e-11	up	hypothetical protein A4A49_02415
SMil_00018123	1089	4.84902	4.10954e-149	4.04869e-148	up	protein DMR6-LIKE OXYGENASE 1-like
SMil_00016648	741	1.29697	0	0	up	PREDICTED: ethylene-responsive transcription factor 2-like
SMil_00011554	2823	1.04407	4.82126e-191	5.78127e-190	up	E3 SUMO-protein ligase SIZ1 isoform X2
SMil_00001235	1932	1.14995	7.36277e-286	1.22998e-284	up	protein SCAI
SMil_00001751	3714	2.34358	1.09958e-214	1.43868e-213	up	zinc finger protein BRUTUS-like At1g18910 isoform X1
SMil_00020950	5919	1.17399	1.4824e-74	8.89376e-74	up	bromodomain and WD repeat-containing protein 3-like
SMil_00005029	1014	1.88794	3.28807e-54	1.59294e-53	up	alpha-N-acetylglucosaminidase isoform X1
SMil_00012172	1557	1.28879	0	0	up	beta-glucosidase 12-like isoform X2
SMil_00016586	582	1.38959	4.63919e-15	1.15094e-14	up	PREDICTED: dnaJ protein P58IPK homolog
SMil_00024114	792	-2.56883	5.60984e-132	5.02088e-131	down	PREDICTED: uncharacterized protein LOC105971556
SMil_00015925	1224	1.44902	1.59188e-240	2.30257e-239	up	serine/arginine repetitive matrix protein 1-like
SMil_00004660	690	-1.66684	1.86813e-44	8.01553e-44	down	hypothetical protein CICLE_v10022874mg
SMil_00030236	657	-1.99707	2.53362e-240	3.66281e-239	down	hypothetical protein CICLE_v10022874mg
SMil_00019741	3489	1.02713	0	0	up	probable sucrose-phosphate synthase 1
SMil_00011139	222	1.3997	6.78672e-14	1.62377e-13	up	PREDICTED: exocyst complex component SEC6
SMil_00011748	816	-1.20348	0	0	down	60S ribosomal protein L8-1
SMil_00022465	615	1.89355	3.5745e-125	3.09269e-124	up	PREDICTED: lignin-forming anionic peroxidase-like
SMil_00004932	444	-1.17394	0	0	down	PREDICTED: histone H2B
SMil_00017348	378	-3.91453	0	0	down	MYB-like transcription factor ETC3
SMil_00025968	792	-2.65202	0	0	down	unnamed protein product
SMil_00019046	792	-1.17745	6.95077e-137	6.37797e-136	down	50S ribosomal protein L9, chloroplastic
SMil_00026151	825	2.62498	0	0	up	basic helix-loop-helix transcription factor
SMil_00002496	1638	1.26326	2.28728e-74	1.37016e-73	up	LOW QUALITY PROTEIN: uncharacterized protein LOC105175389
SMil_00022077	903	2.72012	0	0	up	PREDICTED: leucoanthocyanidin dioxygenase-like
SMil_00012289	636	-1.11014	0	0	down	peptidyl-prolyl cis-trans isomerase CYP20-1
SMil_00025317	660	-1.38065	5.21704e-67	2.90391e-66	down	calcineurin B-like protein 7
SMil_00001227	348	-3.28935	1.09725e-26	3.55794e-26	down	uncharacterized protein LOC105165240
SMil_00027584	354	-1.20509	1.62278e-29	5.52057e-29	down	PREDICTED: uncharacterized protein LOC105967059
SMil_00007623	1911	1.03416	8.14051e-77	4.99041e-76	up	protein phosphatase 2C 70
SMil_00008259	675	-2.24331	1.03129e-24	3.21306e-24	down	pentatricopeptide repeat-containing protein At1g59720, chloroplastic/mitochondrial
SMil_00013530	1272	4.82158	0	0	up	serine carboxypeptidase-like 18 isoform X2
SMil_00005493	585	-1.56215	0	0	down	uncharacterized protein LOC105156392
SMil_00018933	2787	1.24943	8.69778e-162	9.14708e-161	up	chaperone protein ClpB4, mitochondrial
SMil_00027893	993	-1.92387	5.71743e-117	4.71783e-116	down	uncharacterized protein LOC105173679
SMil_00024356	1518	1.22225	1.26154e-94	8.95284e-94	up	phosphatidylserine decarboxylase proenzyme 2-like isoform X1
SMil_00027478	366	-1.13005	1.56831e-297	2.70611e-296	down	RecName: Full=60S ribosomal protein L31
SMil_00002759	522	-1.44424	2.9947e-207	3.8122e-206	down	50S ribosomal protein L35, chloroplastic
SMil_00017884	642	1.49654	2.8146e-117	2.32744e-116	up	PREDICTED: calcineurin B-like protein 4
SMil_00027838	1125	-1.03431	9.20186e-39	3.62755e-38	down	bifunctional riboflavin kinase/FMN phosphatase isoform X2
SMil_00026366	1092	1.81246	1.31048e-294	2.24277e-293	up	probable trehalose-phosphate phosphatase D isoform X2
SMil_00017978	624	-1.20764	2.98504e-42	1.23738e-41	down	Werner Syndrome-like exonuclease
SMil_00017471	1701	1.09047	1.47479e-180	1.69186e-179	up	heterogeneous nuclear ribonucleoprotein 1-like
SMil_00015636	531	2.97646	3.53825e-137	3.25543e-136	up	uncharacterized protein LOC105169806
SMil_00019233	969	4.18929	0	0	up	protein DMR6-LIKE OXYGENASE 1
SMil_00025730	738	2.52028	0	0	up	PREDICTED: non-specific phospholipase C3-like
SMil_00023320	1032	1.1568	0	0	up	uncharacterized protein LOC105163461
SMil_00001124	729	3.41286	1.18158e-77	7.30423e-77	up	WRKY protein
SMil_00020184	1407	3.15194	0	0	up	PREDICTED: uncharacterized protein LOC8262840
SMil_00026877	1149	1.24123	4.46398e-40	1.79745e-39	up	probable folate-biopterin transporter 7
SMil_00001173	279	-3.22764	5.02077e-139	4.68102e-138	down	PREDICTED: NAD(P)H-quinone oxidoreductase subunit M, chloroplastic
SMil_00020108	1401	1.10793	2.01682e-52	9.56184e-52	up	AtC3H17-like protein
SMil_00027499	324	-2.0812	1.22916e-36	4.69759e-36	down	PREDICTED: uncharacterized protein LOC105969156
SMil_00027911	2037	3.29041	0	0	up	hypothetical protein KK1_002234
SMil_00029174	981	-1.05925	1.96918e-47	8.76478e-47	down	beta-D-glucosyl crocetin beta-1,6-glucosyltransferase-like
SMil_00025944	933	-1.04841	3.16851e-25	9.96851e-25	down	uncharacterized protein LOC105173471
SMil_00003623	852	5.14609	2.3881e-170	2.63541e-169	up	uncharacterized protein LOC105159199
SMil_00020546	537	2.87453	5.34024e-53	2.54733e-52	up	hypothetical protein MIMGU_mgv1a017881mg
SMil_00022692	849	-2.66832	0	0	down	dirigent protein
SMil_00002923	3084	1.52581	0	0	up	histidine kinase 3 isoform X1
SMil_00019005	2694	-1.00542	4.45707e-70	2.56192e-69	down	serine/threonine-protein kinase D6PKL1
SMil_00000202	531	-2.82614	3.61827e-39	1.43552e-38	down	zinc finger protein 4-like
SMil_00026336	588	2.24449	3.13686e-40	1.26569e-39	up	basic helix-loop-helix transcription factor
SMil_00010778	825	-1.66127	1.81444e-97	1.31294e-96	down	secretory carrier-associated membrane protein 4-like
SMil_00019354	2238	1.19586	3.29705e-111	2.61768e-110	up	cellulose synthase-like protein E1
SMil_00026170	1002	-1.4031	3.06687e-22	9.05164e-22	down	PREDICTED: putative MYST-like histone acetyltransferase 1
SMil_00025204	1239	1.4692	1.18429e-34	4.39617e-34	up	hypothetical protein MIMGU_mgv1a021453mg, partial
SMil_00023259	165	-1.51166	9.14667e-30	3.12409e-29	down	mitochondrial import inner membrane translocase subunit TIM8
SMil_00023270	1134	-1.0899	5.28065e-34	1.93897e-33	down	PREDICTED: pentatricopeptide repeat-containing protein At5g16420, mitochondrial-like
SMil_00017775	2082	-1.73843	9.39763e-114	7.59607e-113	down	histone-lysine N-methyltransferase SETD1B
SMil_00014364	1551	-1.62141	5.38075e-117	4.44136e-116	down	beta-hexosaminidase 3
SMil_00021348	1134	2.27777	5.32784e-164	5.68414e-163	up	putative serine/threonine-protein kinase
SMil_00001702	324	1.96086	1.84319e-39	7.35014e-39	up	cyclin-dependent protein kinase inhibitor SMR6
SMil_00000764	1389	1.21836	5.62466e-63	2.99397e-62	up	ubiquitin carboxyl-terminal hydrolase 10
SMil_00001258	1098	2.24395	0	0	up	apoptosis-inducing factor homolog A-like
SMil_00019803	687	1.16826	1.39137e-11	3.09926e-11	up	LOB domain-containing protein 29
SMil_00024289	354	-1.19267	0	0	down	60S ribosomal protein L35a-3
SMil_00006100	972	-2.322	3.59782e-44	1.53645e-43	down	PREDICTED: reticulon-like protein B5
SMil_00011713	456	1.39818	1.65757e-30	5.72965e-30	up	calmodulin isoform X2
SMil_00010963	1101	1.46731	1.3047e-97	9.45345e-97	up	probable purine permease 5
SMil_00003468	1551	-1.58667	0	0	down	cytochrome P450 CYP82D70
SMil_00030055	1344	-2.35325	0	0	down	UDP-glycosyltransferase 86A1-like
SMil_00024026	888	-2.14864	9.31973e-221	1.25181e-219	down	PREDICTED: 1-aminocyclopropane-1-carboxylate oxidase homolog 11-like isoform X2
SMil_00025731	1656	1.30841	5.12637e-270	8.21664e-269	up	non-specific phospholipase C4
SMil_00008619	507	-1.5778	9.04666e-109	7.06536e-108	down	dof zinc finger protein DOF1.5-like
SMil_00009020	507	-2.05887	1.59362e-41	6.54434e-41	down	hypothetical protein MIMGU_mgv1a026345mg
SMil_00012013	2253	1.18338	3.35965e-171	3.7181e-170	up	putative lysine-specific demethylase JMJ16 isoform X1
SMil_00014434	912	-1.2901	1.74227e-101	1.29755e-100	down	protein OSB4, chloroplastic
SMil_00012033	1080	3.08747	0	0	up	1-aminocyclopropane-1-carboxylate oxidase homolog 1-like
SMil_00020536	795	-1.24196	0	0	down	PREDICTED: chlorophyll a-b binding protein 37, chloroplastic
SMil_00024513	336	1.36881	1.72299e-16	4.4393e-16	up	auxin-responsive protein SAUR66-like
SMil_00026888	771	-2.06565	0	0	down	chlorophyll a-b binding protein CP24 10A, chloroplastic
SMil_00001450	234	-1.79953	6.66564e-21	1.90387e-20	down	PREDICTED: probable NAD(P)H dehydrogenase (quinone) FQR1-like 2
SMil_00028326	441	1.81055	5.83011e-26	1.86258e-25	up	basic helix-loop-helix transcription factor
SMil_00016502	1113	1.40608	8.79388e-52	4.14116e-51	up	uncharacterized protein LOC105167514
SMil_00003499	369	-3.91419	3.99946e-32	1.42175e-31	down	hypothetical protein F511_02458
SMil_00020650	789	1.09968	9.82917e-124	8.42942e-123	up	short-chain type dehydrogenase/reductase
SMil_00023195	948	1.35864	3.25584e-40	1.31312e-39	up	mitochondrial phosphate carrier protein 1, mitochondrial
SMil_00019675	2661	2.41563	1.05285e-161	1.10596e-160	up	cytochrome P450 CYP71D374
SMil_00014741	2136	-1.59153	6.31233e-42	2.60436e-41	down	uncharacterized protein LOC105176095 isoform X2
SMil_00018175	1974	1.41466	0	0	up	PREDICTED: villin-3-like
SMil_00028506	462	2.20336	6.13085e-47	2.71553e-46	up	PREDICTED: vesicle-fusing ATPase
SMil_00024909	1326	1.4112	1.24732e-143	1.19267e-142	up	scarecrow-like protein 32
SMil_00026931	939	1.7313	0	0	up	caffeoylshikimate esterase-like
SMil_00024440	366	-2.68723	2.03029e-20	5.73714e-20	down	uncharacterized protein LOC105157280
SMil_00019531	333	-1.11115	0	0	down	PREDICTED: 60S ribosomal protein L36-2-like
SMil_00000227	2454	2.24794	0	0	up	putative cell division cycle ATPase
SMil_00027652	465	-1.07658	4.89826e-08	9.57608e-08	down	heat shock protein 1
SMil_00005162	999	1.08524	3.24558e-25	1.02075e-24	up	vestitone reductase
SMil_00007033	1665	-1.26972	7.03621e-24	2.15623e-23	down	uncharacterized protein LOC105165446
SMil_00009511	513	-2.54077	0	0	down	PREDICTED: probable calcium-binding protein CML45
SMil_00020046	345	-3.12796	2.32677e-211	3.01254e-210	down	PREDICTED: uncharacterized protein LOC100778751
SMil_00012674	1968	1.49798	5.32137e-141	5.02134e-140	up	AUGMIN subunit 8
SMil_00001317	1164	-1.28513	3.16078e-34	1.16443e-33	down	uncharacterized protein LOC105168136
SMil_00030112	354	1.33258	0	0	up	hypothetical protein
SMil_00000115	315	1.49345	1.91313e-285	3.18816e-284	up	hypothetical protein F511_17491
SMil_00023110	906	-1.3277	2.70607e-147	2.63837e-146	down	U-box domain-containing protein 11
SMil_00011791	1365	2.0602	4.00131e-206	5.08411e-205	up	PREDICTED: serine/threonine-protein kinase EDR1-like
SMil_00018642	1278	-1.49102	0	0	down	PREDICTED: peroxisomal (S)-2-hydroxy-acid oxidase GLO1
SMil_00001055	648	-1.14883	8.62102e-23	2.57959e-22	down	PREDICTED: calcineurin subunit B-like
SMil_00018383	558	-1.37527	9.68339e-143	9.23001e-142	down	hypothetical protein VIGAN_08097000
SMil_00023117	1149	2.52527	0	0	up	2-oxoglutarate-dependent dioxygenase DAO
SMil_00000139	1677	2.40418	0	0	up	bifunctional TH2 protein, mitochondrial-like isoform X1
SMil_00029301	303	-1.88301	0	0	down	small ubiquitin-related modifier 1-like
SMil_00009610	1986	1.16637	4.70727e-92	3.27337e-91	up	probable sulfate transporter 3.4
SMil_00017120	1623	1.92555	0	0	up	lysine histidine transporter-like 8
SMil_00007618	1305	1.45794	8.50989e-117	7.00936e-116	up	cyclin-T1-4-like isoform X1
SMil_00003204	999	1.48182	0	0	up	isopentenyl pyrophosphate isomerase
SMil_00004836	630	1.18864	4.69936e-31	1.6421e-30	up	sucrose transporter 2
SMil_00000500	1080	-3.72853	0	0	down	zinc finger CCCH domain-containing protein 23
SMil_00022980	633	-3.41593	0	0	down	ethylene-responsive transcription factor ERF017-like
SMil_00029295	546	-1.30324	4.74913e-16	1.209e-15	down	Plant disease resistance response protein
SMil_00000014	792	-1.80955	5.08751e-40	2.04671e-39	down	PREDICTED: uncharacterized protein LOC105972923
SMil_00020229	1344	-1.18983	1.74713e-21	5.05212e-21	down	PREDICTED: sn1-specific diacylglycerol lipase alpha-like
SMil_00007495	1491	2.02117	1.02994e-86	6.84955e-86	up	3-oxoacyl-[acyl-carrier-protein] synthase II, chloroplastic isoform X1
SMil_00007075	894	-2.04262	0	0	down	RING-H2 finger protein ATL2
SMil_00012016	2667	1.46082	7.56553e-64	4.06115e-63	up	protein HUA2-LIKE 3
SMil_00008529	1923	-1.36405	0	0	down	uncharacterized protein LOC105170099
SMil_00025835	615	-1.55293	6.98173e-13	1.62413e-12	down	putative pumilio homolog 7, chloroplastic
SMil_00020702	864	2.97851	0	0	up	NAC domain protein NAC2
SMil_00017459	459	-1.26187	5.57843e-09	1.13019e-08	down	protein XRI1-like
SMil_00000826	1140	-1.49501	2.2037e-158	2.27543e-157	down	PREDICTED: serine/threonine-protein kinase HT1-like
SMil_00003792	1512	3.15761	0	0	up	perillyl alcohol and perillaldehyde synthase cytochrome P450 CYP71AT146
SMil_00003258	999	1.06284	2.23354e-266	3.52405e-265	up	cinnamoyl-CoA reductase
SMil_00027709	684	2.10164	0	0	up	uncharacterized protein LOC105163966
SMil_00007220	1263	-1.03115	3.59898e-74	2.15072e-73	down	peroxisomal nicotinamide adenine dinucleotide carrier-like isoform X1
SMil_00002292	303	-1.41526	0	0	down	hypothetical protein MIMGU_mgv1a016790mg
SMil_00009522	417	-1.15431	4.84738e-07	9.04923e-07	down	probable LRR receptor-like serine/threonine-protein kinase At4g30520
SMil_00005341	5190	1.33849	2.39414e-162	2.52268e-161	up	protein SHOOT GRAVITROPISM 6
SMil_00021872	2568	1.07324	4.10134e-32	1.4574e-31	up	PREDICTED: putative late blight resistance protein homolog R1B-8
SMil_00006239	537	-1.63918	9.03165e-95	6.42125e-94	down	basic leucine zipper 43
SMil_00016583	1422	2.81644	0	0	up	PREDICTED: 7-deoxyloganetin glucosyltransferase-like
SMil_00026155	312	-1.43711	6.06382e-61	3.1587e-60	down	Histone core
SMil_00006937	1206	3.02638	0	0	up	gamma-cadinene synthase
SMil_00012231	438	-1.33086	2.51245e-188	2.98648e-187	down	copper transporter 6
SMil_00021276	603	-1.57823	1.89771e-76	1.15867e-75	down	myb family transcription factor PHL8-like
SMil_00007472	738	-1.4654	1.03933e-196	1.27201e-195	down	protochlorophyllide-dependent translocon component 52, chloroplastic
SMil_00002465	219	-1.28868	3.94411e-10	8.34977e-10	down	hypothetical protein B456_001G236100
SMil_00002380	582	1.48045	1.11912e-87	7.50852e-87	up	RD22-like protein
SMil_00007045	2598	-1.36233	9.1973e-84	5.98955e-83	down	putative late blight resistance protein homolog R1A-10
SMil_00026345	390	1.14119	1.3748e-09	2.85238e-09	up	PREDICTED: pectin acetylesterase 8
SMil_00005353	2007	-1.07906	7.33454e-38	2.85633e-37	down	E3 ubiquitin-protein ligase ORTHRUS 2
SMil_00028950	243	-1.16861	2.09727e-05	3.59055e-05	down	ATP-dependent zinc metalloprotease FTSH 7 chloroplastic
SMil_00015686	1128	-1.19206	6.1028e-15	1.50815e-14	down	GDSL esterase/lipase At1g71691
SMil_00024002	618	-1.51894	3.87612e-275	6.29408e-274	down	PREDICTED: probable glutathione S-transferase parC
SMil_00021724	462	1.66279	4.72456e-23	1.42117e-22	up	PREDICTED: sister chromatid cohesion 1 protein 4-like
SMil_00028808	654	-1.17194	0	0	down	polyadenylate-binding protein 2 isoform X1
SMil_00020306	1470	1.20759	1.38039e-53	6.64498e-53	up	serine/threonine-protein kinase EDR1-like isoform X2
SMil_00018221	555	-2.99239	3.11478e-66	1.71798e-65	down	MYB-related transcription factor
SMil_00025765	468	-2.18973	1.23781e-29	4.21935e-29	down	uncharacterized protein LOC105172397
SMil_00003440	1731	-1.36687	2.89899e-158	2.9877e-157	down	serine/threonine-protein kinase STN7, chloroplastic
SMil_00020336	2106	1.26729	0	0	up	PREDICTED: transcription factor LHW-like
SMil_00000223	447	-2.21584	8.69733e-65	4.7179e-64	down	protein GLUTAMINE DUMPER 2-like
SMil_00025129	657	-1.41802	2.69697e-268	4.2925e-267	down	unnamed protein product, partial
SMil_00011861	4014	1.06548	0	0	up	uncharacterized protein LOC105165229 isoform X1
SMil_00028935	759	-1.56461	1.55523e-27	5.12028e-27	down	uncharacterized protein LOC105174514
SMil_00003614	606	2.28625	0	0	up	uncharacterized protein LOC105176659
SMil_00021621	204	2.15565	2.40927e-265	3.78382e-264	up	hypothetical protein CISIN_1g0187342mg, partial
SMil_00015838	366	-1.25052	5.69959e-65	3.09854e-64	down	uncharacterized protein LOC105168457
SMil_00005262	297	-1.29804	3.93812e-74	2.35183e-73	down	DNA-directed RNA polymerase I subunit RPA12-like
SMil_00008760	585	-1.99329	0	0	down	uncharacterized protein LOC105167031
SMil_00018378	837	1.39271	1.00142e-142	9.542e-142	up	serine/threonine-protein kinase tricorner
SMil_00000273	4455	1.16162	0	0	up	protein transport protein SEC16B homolog
SMil_00006583	1446	1.25485	6.60671e-21	1.88724e-20	up	PREDICTED: U-box domain-containing protein 43-like
SMil_00006299	447	-2.10026	4.23597e-225	5.76921e-224	down	17.5 kDa class I heat shock protein-like
SMil_00022375	582	-1.38999	1.37262e-56	6.83431e-56	down	uncharacterized protein LOC105168786
SMil_00023666	1356	-1.40223	2.12867e-34	7.86324e-34	down	uncharacterized protein LOC105171344
SMil_00013242	852	1.75751	1.06774e-47	4.77273e-47	up	transcription factor TCP5-like
SMil_00012968	1941	1.76639	6.78682e-141	6.39753e-140	up	ubiquitin carboxyl-terminal hydrolase 12 isoform X5
SMil_00000129	4182	1.71147	0	0	up	myosin-6-like
SMil_00012641	492	-1.14236	0	0	down	PREDICTED: 60S ribosomal protein L34
SMil_00019186	1284	-1.28241	2.05902e-30	7.10744e-30	down	uncharacterized protein LOC105167378
SMil_00004663	681	-2.49048	2.60994e-49	1.19062e-48	down	GDSL esterase/lipase At1g09390
SMil_00000707	2547	1.21559	5.47862e-99	4.01442e-98	up	uncharacterized protein LOC105170843
SMil_00020463	393	-1.10166	7.09054e-50	3.26189e-49	down	uncharacterized protein C6G9.01c
SMil_00011708	633	3.47705	3.35474e-33	1.2144e-32	up	berberine bridge enzyme-like 18
SMil_00023331	1149	-1.13226	2.9489e-108	2.29452e-107	down	protein TIFY 8
SMil_00021227	1506	2.21536	1.10897e-217	1.47072e-216	up	perillyl alcohol and perillaldehyde synthase cytochrome P450 CYP71AT146
SMil_00007326	999	-1.09423	5.82127e-16	1.4789e-15	down	PREDICTED: transcription factor TGA4-like isoform X1
SMil_00002439	492	-1.55595	0	0	down	protein EARLY RESPONSIVE TO DEHYDRATION 15 isoform X1
SMil_00002452	696	-3.97298	0	0	down	CCG-binding protein 1
SMil_00002801	1419	2.4719	0	0	up	PREDICTED: LOW QUALITY PROTEIN: serine carboxypeptidase-like 27
SMil_00017128	462	-1.38541	1.08626e-297	1.87551e-296	down	unnamed protein product
SMil_00007860	1266	2.17607	1.5205e-63	8.13317e-63	up	amino acid permease 6
SMil_00004556	1545	-5.18477	0	0	down	PREDICTED: isocitrate lyase
SMil_00003934	1956	-1.23292	4.84546e-55	2.37102e-54	down	pentatricopeptide repeat-containing protein At5g21222-like
SMil_00007620	1176	-1.07677	6.2838e-101	4.66074e-100	down	uroporphyrinogen decarboxylase
SMil_00014164	552	1.58739	7.48962e-15	1.84635e-14	up	ABC transporter B family member 26, chloroplastic isoform X1
SMil_00022138	1035	1.48396	6.16107e-87	4.10638e-86	up	probable receptor-like protein kinase At1g33260
SMil_00020051	2343	1.11534	0	0	up	U-box domain-containing protein 11-like
SMil_00007854	303	-1.83911	0	0	down	PREDICTED: CDGSH iron-sulfur domain-containing protein NEET
SMil_00016366	2994	1.18441	2.40254e-225	3.2787e-224	up	serine/threonine-protein phosphatase BSL3 isoform X1
SMil_00020413	5787	1.09799	1.14368e-103	8.63295e-103	up	PREDICTED: putative callose synthase 8
SMil_00022919	2082	4.80481	0	0	up	PREDICTED: glutamine--fructose-6-phosphate aminotransferase [isomerizing] 2
SMil_00012237	363	-1.07553	4.43634e-155	4.494e-154	down	DNA-directed RNA polymerases II, IV and V subunit 11
SMil_00019141	1053	1.46902	6.7017e-76	4.06543e-75	up	ribosomal L1 domain-containing protein 1
SMil_00023160	2112	1.10091	1.70643e-266	2.69707e-265	up	VIN3-like protein 2 isoform X1
SMil_00014541	867	1.69203	2.03384e-57	1.02141e-56	up	uncharacterized protein LOC105178276 isoform X2
SMil_00002927	1461	-3.41089	0	0	down	protein PHYTOCHROME KINASE SUBSTRATE 4
SMil_00003429	921	1.11376	0	0	up	phenylcoumaran benzylic ether reductase-like protein
SMil_00019182	1599	1.95769	1.1761e-151	1.17223e-150	up	hypothetical protein MIMGU_mgv1a025801mg, partial
SMil_00007253	507	-2.20911	3.64412e-184	4.24654e-183	down	PREDICTED: uncharacterized protein LOC105949701 isoform X1
SMil_00017640	435	-1.73609	0	0	down	PREDICTED: zinc finger A20 and AN1 domain-containing stress-associated protein 5-like
SMil_00017440	660	1.46816	5.83874e-25	1.82871e-24	up	PREDICTED: auxin response factor 8-like
SMil_00016405	1374	1.28952	2.94657e-246	4.34735e-245	up	putative acyltransferase
SMil_00013895	1059	-2.2479	0	0	down	PREDICTED: chlorophyll a-b binding protein 8, chloroplastic
SMil_00022109	1650	1.99319	0	0	up	uncharacterized protein LOC105175605 isoform X2
SMil_00016591	714	1.81079	1.53442e-164	1.64153e-163	up	homeobox-leucine zipper protein HAT5-like
SMil_00011824	561	-1.2218	1.25149e-133	1.13161e-132	down	peroxidase 64
SMil_00028952	162	1.46477	7.03437e-30	2.40654e-29	up	lysophospholipid acyltransferase LPEAT2
SMil_00008351	957	1.77665	1.46449e-223	1.98171e-222	up	hypothetical protein F511_13465
SMil_00000743	831	-1.03101	3.4025e-261	5.27387e-260	down	uncharacterized protein LOC105174419
SMil_00024771	723	-1.94584	1.01475e-47	4.53734e-47	down	U-box domain-containing protein 26
SMil_00019658	1110	1.25161	2.58052e-33	9.35876e-33	up	protein FAR1-RELATED SEQUENCE 4
SMil_00010039	2442	1.04439	1.87303e-67	1.04985e-66	up	nuclear pore complex protein NUP98A isoform X1
SMil_00007430	1269	-1.03237	1.55937e-113	1.25671e-112	down	hypothetical protein B456_001G161700
SMil_00012296	642	4.32012	1.37026e-54	6.67749e-54	up	NAC domain-containing protein 90-like
SMil_00006570	864	3.01858	0	0	up	ABC transporter I family member 19 isoform X1
SMil_00027187	2004	1.30632	1.61042e-152	1.6122e-151	up	protein LNK1-like isoform X1
SMil_00020887	1245	-1.25947	1.9563e-63	1.04561e-62	down	growth-regulating factor 1
SMil_00012810	504	-1.78707	2.28872e-163	2.42848e-162	down	PREDICTED: uncharacterized protein LOC105948842
SMil_00021989	837	1.37773	7.8851e-16	1.99652e-15	up	mitochondrial outer membrane protein porin of 36 kDa-like
SMil_00005955	1539	-2.34753	0	0	down	uncharacterized protein LOC105172963 isoform X1
SMil_00018705	921	-1.2932	2.44302e-39	9.7222e-39	down	AAA-ATPase At5g57480-like
SMil_00030191	417	-1.13543	3.80328e-06	6.77684e-06	down	PREDICTED: uncharacterized protein LOC105949054
SMil_00026491	1842	-1.09558	5.48324e-105	4.16781e-104	down	60S ribosomal protein L16, putative
SMil_00020971	972	2.37038	0	0	up	cytochrome P450
SMil_00022608	975	2.48789	4.46646e-224	6.05892e-223	up	basic helix-loop-helix transcription factor
SMil_00005219	3534	1.41724	0	0	up	calcium-transporting ATPase 10, plasma membrane-type isoform X2
SMil_00001065	1290	1.67283	1.1147e-144	1.07415e-143	up	probable serine/threonine-protein kinase PBL15
SMil_00023840	1437	4.56691	0	0	up	PREDICTED: alanine--glyoxylate aminotransferase 2 homolog 3, mitochondrial
SMil_00024614	2640	1.00287	2.97785e-141	2.81482e-140	up	phosphatidate phosphatase PAH1
SMil_00009332	129	-1.55851	4.84049e-27	1.57783e-26	down	hypothetical protein
SMil_00006010	1341	3.02092	0	0	up	PREDICTED: uncharacterized protein LOC105968164
SMil_00007559	585	2.25348	2.09742e-274	3.39773e-273	up	uncharacterized protein LOC105171728
SMil_00013029	2001	-2.22801	8.48641e-281	1.40054e-279	down	IQ domain-containing protein IQM1 isoform X2
SMil_00019384	1896	-1.8159	2.89621e-198	3.57505e-197	down	J domain-containing protein required for chloroplast accumulation response 1
SMil_00027216	960	-1.18312	1.89312e-42	7.87503e-42	down	PREDICTED: protein FLC EXPRESSOR
SMil_00015660	999	-1.83227	2.19005e-70	1.26417e-69	down	PREDICTED: probable receptor-like protein kinase At1g67000
SMil_00015855	3072	1.01003	1.81828e-204	2.29324e-203	up	guanylate-binding protein 1
SMil_00010375	600	-2.23762	0	0	down	PREDICTED: ubiquitin-conjugating enzyme E2 10-like
SMil_00004382	1128	-1.45019	2.04582e-23	6.20801e-23	down	PREDICTED: putative late blight resistance protein homolog R1A-10 isoform X1
SMil_00028590	420	-1.35628	0	0	down	multiprotein-bridging factor 1a
SMil_00015159	315	-1.49221	1.11808e-07	2.15071e-07	down	PREDICTED: probable CCR4-associated factor 1 homolog 11
SMil_00002053	510	-2.03931	2.6479e-129	2.33467e-128	down	protein LIGHT-DEPENDENT SHORT HYPOCOTYLS 10
SMil_00026983	1443	1.2425	3.90106e-56	1.93036e-55	up	PREDICTED: probable amino-acid acetyltransferase NAGS2, chloroplastic isoform X2
SMil_00015458	1107	-1.19136	1.30685e-34	4.84849e-34	down	HSFA9
SMil_00004402	339	-1.48575	0	0	down	60S ribosomal protein L35a-3
SMil_00007720	231	1.66327	1.58669e-07	3.03041e-07	up	uncharacterized protein LOC105176076 isoform X3
SMil_00001521	2361	-2.10399	5.71865e-262	8.88916e-261	down	receptor-like protein kinase HSL1
SMil_00025795	207	-2.01412	0	0	down	hypothetical protein MIMGU_mgv1a020976mg, partial
SMil_00004308	1392	1.58939	0	0	up	lysine histidine transporter 1
SMil_00009606	384	-1.88467	6.25939e-114	5.06394e-113	down	thionin-like protein 2
SMil_00006927	1272	-1.33276	3.48432e-47	1.54657e-46	down	exocyst complex component EXO70B1
SMil_00029943	2757	-1.81596	5.84841e-86	3.87432e-85	down	unnamed protein product
SMil_00024663	459	-1.24592	0	0	down	40S ribosomal protein S18
SMil_00029870	423	-1.29315	1.27506e-07	2.44515e-07	down	PREDICTED: uncharacterized protein LOC105976272
SMil_00012229	924	-1.07608	9.13697e-37	3.49637e-36	down	uncharacterized protein LOC105170638 isoform X2
SMil_00008987	1023	-2.50092	0	0	down	21 kDa protein-like
SMil_00003373	576	-1.53079	1.1516e-42	4.80803e-42	down	hypothetical protein MIMGU_mgv1a020409mg, partial
SMil_00025800	609	-1.05299	1.46148e-26	4.72663e-26	down	cancer-related nucleoside-triphosphatase homolog isoform X1
SMil_00023517	291	-2.06832	4.31367e-23	1.299e-22	down	hypothetical protein
SMil_00017963	1287	1.18525	2.09686e-32	7.49508e-32	up	uncharacterized protein LOC105166821 isoform X2
SMil_00004717	846	-1.16002	0	0	down	probable CCR4-associated factor 1 homolog 11
SMil_00000902	906	-1.74781	2.13755e-101	1.59063e-100	down	chloroplast processing peptidase
SMil_00019350	822	-1.63929	6.22551e-43	2.6132e-42	down	uncharacterized protein LOC105169888
SMil_00015122	855	1.5273	5.73344e-123	4.89235e-122	up	transmembrane protein 45B
SMil_00030030	552	2.0506	2.10078e-23	6.37337e-23	up	PREDICTED: exocyst complex component SEC5A
SMil_00001705	453	-1.87782	0	0	down	PREDICTED: uncharacterized protein LOC108196454
SMil_00002717	3018	1.23515	2.58031e-265	4.0501e-264	up	chaperone protein ClpD, chloroplastic
SMil_00009386	876	-3.83072	1.25241e-161	1.31457e-160	down	F-box protein SKIP28-like isoform X1
SMil_00001913	534	-3.34358	0	0	down	photosystem II repair protein PSB27-H1, chloroplastic
SMil_00022710	753	-1.34891	7.06362e-99	5.16748e-98	down	PREDICTED: protein THYLAKOID FORMATION1, chloroplastic
SMil_00021261	183	1.01222	1.99592e-05	3.42164e-05	up	hypothetical protein
SMil_00017681	1146	-1.21619	9.35598e-35	3.47821e-34	down	PREDICTED: uncharacterized protein LOC105967307
SMil_00015594	1899	-2.99365	0	0	down	LRR receptor-like serine/threonine-protein kinase FEI 1
SMil_00005440	2712	2.66154	0	0	up	whitefly-induced gp91-phox
SMil_00019538	1659	2.16497	0	0	up	basic helix-loop-helix transcription factor
SMil_00025984	396	-1.34593	8.93642e-10	1.8668e-09	down	probable LRR receptor-like serine/threonine-protein kinase At4g31250
SMil_00008895	2199	1.01598	1.59644e-87	1.06899e-86	up	DDT domain-containing protein PTM
SMil_00017761	2082	-1.32595	2.1431e-62	1.13324e-61	down	aspartyl protease family protein At5g10770-like
SMil_00014149	687	-1.25975	3.50994e-47	1.55769e-46	down	ataxin-7-like protein 3 isoform X1
SMil_00006390	639	1.10791	8.392e-16	2.1231e-15	up	beta-amyrin 28-oxidase-like
SMil_00000552	318	1.09093	6.67825e-05	0.000111026	up	hypothetical protein
SMil_00027619	339	-3.28669	8.90418e-23	2.66271e-22	down	zinc finger protein 2-like
SMil_00021435	777	1.044	2.76285e-131	2.4639e-130	up	PREDICTED: carbonic anhydrase 2-like
SMil_00018831	294	-2.78034	1.85609e-15	4.65559e-15	down	hypothetical protein MANES_09G023600
SMil_00027208	606	-2.03193	4.33929e-119	3.62006e-118	down	tetraspanin-6
SMil_00003772	1263	-2.33979	0	0	down	fasciclin-like arabinogalactan protein 8
SMil_00022951	822	1.6424	0	0	up	SMLII
SMil_00014663	162	-1.42287	2.26484e-26	7.29971e-26	down	hypothetical protein POPTR_0010s24040g, partial
SMil_00028634	342	-2.24849	1.84022e-20	5.20814e-20	down	hypothetical protein
SMil_00004982	1071	-3.11961	0	0	down	solute carrier family 25 member 44
SMil_00019070	840	-1.07932	8.05564e-47	3.56287e-46	down	PREDICTED: pentatricopeptide repeat-containing protein At4g18975, chloroplastic isoform X1
SMil_00003723	927	1.43056	2.23847e-19	6.17946e-19	up	perillyl alcohol and perillaldehyde synthase cytochrome P450 CYP71AT146
SMil_00012554	3252	1.198	9.35123e-197	1.14498e-195	up	probable leucine-rich repeat receptor-like protein kinase At2g33170
SMil_00025190	1452	1.1558	0	0	up	rosmarinic acid synthase
SMil_00000199	1716	1.44848	1.01283e-109	7.96945e-109	up	pathogenesis-related homeodomain protein isoform X2
SMil_00006446	1224	2.03558	1.2943e-60	6.71266e-60	up	uncharacterized protein LOC105156363
SMil_00025221	1629	1.1091	3.53682e-66	1.94918e-65	up	PREDICTED: uncharacterized protein LOC105972386 isoform X1
SMil_00021581	615	-1.16547	0	0	down	60S ribosomal protein L9-like
SMil_00018165	288	-3.38606	1.21053e-146	1.1773e-145	down	hypothetical protein F511_19034
SMil_00014686	897	1.47885	2.06425e-18	5.57057e-18	up	uncharacterized protein LOC105173021
SMil_00009660	3711	2.69017	0	0	up	receptor-like serine/threonine-protein kinase ALE2 isoform X2
SMil_00019767	1170	2.48567	1.34597e-274	2.1817e-273	up	inositol-tetrakisphosphate 1-kinase 3 isoform X1
SMil_00006692	1584	-2.17959	9.08127e-104	6.85683e-103	down	pectinesterase
SMil_00024651	2430	2.08331	5.22391e-97	3.76707e-96	up	PREDICTED: putative late blight resistance protein homolog R1B-16
SMil_00001069	1236	-1.58339	2.2852e-25	7.21198e-25	down	kinase-interacting family protein
SMil_00022615	291	-2.18213	0	0	down	PREDICTED: uncharacterized protein LOC101497455
SMil_00029152	480	1.03219	3.86526e-40	1.55775e-39	up	pathogenesis-related protein 10.4
SMil_00021556	3156	1.30238	9.93882e-102	7.41605e-101	up	uncharacterized protein LOC105166233
SMil_00024177	435	-1.22346	1.75177e-263	2.73544e-262	down	40S ribosomal protein S19-1
SMil_00010140	429	-2.37312	0	0	down	PREDICTED: ferredoxin
SMil_00004068	639	-1.46056	0	0	down	PREDICTED: 60S ribosomal protein L19-1
SMil_00010971	555	-1.24508	1.86958e-38	7.3485e-38	down	transmembrane protein 230-like isoform X1
SMil_00020720	993	-2.42647	0	0	down	bifunctional nuclease 2
SMil_00029789	2154	1.71809	2.73473e-94	1.93674e-93	up	putative late blight resistance protein homolog R1B-16 isoform X1
SMil_00013777	528	-1.28779	4.81756e-42	1.99096e-41	down	phosphatidylinositol N-acetylglucosaminyltransferase subunit P-like
SMil_00020565	1497	-1.49379	0	0	down	PREDICTED: protein ASPARTIC PROTEASE IN GUARD CELL 2
SMil_00013245	489	-1.32933	5.54515e-62	2.91917e-61	down	hypothetical protein M569_01382
SMil_00026876	696	-1.58769	1.67993e-31	5.91031e-31	down	MYB-related transcription factor
SMil_00018649	411	-2.19028	0	0	down	14 kDa proline-rich protein DC2.15-like
SMil_00029930	330	-1.50765	2.13634e-11	4.73008e-11	down	hypothetical protein MIMGU_mgv1a014441mg
SMil_00022570	1545	3.35831	0	0	up	PREDICTED: probable anion transporter 3, chloroplastic
SMil_00009117	624	1.22492	5.45451e-17	1.42419e-16	up	ethylene-responsive transcription factor ERF091
SMil_00007688	810	-1.82277	0	0	down	50S ribosomal protein L18, chloroplastic
SMil_00026795	555	1.30212	1.47337e-21	4.27227e-21	up	THO complex subunit 2
SMil_00003292	549	-3.01603	0	0	down	dehydration-responsive element-binding protein 1B
SMil_00026968	609	3.04713	3.08172e-305	5.39944e-304	up	unnamed protein product
SMil_00004004	1200	-1.60905	3.84244e-188	4.56343e-187	down	probable protein phosphatase 2C 38 isoform X2
SMil_00000449	963	-1.70217	2.51681e-293	4.28047e-292	down	PREDICTED: 17.3 kDa class II heat shock protein-like
SMil_00004917	954	-1.30641	6.62923e-17	1.72711e-16	down	PREDICTED: uncharacterized protein LOC105967860
SMil_00028708	888	1.5304	3.22272e-237	4.60292e-236	up	PREDICTED: probable F-box protein At1g60180
SMil_00022864	390	-1.53568	2.14615e-28	7.16258e-28	down	PREDICTED: cytochrome c oxidase-assembly factor COX23, mitochondrial
SMil_00027143	906	2.30265	7.48341e-176	8.43584e-175	up	callose synthase 10
SMil_00029476	177	2.54159	5.55404e-23	1.66903e-22	up	hypothetical protein
SMil_00000457	1032	1.0836	4.73722e-60	2.44386e-59	up	thermospermine synthase ACAULIS5
SMil_00017522	432	1.01641	8.44559e-13	1.95998e-12	up	probable E3 ubiquitin-protein ligase LUL4
SMil_00002377	954	-1.02976	8.16317e-50	3.75217e-49	down	PREDICTED: GTP-binding protein At2g22870
SMil_00007249	1194	-1.97494	2.26967e-72	1.33614e-71	down	uncharacterized protein LOC105171540
SMil_00022809	1101	1.18467	1.83197e-83	1.19019e-82	up	ferrochelatase-2, chloroplastic isoform X2
SMil_00003302	1335	-1.62501	3.14824e-46	1.37922e-45	down	Zinc finger, CCCH-type
SMil_00021185	1047	-1.17953	5.74379e-231	8.01896e-230	down	protein DMR6-LIKE OXYGENASE 2-like
SMil_00013481	1404	-1.47615	2.37313e-41	9.72641e-41	down	uncharacterized protein DDB_G0284459-like
SMil_00023554	519	5.24342	6.91555e-265	1.08361e-263	up	ethylene-responsive transcription factor 1-like
SMil_00008508	339	-1.74039	3.86385e-39	1.53184e-38	down	LOW QUALITY PROTEIN: LEAF RUST 10 DISEASE-RESISTANCE LOCUS RECEPTOR-LIKE PROTEIN KINASE-like 1.5
SMil_00021536	816	4.76104	3.18581e-82	2.04443e-81	up	F-box protein PP2-B15
SMil_00022652	2118	1.57967	0	0	up	glucose-6-phosphate 1-dehydrogenase, chloroplastic
SMil_00019079	678	1.06904	5.84521e-11	1.27535e-10	up	gibberellin biosynthesis-related protein GA2ox10
SMil_00005649	1896	1.02138	0	0	up	alkaline/neutral invertase A, mitochondrial
SMil_00012139	1374	1.0446	5.65615e-299	9.80303e-298	up	Acyl-ACP Thioesterase B
SMil_00008611	648	-1.40066	1.29637e-74	7.78623e-74	down	uncharacterized protein LOC105175568 isoform X2
SMil_00004429	1014	-1.22863	1.83733e-54	8.93129e-54	down	microtubule-associated protein RP/EB family member 1C
SMil_00029273	1320	-3.24546	2.34708e-86	1.55825e-85	down	inositol-3-phosphate synthase-like
SMil_00027836	882	-1.47157	3.6184e-209	4.63863e-208	down	persulfide dioxygenase ETHE1 homolog, mitochondrial
SMil_00025825	1398	-1.05891	6.38877e-88	4.30335e-87	down	UDP-glycosyltransferase 89A2
SMil_00025659	2166	1.62975	6.05227e-118	5.02606e-117	up	pentatricopeptide repeat-containing protein At4g20740
SMil_00008494	1392	1.21647	1.52389e-150	1.51115e-149	up	protein ZINC INDUCED FACILITATOR 1-like
SMil_00002036	393	-1.34586	1.4766e-42	6.15458e-42	down	mitochondrial import inner membrane translocase subunit TIM8-like
SMil_00030124	1020	1.26388	8.22113e-62	4.31958e-61	up	PREDICTED: probable S-adenosylmethionine-dependent methyltransferase At5g38100
SMil_00014000	1623	1.98992	1.75968e-146	1.71015e-145	up	berberine bridge enzyme-like 18
SMil_00023203	1434	1.01467	8.59342e-113	6.89495e-112	up	aspartic protein nepenthesin-1
SMil_00020337	555	2.33989	2.18058e-141	2.06191e-140	up	PREDICTED: tropinone reductase homolog
SMil_00029330	528	2.09297	1.40314e-200	1.74624e-199	up	PREDICTED: 1-aminocyclopropane-1-carboxylate oxidase homolog 1-like
SMil_00013159	315	-2.17993	0	0	down	universal stress protein PHOS34
SMil_00009443	717	1.25086	3.06187e-23	9.25002e-23	up	DNA-directed RNA polymerase I subunit 2
SMil_00021029	684	-2.29341	1.82436e-33	6.63758e-33	down	ycf20-like protein
SMil_00027495	1419	-1.26588	8.46164e-126	7.34204e-125	down	probable polygalacturonase isoform X1
SMil_00019294	285	-1.36296	1.41122e-36	5.38735e-36	down	hypothetical protein
SMil_00018081	540	1.5015	9.01901e-138	8.33746e-137	up	1-aminocyclopropane-1-carboxylate oxidase homolog 1-like
SMil_00006145	807	-1.30121	9.0782e-76	5.50096e-75	down	PREDICTED: protein CHAPERONE-LIKE PROTEIN OF POR1, chloroplastic
SMil_00028027	921	-1.59591	1.5123e-20	4.28852e-20	down	hypothetical protein
SMil_00027006	744	-1.29365	2.63326e-27	8.63198e-27	down	probable GABA transporter 2 isoform X1
SMil_00003102	714	-1.93212	1.13135e-137	1.04479e-136	down	uncharacterized protein LOC105157934 isoform X1
SMil_00023591	231	-1.21175	7.38114e-272	1.18655e-270	down	uncharacterized protein At4g14342
SMil_00021713	675	-1.7901	1.92069e-76	1.17218e-75	down	PREDICTED: NADH dehydrogenase [ubiquinone] 1 alpha subcomplex subunit 1
SMil_00003291	870	1.77077	0	0	up	random slug protein 5
SMil_00004310	1260	-1.8971	1.61841e-69	9.25192e-69	down	PREDICTED: APO protein 1, chloroplastic-like
SMil_00010895	2244	1.06635	3.59722e-31	1.25956e-30	up	uncharacterized protein LOC105175635 isoform X1
SMil_00028626	774	1.88976	5.64047e-229	7.82666e-228	up	glucose-6-phosphate/phosphate translocator 1, chloroplastic
SMil_00007789	1212	-1.10675	3.979e-139	3.71228e-138	down	uncharacterized protein LOC105164053
SMil_00012376	705	2.13371	4.01945e-126	3.49095e-125	up	phosphoglycerate mutase-like protein 1 isoform X1
SMil_00012706	867	1.70596	4.25921e-92	2.96331e-91	up	probable xyloglucan endotransglucosylase/hydrolase protein 23
SMil_00026769	546	-1.57923	2.06092e-210	2.65573e-209	down	stress response protein NST1-like
SMil_00022079	645	-1.60678	0	0	down	PREDICTED: uncharacterized protein LOC105971036
SMil_00003661	540	1.35478	4.33819e-41	1.77164e-40	up	PREDICTED: transmembrane protein 184A-like
SMil_00001024	600	-4.23037	4.66001e-94	3.2951e-93	down	rhicadhesin receptor-like
SMil_00022655	1083	1.11669	2.79454e-137	2.5729e-136	up	PREDICTED: metacaspase-1
SMil_00000260	504	1.23929	5.58651e-10	1.17593e-09	up	PREDICTED: ATP-dependent RNA helicase DHX36-like
SMil_00005980	1779	1.27691	1.04694e-27	3.45812e-27	up	asparagine synthetase domain-containing protein 1
SMil_00001292	543	-1.92527	7.46014e-92	5.18503e-91	down	DNA-directed RNA polymerase V subunit 7
SMil_00018912	612	1.39372	6.94512e-79	4.3415e-78	up	pre-mRNA cleavage factor Im 25 kDa subunit 1
SMil_00006596	597	1.34704	4.95087e-20	1.38622e-19	up	dirigent protein 21
SMil_00016549	1977	1.51582	0	0	up	auxin response factor ARF18
SMil_00005442	621	-1.49593	1.80858e-23	5.49481e-23	down	hypothetical protein
SMil_00009571	771	-1.30927	1.95598e-87	1.30878e-86	down	PREDICTED: vacuolar protein sorting-associated protein 2 homolog 2
SMil_00000963	594	-1.58442	7.78498e-188	9.22965e-187	down	nitrilase-like protein 2
SMil_00011947	1359	1.15309	9.33262e-172	1.03493e-170	up	UDP-glycosyltransferase 91C1
SMil_00009840	861	-1.64846	9.24463e-98	6.70906e-97	down	GDSL esterase/lipase At4g10955-like
SMil_00023213	867	-2.17166	6.00593e-41	2.44869e-40	down	WRKY protein
SMil_00011949	939	1.77056	5.88514e-30	2.01641e-29	up	D-amino-acid transaminase, chloroplastic isoform X1
SMil_00002521	1173	1.7545	1.44179e-181	1.65958e-180	up	PREDICTED: leucine-rich repeat extensin-like protein 6
SMil_00023000	348	-1.61174	2.36146e-10	5.03543e-10	down	hypothetical protein
SMil_00021469	1752	1.85799	0	0	up	uncharacterized protein LOC105165819
SMil_00002263	684	1.27655	4.57927e-80	2.89575e-79	up	uncharacterized protein LOC105155898
SMil_00001336	1074	1.10807	1.52463e-122	1.29934e-121	up	probable Xaa-Pro aminopeptidase P
SMil_00016343	2343	-1.5439	2.50328e-61	1.31049e-60	down	cellulose synthase-like protein D5
SMil_00023192	1302	1.90523	7.43011e-84	4.84449e-83	up	amino acid transporter ANTL1-like isoform X1
SMil_00002239	1614	1.00044	2.4447e-17	6.43615e-17	up	hypothetical protein MIMGU_mgv1a026657mg, partial
SMil_00003228	465	1.76505	1.47659e-77	9.11345e-77	up	uncharacterized protein LOC105166144
SMil_00028017	567	1.89941	1.35762e-292	2.3018e-291	up	uncharacterized protein LOC105155725
SMil_00017863	450	2.05781	1.81942e-296	3.12555e-295	up	hypothetical protein MIMGU_mgv1a017708mg
SMil_00003866	2004	2.31949	0	0	up	LOW QUALITY PROTEIN: metal-nicotianamine transporter YSL3
SMil_00012754	633	-1.17548	7.32188e-105	5.56227e-104	down	PREDICTED: uncharacterized protein LOC101216973
SMil_00028016	588	2.87404	0	0	up	hypothetical protein
SMil_00021766	1152	1.92506	6.56204e-49	2.97907e-48	up	hypothetical protein MIMGU_mgv1a008085mg
SMil_00014406	699	-1.49171	5.67218e-21	1.62198e-20	down	uncharacterized protein LOC105174514
SMil_00024760	1278	1.70315	0	0	up	putative 12-oxophytodienoate reductase 11
SMil_00000399	1953	1.20508	4.68152e-151	4.65592e-150	up	ABC transporter G family member 14
SMil_00009713	1860	1.12096	1.21339e-68	6.87745e-68	up	ABC Acyl Transporter
SMil_00005039	2100	1.78844	0	0	up	mechanosensitive ion channel protein 2, chloroplastic-like
SMil_00010614	402	-2.03903	1.85586e-266	2.93155e-265	down	30S ribosomal protein S10, chloroplastic
SMil_00013996	1617	3.46564	1.41182e-77	8.71563e-77	up	berberine bridge enzyme-like 18
SMil_00008222	393	-1.5472	5.06986e-76	3.08031e-75	down	hypothetical protein
SMil_00026490	819	-1.2597	1.929e-115	1.57649e-114	down	U-box domain-containing protein 9-like
SMil_00007651	2019	-1.0587	1.89632e-55	9.31596e-55	down	protein kinase PVPK-1
SMil_00003908	1254	1.12514	2.2323e-20	6.29818e-20	up	PREDICTED: choline monooxygenase, chloroplastic-like
SMil_00001285	1014	-1.21917	8.56069e-30	2.92486e-29	down	PREDICTED: DNA repair protein XRCC4
SMil_00021868	837	2.09719	1.42054e-266	2.24781e-265	up	PREDICTED: probable adenylate kinase 6, chloroplastic
SMil_00021847	2139	4.71418	0	0	up	uncharacterized protein LOC105175608
SMil_00015345	1458	1.32795	1.57148e-159	1.63501e-158	up	serine/threonine protein phosphatase 2A 57 kDa regulatory subunit B' beta isoform
SMil_00024805	2514	2.14154	0	0	up	phosphoinositide phosphatase SAC2
SMil_00019035	330	1.53633	2.12834e-12	4.87336e-12	up	PREDICTED: ABC transporter B family member 28
SMil_00017674	591	-1.49121	5.26017e-69	2.9914e-68	down	Ketoacyl-ACP Synthase III
SMil_00018746	438	1.33996	1.08768e-17	2.88834e-17	up	PREDICTED: alpha-L-arabinofuranosidase 1-like
SMil_00029035	1167	1.49882	6.89826e-51	3.2097e-50	up	1-aminocyclopropane-1-carboxylate synthase 7
SMil_00025481	267	2.44925	4.86961e-70	2.79669e-69	up	caffeoyl CoA O-methyltransferase
SMil_00003763	870	-1.66355	8.34176e-98	6.05704e-97	down	uncharacterized protein ycf23-like
SMil_00009934	888	-2.2108	6.01302e-206	7.63664e-205	down	peptidyl-prolyl cis-trans isomerase CYP28, chloroplastic
SMil_00012072	1002	-1.4377	0	0	down	hypothetical protein F511_32032
SMil_00001729	516	-3.53762	0	0	down	chaperone protein dnaJ 8, chloroplastic-like isoform X1
SMil_00006561	363	1.16622	5.67572e-07	1.05616e-06	up	hypothetical protein MIMGU_mgv1a025090mg
SMil_00021406	207	-2.12547	1.6091e-21	4.6594e-21	down	uncharacterized protein LOC105155524
SMil_00015055	171	-1.53023	5.96221e-72	3.49858e-71	down	PREDICTED: 39S ribosomal protein L41-A, mitochondrial-like
SMil_00004314	1140	-1.00448	7.20917e-40	2.8947e-39	down	protein IQ-DOMAIN 1 isoform X2
SMil_00007639	651	-1.43751	1.18427e-110	9.35889e-110	down	BTB/POZ domain-containing protein At5g41330-like
SMil_00021966	1308	-1.23642	2.6998e-262	4.20141e-261	down	aspartyl protease AED3
SMil_00020122	333	-1.79679	3.73841e-76	2.27439e-75	down	uncharacterized protein At4g14450, chloroplastic-like
SMil_00017021	855	-1.4903	5.5582e-178	6.31518e-177	down	probable ribose-5-phosphate isomerase 2
SMil_00006614	1395	1.45257	0	0	up	O-acyltransferase WSD1
SMil_00008538	408	-1.35653	8.64695e-11	1.87377e-10	down	PREDICTED: uncharacterized protein LOC105960315
SMil_00009706	246	1.75606	0	0	up	hypothetical protein
SMil_00022113	270	1.52285	1.62128e-13	3.83762e-13	up	PREDICTED: WAT1-related protein At3g28050
SMil_00021372	546	1.89426	4.29015e-63	2.28719e-62	up	pathogenesis-related protein 10.4
SMil_00015193	2406	1.26301	7.02156e-67	3.89959e-66	up	auxin response factor ARF6
SMil_00015675	624	-2.383	1.40808e-21	4.08511e-21	down	polyubiquitin
SMil_00002547	669	-1.39505	3.89526e-36	1.47772e-35	down	probable RNA-binding protein 18 isoform X1
SMil_00022231	975	-2.21711	7.41834e-44	3.15369e-43	down	hypothetical protein MIMGU_mgv1a020014mg
SMil_00021959	1242	-1.32711	1.08926e-110	8.61054e-110	down	hypothetical protein F511_08193
SMil_00018634	756	-1.05615	6.26568e-18	1.67404e-17	down	uncharacterized protein LOC105160964 isoform X2
SMil_00007428	279	-4.45276	2.46012e-33	8.92687e-33	down	VQ motif-containing protein 1-like
SMil_00015835	1182	-1.09221	3.31557e-30	1.14074e-29	down	uncharacterized protein LOC105168288
SMil_00012557	3324	1.1314	0	0	up	protein transport protein Sec24-like At4g32640
SMil_00027433	813	-1.04311	8.61839e-43	3.60542e-42	down	probable protein phosphatase 2C 62 isoform X1
SMil_00021906	1230	-2.79316	0	0	down	PREDICTED: fructose-1,6-bisphosphatase, chloroplastic-like
SMil_00004627	384	-2.15475	0	0	down	calvin cycle protein CP12-1, chloroplastic-like
SMil_00008257	870	-1.39389	0	0	down	uncharacterized protein LOC105168160
SMil_00023134	189	-1.54587	1.66692e-08	3.3167e-08	down	PREDICTED: dof zinc finger protein DOF4.6 isoform X2
SMil_00005204	849	2.20403	1.78307e-119	1.49164e-118	up	protein MKS1
SMil_00008049	312	-1.25396	1.85418e-52	8.7938e-52	down	transmembrane protein 230-like
SMil_00009216	930	-1.72179	1.56042e-189	1.86375e-188	down	PREDICTED: uncharacterized protein LOC109191658
SMil_00022277	678	2.92557	0	0	up	CASP-like protein 4B1
SMil_00016193	1389	2.1309	9.54287e-155	9.63826e-154	up	uncharacterized protein LOC105163689
SMil_00006407	2712	-1.44893	7.98347e-92	5.54453e-91	down	protein QUIRKY
SMil_00017010	510	-1.83554	1.12046e-52	5.32788e-52	down	NADH dehydrogenase subunit 9 (mitochondrion)
SMil_00013633	354	1.75216	2.93785e-09	6.01257e-09	up	unnamed protein product
SMil_00029821	342	1.52223	3.35671e-10	7.11757e-10	up	hypothetical protein VITISV_012166
SMil_00028068	672	3.11758	1.40168e-121	1.1864e-120	up	laccase-12
SMil_00023262	1308	3.52856	0	0	up	putative 7-deoxyloganetic acid-O-glucosyl transferase 1
SMil_00009737	684	1.05651	7.74692e-54	3.73847e-53	up	PREDICTED: uncharacterized protein LOC105954109
SMil_00023602	507	-1.2984	2.78085e-159	2.88997e-158	down	NADH dehydrogenase [ubiquinone] 1 alpha subcomplex assembly factor 3
SMil_00022084	1287	1.18599	2.04564e-111	1.62697e-110	up	peptidyl-prolyl cis-trans isomerase PASTICCINO1
SMil_00027721	480	-1.64464	1.90311e-61	9.97828e-61	down	protein BIG GRAIN 1-like A
SMil_00023385	639	-5.40844	0	0	down	PREDICTED: NAD(P)H-quinone oxidoreductase subunit N, chloroplastic
SMil_00015861	255	1.7722	1.16543e-18	3.16632e-18	up	hypothetical protein
SMil_00003059	1086	-2.69788	1.48673e-58	7.54425e-58	down	hypothetical protein
SMil_00029398	315	-1.58462	0	0	down	hypothetical protein CARUB_v10024379mg, partial
SMil_00015009	1347	3.51433	0	0	up	basic helix-loop-helix transcription factor
SMil_00010701	855	3.16244	0	0	up	LOW QUALITY PROTEIN: bark storage protein A-like
SMil_00009050	792	-1.55186	6.88571e-25	2.15415e-24	down	expansin-A6-like
SMil_00014851	861	-1.16143	2.76803e-90	1.90015e-89	down	PREDICTED: pentatricopeptide repeat-containing protein At4g38150
SMil_00010976	348	-1.51767	1.06025e-89	7.24543e-89	down	unnamed protein product
SMil_00012946	645	-1.47222	1.07575e-25	3.41796e-25	down	hypothetical protein F511_43427
SMil_00025930	477	-2.72911	1.50621e-48	6.79951e-48	down	PREDICTED: uncharacterized protein LOC104088205
SMil_00025035	1047	1.64101	0	0	up	blue copper protein-like
SMil_00019961	3048	1.21869	2.11897e-83	1.37566e-82	up	putative E3 ubiquitin-protein ligase LIN isoform X1
SMil_00002626	678	-1.88983	1.81448e-52	8.60705e-52	down	NDR1/HIN1-like protein 12
SMil_00003821	543	-1.72523	2.11968e-169	2.32136e-168	down	basic leucine zipper 43
SMil_00018541	675	1.36102	1.89919e-11	4.21168e-11	up	uncharacterized protein LOC105170937 isoform X1
SMil_00005781	777	-1.95966	2.77497e-38	1.08735e-37	down	AT-hook motif nuclear-localized protein 25
SMil_00002495	1974	3.50204	0	0	up	LOW QUALITY PROTEIN: uncharacterized protein LOC105175389
SMil_00010947	693	-1.08916	3.03809e-21	8.74251e-21	down	PREDICTED: uncharacterized protein LOC105958910 isoform X1
SMil_00028800	480	2.40687	0	0	up	pathogenesis-related protein STH-2-like
SMil_00010345	852	-2.95658	1.15947e-106	8.92756e-106	down	E3 ubiquitin-protein ligase MIEL1
SMil_00010944	270	-1.13543	1.1918e-15	3.00428e-15	down	alpha,alpha-trehalose-phosphate synthase [UDP-forming] 5 isoform X1
SMil_00005865	804	-1.28782	9.43237e-47	4.16435e-46	down	PREDICTED: alpha carbonic anhydrase 4-like
SMil_00019840	258	-1.8827	8.71509e-15	2.14361e-14	down	hypothetical protein POPTR_0005s26140g
SMil_00029306	1524	1.69863	2.76293e-42	1.14618e-41	up	cytochrome P450 CYP71D410
SMil_00000886	264	-1.23309	2.74901e-17	7.22616e-17	down	uncharacterized protein LOC105164138
SMil_00001189	201	-1.63974	4.97215e-11	1.08773e-10	down	hypothetical protein MIMGU_mgv1a024441mg, partial
SMil_00010287	693	-1.65481	8.91757e-64	4.7841e-63	down	uncharacterized protein LOC105159468
SMil_00009605	207	-1.76434	4.95351e-46	2.16488e-45	down	PREDICTED: nuclear pore complex protein NUP50B
SMil_00001198	1047	-1.11737	1.55168e-13	3.67687e-13	down	probable serine/threonine-protein kinase DDB_G0271682
SMil_00024978	621	-1.53195	1.00194e-12	2.32009e-12	down	RHOMBOID-like protein 12, mitochondrial
SMil_00002031	363	3.71152	6.75364e-31	2.35119e-30	up	PREDICTED: bidirectional sugar transporter N3
SMil_00008584	1572	1.30301	3.04036e-31	1.06567e-30	up	cytochrome P450 86A1
SMil_00020230	597	-3.75158	1.95974e-57	9.8438e-57	down	dehydration-responsive element-binding protein 1D-like
SMil_00009635	1530	-2.20096	1.2659e-285	2.11086e-284	down	polygalacturonase At1g48100
SMil_00014312	636	-1.48564	0	0	down	probable phospholipid hydroperoxide glutathione peroxidase
SMil_00018919	723	-1.85021	0	0	down	protein HHL1, chloroplastic
SMil_00027623	1674	-1.47215	6.05833e-118	5.02955e-117	down	BAG family molecular chaperone regulator 7
SMil_00006357	2244	-3.11608	0	0	down	hypothetical protein MIMGU_mgv1a009699mg
SMil_00015515	7701	1.08435	1.24906e-130	1.111e-129	up	DExH-box ATP-dependent RNA helicase DExH14
SMil_00016835	1959	-1.04286	4.93704e-43	2.07619e-42	down	mitogen-activated protein kinase homolog MMK2
SMil_00007488	717	-1.38559	0	0	down	PREDICTED: 40S ribosomal protein S3-3-like
SMil_00024015	441	-2.83619	6.72308e-25	2.10376e-24	down	PREDICTED: serine/threonine-protein kinase BRI1-like 2
SMil_00017445	1644	1.32171	4.33843e-130	3.84386e-129	up	phosphoserine aminotransferase 2, chloroplastic-like
SMil_00005661	2094	1.4448	0	0	up	PREDICTED: sulfate transporter 4.1, chloroplastic
SMil_00015754	1053	-1.31845	4.40154e-193	5.32243e-192	down	uncharacterized protein LOC105174506
SMil_00002163	2847	1.71914	0	0	up	puromycin-sensitive aminopeptidase isoform X1
SMil_00004611	1932	1.23668	0	0	up	beta-fructofuranosidase, soluble isoenzyme I
SMil_00000402	528	-1.13625	1.12369e-22	3.35166e-22	down	cytochrome P450 CYP71AU52
SMil_00009580	729	-1.04073	1.34028e-09	2.78256e-09	down	pentatricopeptide repeat-containing protein At1g62350 isoform X1
SMil_00005666	318	1.4213	8.60284e-18	2.29006e-17	up	probable pectin methyltransferase QUA2
SMil_00017843	717	1.90853	1.48548e-107	1.15158e-106	up	aldehyde dehydrogenase
SMil_00017517	444	-1.74809	2.92055e-256	4.44353e-255	down	PREDICTED: histone H2B
SMil_00013497	618	3.97122	0	0	up	uncharacterized protein LOC105163700
SMil_00015782	663	-1.21109	2.52959e-78	1.57085e-77	down	thioredoxin-like 4, chloroplastic
SMil_00028254	1302	1.65887	3.48185e-28	1.15793e-27	up	E3 ubiquitin-protein ligase UPL6 isoform X2
SMil_00012498	1191	-1.01475	3.60976e-242	5.25476e-241	down	phosphoglycolate phosphatase 1B, chloroplastic-like
SMil_00006995	984	-2.16037	1.2483e-42	5.20776e-42	down	ribosomal protein L5 (mitochondrion)
SMil_00011866	3096	-1.18127	0	0	down	magnesium-chelatase subunit ChlH, chloroplastic
SMil_00019213	363	-1.61534	1.64126e-51	7.7023e-51	down	coiled-coil domain-containing protein 97
SMil_00026202	369	-1.48679	7.96208e-29	2.67659e-28	down	hypothetical protein GLYMA_14G087100
SMil_00004830	3108	1.04458	1.49651e-84	9.80896e-84	up	uncharacterized protein LOC105169587
SMil_00017019	894	-1.71228	0	0	down	PREDICTED: probable 6-phosphogluconolactonase 2
SMil_00018709	666	1.48898	0	0	up	hypothetical protein MIMGU_mgv1a013365mg
SMil_00004437	1485	1.12673	7.64285e-51	3.55372e-50	up	PREDICTED: capsanthin/capsorubin synthase, chromoplast-like
SMil_00008486	510	-2.68723	3.44049e-39	1.36578e-38	down	vesicle-associated protein 1-4-like
SMil_00012777	1107	-2.06687	0	0	down	metalloendoproteinase 2-MMP
SMil_00006891	1092	1.17235	0	0	up	hypothetical protein
SMil_00029828	264	-1.83619	2.02486e-08	4.01338e-08	down	CEN-like protein 1
SMil_00000807	702	2.47518	7.56914e-289	1.27147e-287	up	heat stress transcription factor B-3 isoform X1
SMil_00016538	807	-2.17669	1.2584e-40	5.10927e-40	down	chitinase 10
SMil_00025842	783	-2.12429	2.72053e-64	1.4673e-63	down	mitochondrial inner membrane protein OXA1
SMil_00009152	2628	-1.48705	1.20416e-79	7.59174e-79	down	CSC1-like protein At1g32090
SMil_00022808	951	-1.78845	1.27863e-46	5.6305e-46	down	protein TRANSPORT INHIBITOR RESPONSE 1-like
SMil_00013291	309	-1.05296	5.8424e-13	1.3613e-12	down	PREDICTED: secretory carrier-associated membrane protein 1-like
SMil_00004615	2655	1.08475	1.85911e-249	2.76837e-248	up	PREDICTED: putative receptor-like protein kinase At5g39000 isoform X2
SMil_00030165	1185	1.51426	1.02389e-260	1.58433e-259	up	PREDICTED: uncharacterized protein LOC105977131
SMil_00016537	1656	-1.46713	8.70211e-242	1.26542e-240	down	protoporphyrinogen oxidase 1, chloroplastic
SMil_00030199	684	-2.09802	4.40892e-142	4.18204e-141	down	50S ribosomal protein L10, chloroplastic
SMil_00018598	1704	1.12775	4.9472e-229	6.86817e-228	up	probable alkaline/neutral invertase B
SMil_00008448	3162	2.27967	1.70246e-175	1.91676e-174	up	probable serine/threonine protein kinase IRE4 isoform X1
SMil_00026922	537	-1.59259	9.59002e-44	4.06804e-43	down	hypothetical protein
SMil_00008401	1323	-1.40122	2.90798e-23	8.79097e-23	down	nucleobase-ascorbate transporter 1 isoform X1
SMil_00023029	591	1.79139	5.93273e-23	1.78125e-22	up	PREDICTED: protein trichome birefringence-like 19
SMil_00006009	936	1.01381	1.73454e-145	1.67736e-144	up	casein kinase 1-like protein 2
SMil_00007625	1143	1.14815	1.33125e-292	2.25849e-291	up	PREDICTED: peroxisomal adenine nucleotide carrier 1-like
SMil_00007557	936	-2.05266	0	0	down	1-aminocyclopropane-1-carboxylate oxidase 1-like
SMil_00025376	564	1.02198	1.55698e-13	3.68862e-13	up	PREDICTED: putative chromatin-remodeling complex ATPase chain isoform X1
SMil_00024461	660	-2.716	0	0	down	PREDICTED: calmodulin-binding protein 25
SMil_00024725	477	-1.56461	6.83682e-19	1.86621e-18	down	probable LRR receptor-like serine/threonine-protein kinase At1g53430 isoform X2
SMil_00018727	1131	-1.56966	4.48324e-46	1.95998e-45	down	RING-H2 finger protein ATL46-like isoform X2
SMil_00025610	465	-2.12714	4.02218e-51	1.87692e-50	down	PREDICTED: uncharacterized protein LOC105948736
SMil_00014110	1971	-4.89928	1.24073e-120	1.04434e-119	down	luminal-binding protein 5
SMil_00004165	552	-1.0743	1.74997e-25	5.53689e-25	down	uncharacterized protein LOC105160472
SMil_00001252	2106	-1.49415	4.9896e-163	5.28197e-162	down	1-deoxy-D-xylulose 5-phosphate synthase
SMil_00028595	1086	-1.15138	7.44551e-117	6.13451e-116	down	uncharacterized oxidoreductase At4g09670-like
SMil_00027007	1200	3.01858	1.13494e-63	6.08034e-63	up	receptor-like protein 12 isoform X2
SMil_00016740	2478	3.02926	3.12516e-236	4.45192e-235	up	uncharacterized protein LOC105175473
SMil_00001955	1599	1.07052	1.52296e-42	6.34294e-42	up	berberine bridge enzyme-like 15
SMil_00013264	978	1.53447	0	0	up	PREDICTED: protein TRANSPARENT TESTA 12-like
SMil_00030300	1518	-1.41353	4.20117e-76	2.55422e-75	down	PREDICTED: glucan endo-1,3-beta-glucosidase 3
SMil_00004055	3294	1.39941	0	0	up	AP-2 complex subunit alpha-1
SMil_00010626	1239	2.45885	5.77466e-170	6.34956e-169	up	uncharacterized protein LOC105167682
SMil_00001218	1998	1.92709	0	0	up	PREDICTED: probable boron transporter 7
SMil_00011627	687	-1.36793	0	0	down	uncharacterized protein LOC105160233
SMil_00012165	351	-1.46054	3.10614e-27	1.01613e-26	down	uncharacterized protein LOC105167259
SMil_00015984	1989	1.7609	2.91695e-76	1.7774e-75	up	probable cyclic nucleotide-gated ion channel 20, chloroplastic isoform X1
SMil_00010273	1569	-1.34249	2.0068e-29	6.8134e-29	down	putative disease resistance protein At1g50180 isoform X2
SMil_00002175	3822	-1.34763	1.55946e-275	2.5368e-274	down	ABC transporter B family member 19
SMil_00028635	642	1.47285	0	0	up	protein TIFY 10A-like isoform X2
SMil_00026958	864	-1.26862	4.01511e-22	1.1817e-21	down	PREDICTED: protein sym-1-like
SMil_00004287	654	4.06492	0	0	up	PREDICTED: putative germin-like protein 2-1
SMil_00025564	459	-1.9219	0	0	down	calcium-binding allergen Ole e 8
SMil_00028643	408	1.16361	3.87053e-34	1.42398e-33	up	hypothetical protein MIMGU_mgv1a004357mg
SMil_00004646	933	2.45174	0	0	up	LOW QUALITY PROTEIN: importin-5-like
SMil_00030190	366	-2.95641	1.43492e-73	8.52825e-73	down	uncharacterized protein LOC105157280
SMil_00014524	939	-1.42562	3.71439e-93	2.60284e-92	down	uncharacterized protein At2g34460, chloroplastic
SMil_00012228	1503	1.27385	8.36354e-79	5.22698e-78	up	putative leucine-rich repeat-containing protein DDB_G0290503
SMil_00007186	699	-1.18738	1.43417e-23	4.368e-23	down	protein ALTERED XYLOGLUCAN 4-like
SMil_00006027	1584	-1.58447	2.1432e-96	1.53981e-95	down	cytochrome P450 CYP78A115
SMil_00013977	381	-1.05976	0	0	down	60S ribosomal protein L22-2-like
SMil_00003595	675	1.69659	5.49921e-152	5.49317e-151	up	ethylene-responsive transcription factor 1B-like
SMil_00013177	744	-1.12186	2.21023e-26	7.12456e-26	down	peptidyl-prolyl cis-trans isomerase FKBP20-2, chloroplastic isoform X1
SMil_00016636	1197	-1.45251	1.29011e-89	8.81177e-89	down	basic 7S globulin 2
SMil_00002049	654	-1.43151	7.4208e-71	4.30997e-70	down	uncharacterized protein LOC105171933
SMil_00028592	336	-1.42647	1.07462e-116	8.84332e-116	down	hypothetical protein M569_02928
SMil_00023639	1443	-1.78518	0	0	down	aspartyl protease family protein At5g10770-like
SMil_00019017	1020	1.74702	1.18111e-73	7.02434e-73	up	brefeldin A-inhibited guanine nucleotide-exchange protein 5 isoform X2
SMil_00013699	1137	1.31699	9.04095e-66	4.95654e-65	up	aspartate carbamoyltransferase 1, chloroplastic
SMil_00002725	2022	1.21446	1.93115e-153	1.93968e-152	up	dynamin-related protein 1E
SMil_00013259	807	2.3394	2.33468e-126	2.02964e-125	up	transcription factor JUNGBRUNNEN 1-like
SMil_00013421	1287	-1.22495	1.02018e-23	3.11652e-23	down	uncharacterized protein P8A3.02c
SMil_00029352	867	-2.21511	4.05789e-284	6.74584e-283	down	GDSL esterase/lipase At4g10955-like
SMil_00016041	432	-1.19576	3.55916e-174	3.97762e-173	down	PREDICTED: thioredoxin H9
SMil_00003243	930	-1.92092	1.90251e-62	1.00738e-61	down	uncharacterized protein LOC105162016
SMil_00025628	816	-1.58769	4.84038e-23	1.45569e-22	down	stress-related protein-like
SMil_00017017	591	1.06185	7.34682e-26	2.34192e-25	up	inactive LRR receptor-like serine/threonine-protein kinase BIR2
SMil_00022852	720	1.01548	6.36358e-21	1.81836e-20	up	PREDICTED: uncharacterized protein At2g39795, mitochondrial
SMil_00014335	6546	1.49511	2.26022e-158	2.33291e-157	up	uncharacterized protein LOC105158654 isoform X1
SMil_00013866	312	-1.60674	1.09301e-67	6.13905e-67	down	PREDICTED: dynein light chain LC6, flagellar outer arm-like
SMil_00013268	453	-1.23923	0	0	down	40S ribosomal protein S14-3
SMil_00004847	1125	-1.00137	2.88249e-87	1.92543e-86	down	UPF0496 protein At4g34320
SMil_00022773	381	-1.25264	5.12257e-31	1.7886e-30	down	origin recognition complex subunit 1-like
SMil_00025255	207	-5.11662	1.66597e-45	7.2415e-45	down	hypothetical protein POPTR_0009s03360g
SMil_00008356	873	-1.15813	3.65391e-54	1.76892e-53	down	heat stress transcription factor B-4-like
SMil_00014483	1152	1.17829	2.38212e-59	1.22151e-58	up	LOW QUALITY PROTEIN: pentatricopeptide repeat-containing protein At1g74750-like
SMil_00007566	513	1.15132	2.7245e-265	4.27397e-264	up	uncharacterized protein LOC105169987
SMil_00017064	339	1.09221	4.66151e-135	4.24878e-134	up	transcription factor bHLH144
SMil_00026272	615	-4.11699	0	0	down	hypothetical protein MIMGU_mgv1a020204mg, partial
SMil_00012598	3822	1.00177	9.723e-201	1.2106e-199	up	uncharacterized protein LOC105161066 isoform X1
SMil_00019083	1635	1.81821	0	0	up	uncharacterized protein LOC105166690
SMil_00025855	327	-1.12714	2.60958e-21	7.52133e-21	down	protein NUCLEAR FUSION DEFECTIVE 6, chloroplastic/mitochondrial
SMil_00030193	288	-2.96914	0	0	down	PREDICTED: oxygen-evolving enhancer protein 2, chloroplastic-like
SMil_00013638	1095	-2.52953	9.28649e-43	3.88313e-42	down	gibberellin biosynthesis-related protein GA3ox2
SMil_00002579	1077	-1.74341	4.17745e-117	3.45127e-116	down	GATA transcription factor 5-like
SMil_00023616	1632	1.81145	6.06996e-65	3.29726e-64	up	hypothetical protein
SMil_00000423	855	-1.50285	0	0	down	UPF0603 protein At1g54780, chloroplastic
SMil_00016608	1059	1.04876	2.72843e-37	1.05293e-36	up	PREDICTED: uncharacterized protein LOC109149905
SMil_00000006	564	-2.5554	1.61267e-65	8.81989e-65	down	LOW QUALITY PROTEIN: ethylene-responsive transcription factor ERF025
SMil_00007892	1173	-3.38718	0	0	down	uncharacterized protein LOC105179443
SMil_00009073	774	-1.01506	2.50621e-36	9.53149e-36	down	PREDICTED: uncharacterized protein LOC106796982
SMil_00000291	1008	1.29181	2.73251e-61	1.42967e-60	up	ankyrin repeat-containing protein At5g02620-like isoform X2
SMil_00029353	1545	-1.94485	1.13051e-76	6.92108e-76	down	cytochrome P450 CYP714G14
SMil_00003031	270	-1.13232	6.34113e-14	1.51862e-13	down	hypothetical protein MIMGU_mgv1a017254mg
SMil_00028539	999	1.96646	0	0	up	galactinol synthase
SMil_00028662	270	-1.63738	3.37521e-101	2.50956e-100	down	PREDICTED: thioredoxin X, chloroplastic
SMil_00026440	1602	1.23931	0	0	up	berberine bridge enzyme-like 18
SMil_00025332	1548	-2.0908	7.80173e-144	7.47563e-143	down	hypothetical protein
SMil_00019363	5124	1.04028	1.43377e-160	1.49917e-159	up	DDT domain-containing protein PTM-like
SMil_00018626	252	-1.17028	3.50073e-15	8.71349e-15	down	uncharacterized protein LOC105158662
SMil_00021494	483	-1.17315	5.51788e-18	1.47649e-17	down	PREDICTED: ethylene-responsive transcription factor ERF022-like
SMil_00005647	897	1.12935	0	0	up	PREDICTED: desiccation-related protein PCC13-62-like
SMil_00014440	225	-1.04214	2.9485e-10	6.26538e-10	down	uncharacterized protein LOC105163762 isoform X3
SMil_00000818	4671	1.07632	0	0	up	transcription initiation factor TFIID subunit 2 isoform X1
SMil_00013567	264	-1.8135	1.02032e-16	2.64385e-16	down	PREDICTED: LYR motif-containing protein At3g19508
SMil_00020961	852	-1.61684	1.16652e-32	4.18114e-32	down	PREDICTED: uncharacterized protein LOC105962495
SMil_00010018	1311	-1.31346	5.70504e-28	1.89174e-27	down	PREDICTED: putative late blight resistance protein homolog R1B-8
SMil_00018100	1107	3.76195	0	0	up	1-aminocyclopropane-1-carboxylate oxidase homolog 1-like
SMil_00013458	1104	1.09822	3.38926e-18	9.10478e-18	up	LOW QUALITY PROTEIN: protein ILITYHIA
SMil_00004859	5892	1.26729	0	0	up	phosphatidylinositol 4-kinase alpha 1 isoform X2
SMil_00004127	1002	-1.19034	3.13379e-32	1.11606e-31	down	PREDICTED: phosphoglycerate mutase-like protein AT74H
SMil_00004730	1611	1.64106	0	0	up	aspartyl protease family protein 1-like isoform X3
SMil_00019960	2016	1.74834	0	0	up	BTB/POZ domain and ankyrin repeat-containing protein NPR2 isoform X1
SMil_00000741	4311	1.94369	0	0	up	protein TIME FOR COFFEE
SMil_00013096	690	-2.2695	0	0	down	oxygen-evolving enhancer protein 3, chloroplastic
SMil_00021089	645	-1.01496	2.1372e-39	8.51509e-39	down	mitochondrial pyruvate carrier 3-like
SMil_00018111	1110	-1.36922	1.91021e-106	1.46956e-105	down	MORN repeat-containing protein 1
SMil_00015974	996	1.01985	8.41237e-29	2.82518e-28	up	uncharacterized protein LOC105168391
SMil_00024581	6069	1.35826	3.26385e-277	5.32841e-276	up	uncharacterized protein LOC105178313
SMil_00029692	1413	-1.01717	1.74369e-19	4.82432e-19	down	hypothetical protein MIMGU_mgv1a0012281mg, partial
SMil_00005272	2313	1.20649	2.60476e-37	1.0062e-36	up	phosphate transporter PHO1 homolog 1
SMil_00008304	678	1.21724	1.8609e-67	1.04327e-66	up	PREDICTED: uncharacterized protein LOC105977981
SMil_00009510	462	-2.50922	2.05064e-146	1.99009e-145	down	PREDICTED: uncharacterized protein LOC105957994
SMil_00004413	765	-1.01691	2.16639e-158	2.23775e-157	down	ras-related protein RABA5b-like
SMil_00018074	1818	1.9794	1.86666e-68	1.05626e-67	up	probable indole-3-acetic acid-amido synthetase GH3.1
SMil_00023051	750	2.64027	5.19612e-193	6.27491e-192	up	PREDICTED: bidirectional sugar transporter SWEET2a-like
SMil_00022977	540	-1.04176	1.68583e-21	4.87953e-21	down	ethylene-responsive factor 1
SMil_00000033	1548	1.27638	2.30433e-126	2.0039e-125	up	MLO-like protein 1
SMil_00016257	507	2.4456	5.95355e-120	4.99578e-119	up	non-specific lipid-transfer protein-like protein At2g13820 precursor
SMil_00026392	528	2.04855	2.33835e-33	8.49179e-33	up	hypothetical protein VITISV_010777
SMil_00003392	360	-2.51601	7.31821e-50	3.36606e-49	down	PREDICTED: uncharacterized protein LOC8259310
SMil_00028697	663	2.94549	1.62157e-47	7.22461e-47	up	sterol 3-beta-glucosyltransferase UGT80B1
SMil_00007595	1086	-1.96654	7.56619e-290	1.27411e-288	down	F-box protein At1g70590
SMil_00004971	387	-6.90962	1.89951e-31	6.67593e-31	down	uncharacterized acetyltransferase At3g50280-like
SMil_00015955	7665	1.86291	0	0	up	LOW QUALITY PROTEIN: BEACH domain-containing protein C2
SMil_00016973	516	-1.7852	1.42116e-26	4.59706e-26	down	PREDICTED: CBL-interacting serine/threonine-protein kinase 12-like
SMil_00017540	1773	-2.41829	7.43717e-152	7.42628e-151	down	phosphatidylinositol 4-kinase gamma 4
SMil_00004083	1500	1.11762	4.05403e-136	3.70747e-135	up	probable disease resistance protein At4g33300
SMil_00005015	645	-1.6841	6.5866e-197	8.07198e-196	down	uncharacterized protein LOC105162932 isoform X2
SMil_00010214	1455	1.86767	0	0	up	hypothetical protein MIMGU_mgv1a005184mg
SMil_00021550	1308	1.06866	1.62864e-130	1.44674e-129	up	ureide permease 1 isoform X2
SMil_00018419	651	3.89773	1.25821e-44	5.40703e-44	up	PREDICTED: alpha carbonic anhydrase 7-like
SMil_00003070	753	-1.21407	3.63137e-37	1.39861e-36	down	PREDICTED: transmembrane emp24 domain-containing protein p24delta9
SMil_00025876	1773	-1.05483	2.59734e-29	8.79644e-29	down	BTB/POZ domain-containing protein At5g60050
SMil_00020510	1215	1.07041	1.26708e-147	1.23893e-146	up	PREDICTED: glutamate dehydrogenase B
SMil_00015416	600	1.99018	2.51452e-21	7.24964e-21	up	hypothetical protein MIMGU_mgv1a026060mg
SMil_00011662	675	1.13505	6.51108e-09	1.31611e-08	up	hypothetical protein
SMil_00025114	2964	1.24522	1.00224e-225	1.37048e-224	up	PREDICTED: copper-transporting ATPase RAN1
SMil_00025019	1374	2.94941	0	0	up	cytochrome P450 CYP94C55
SMil_00016607	651	-1.92791	0	0	down	uncharacterized protein LOC105167802
SMil_00007630	1305	1.0935	1.74659e-19	4.83185e-19	up	PREDICTED: protein NUCLEAR FUSION DEFECTIVE 4-like
SMil_00010566	561	1.68332	4.17546e-63	2.22648e-62	up	polycomb group protein EMBRYONIC FLOWER 2 isoform X4
SMil_00018349	414	1.08119	2.92828e-20	8.2405e-20	up	hypothetical protein B456_009G330600
SMil_00006312	528	-1.44829	0	0	down	PREDICTED: uncharacterized protein LOC105961780
SMil_00022212	624	-1.18244	2.37658e-13	5.59872e-13	down	cytochrome P450 CYP714E21
SMil_00020062	612	-1.46033	5.22958e-96	3.7464e-95	down	PREDICTED: uncharacterized protein LOC105958059
SMil_00002990	162	-1.03278	7.37132e-63	3.91987e-62	down	hypothetical protein
SMil_00023620	306	-1.1222	4.96086e-156	5.04783e-155	down	unknown
SMil_00002133	243	1.1777	9.65825e-299	1.67181e-297	up	hypothetical protein
SMil_00019999	654	1.19875	2.03846e-16	5.24416e-16	up	actin-related protein 2/3 complex subunit 1A
SMil_00029698	951	-1.90025	1.96396e-31	6.89979e-31	down	hypothetical protein
SMil_00006981	375	-1.02656	0	0	down	PREDICTED: 40S ribosomal protein S15a
SMil_00020991	1431	-2.75889	3.03297e-163	3.21443e-162	down	PREDICTED: 15-cis-phytoene desaturase, chloroplastic/chromoplastic
SMil_00001770	2070	1.07105	2.84949e-97	2.05809e-96	up	putative E3 ubiquitin-protein ligase RF298
SMil_00018840	330	-2.54901	6.45874e-50	2.97375e-49	down	uncharacterized protein LOC105165240
SMil_00022271	1179	-1.23628	7.90879e-32	2.79834e-31	down	zinc finger protein NUTCRACKER
SMil_00029849	1539	5.16419	0	0	up	phenylcoumaran benzylic ether reductase-like protein
SMil_00025211	1062	1.00365	1.64828e-254	2.49806e-253	up	UDP-galactose/UDP-glucose transporter 2-like
SMil_00010892	1512	-1.06843	1.49164e-36	5.69119e-36	down	glucan endo-1,3-beta-glucosidase 2 isoform X1
SMil_00029731	567	3.45139	0	0	up	4-coumarate:coenzyme A ligase 3
SMil_00015973	2175	1.12636	3.07227e-46	1.34615e-45	up	LOW QUALITY PROTEIN: receptor protein kinase-like protein ZAR1
SMil_00027269	1626	2.17079	0	0	up	pleiotropic drug resistance protein 1
SMil_00011242	1482	3.04914	0	0	up	cytochrome P450 CYP81Q40
SMil_00023549	507	-1.78527	3.0702e-26	9.86051e-26	down	PREDICTED: triadin
SMil_00010537	1677	3.3777	0	0	up	sesquiterpene synthase 3
SMil_00028015	1581	-1.946	2.04225e-49	9.33209e-49	down	hypothetical protein
SMil_00027653	480	-2.20767	5.57028e-188	6.60971e-187	down	PREDICTED: 18.2 kDa class I heat shock protein-like
SMil_00029937	1275	-1.22091	5.17788e-65	2.81828e-64	down	U-box domain-containing protein 30-like
SMil_00008928	369	-1.7684	1.50717e-31	5.30729e-31	down	E3 ubiquitin-protein ligase RDUF2
SMil_00014242	564	-1.31863	3.62054e-88	2.44295e-87	down	PREDICTED: uncharacterized protein LOC105955046
SMil_00022105	126	1.30222	1.57985e-53	7.5971e-53	up	hypothetical protein
SMil_00002538	1212	1.41281	1.92637e-86	1.27956e-85	up	uncharacterized protein LOC105170597
SMil_00029048	1431	1.23897	0	0	up	cytochrome P450 CYP716C12
SMil_00020389	981	-1.32291	4.641e-83	3.00158e-82	down	PREDICTED: pectinesterase-like
SMil_00002218	243	-1.31669	2.28661e-204	2.88256e-203	down	PREDICTED: probable small nuclear ribonucleoprotein G
SMil_00013162	1785	-1.19112	0	0	down	PREDICTED: 60S ribosomal protein L5-like
SMil_00003572	162	-1.16577	7.68165e-11	1.66843e-10	down	hypothetical protein MIMGU_mgv1a021585mg
SMil_00030215	699	-3.97109	0	0	down	uncharacterized protein LOC105179443
SMil_00002698	1425	3.00021	0	0	up	ADP-glucose pyrophosphorylase large subunit
SMil_00024658	408	-1.21449	3.92598e-53	1.87567e-52	down	uncharacterized protein LOC105169883, partial
SMil_00012527	1638	3.3854	0	0	up	probable flavin-containing monooxygenase 1
SMil_00016915	726	-1.1651	9.55602e-151	9.48647e-150	down	zinc finger protein CONSTANS-LIKE 4-like
SMil_00003896	720	1.18055	1.41519e-26	4.57909e-26	up	kinesin-like protein KIN-UB isoform X1
SMil_00007313	1875	-1.45012	9.02763e-118	7.48553e-117	down	cytochrome P450 CYP97A41
SMil_00026198	384	3.78952	6.83847e-251	1.02446e-249	up	1-aminocyclopropane-1-carboxylate oxidase homolog 1-like
SMil_00011140	660	1.3627	2.89706e-53	1.38604e-52	up	PREDICTED: exocyst complex component SEC6 isoform X1
SMil_00011694	525	-6.35019	9.7109e-64	5.20561e-63	down	dehydration-responsive element-binding protein 1D-like
SMil_00028060	342	-1.55734	9.76937e-49	4.42264e-48	down	uncharacterized protein LOC105161139 isoform X1
SMil_00005146	978	3.04522	1.92221e-118	1.59871e-117	up	unnamed protein product
SMil_00027811	1083	-1.63855	0	0	down	PREDICTED: oxygen-evolving enhancer protein 2, chloroplastic
SMil_00029392	462	-2.25678	8.36543e-31	2.90601e-30	down	basic helix-loop-helix transcription factor
SMil_00006136	1437	1.67806	3.47302e-95	2.47567e-94	up	RecName: Full=Bicyclogermacrene synthase; Short=Ovtps4
SMil_00025559	1371	1.59977	0	0	up	probable xyloglucan 6-xylosyltransferase 5
SMil_00008514	579	1.31249	1.29268e-22	3.85107e-22	up	unnamed protein product
SMil_00001210	1206	1.41863	1.43392e-197	1.76046e-196	up	probable serine/threonine-protein kinase PBL11
SMil_00002887	651	-2.87486	3.1482e-32	1.12104e-31	down	PREDICTED: probable acetyltransferase NATA1-like
SMil_00026126	2709	1.19128	7.99659e-240	1.15422e-238	up	LOW QUALITY PROTEIN: cullin-associated NEDD8-dissociated protein 1
SMil_00029088	423	1.17075	3.82596e-12	8.69045e-12	up	histone H2A.1
SMil_00019180	1284	5.55402	6.93289e-269	1.10537e-267	up	O-glucosyltransferase rumi homolog isoform X1
SMil_00001463	204	-1.5028	8.74191e-06	1.52724e-05	down	hypothetical protein
SMil_00010809	1368	-2.23977	4.64085e-45	2.00447e-44	down	protein DETOXIFICATION 18 isoform X1
SMil_00021976	849	1.6266	0	0	up	PREDICTED: NAD(P)H dehydrogenase (quinone) FQR1
SMil_00021115	2292	-1.69914	0	0	down	potassium transporter 2
SMil_00006158	555	-1.40594	1.97332e-14	4.80816e-14	down	casparian strip membrane protein 1
SMil_00026621	1308	1.35085	4.23176e-158	4.35796e-157	up	hypothetical protein F511_42888
SMil_00013114	747	-2.05046	0	0	down	ATP synthase delta chain, chloroplastic-like
SMil_00006862	564	-1.07734	9.44652e-246	1.39147e-244	down	casein kinase II subunit alpha-2
SMil_00018528	375	-1.57722	9.27169e-79	5.79189e-78	down	PREDICTED: cyclin-D3-1-like
SMil_00025921	2499	1.55746	6.35772e-130	5.6293e-129	up	probable alpha,alpha-trehalose-phosphate synthase [UDP-forming] 7
SMil_00012717	1227	-1.30081	2.91892e-75	1.76207e-74	down	WRKY protein
SMil_00015049	1536	2.09234	0	0	up	PREDICTED: WEB family protein At5g16730, chloroplastic
SMil_00017205	897	-1.1049	4.89366e-135	4.45888e-134	down	B-box zinc finger protein 22
SMil_00007258	183	-1.06045	0.000585367	0.000912243	down	hypothetical protein
SMil_00009669	204	-1.06059	7.58268e-55	3.70709e-54	down	copper transport protein ATX1
SMil_00000279	885	1.29711	6.23453e-124	5.36017e-123	up	uncharacterized protein LOC105173288
SMil_00029720	378	-1.48336	1.19199e-19	3.31235e-19	down	heat shock protein 1
SMil_00006472	1614	1.4905	0	0	up	PREDICTED: cytochrome b561 and DOMON domain-containing protein At5g47530-like
SMil_00011235	966	-2.33642	1.28961e-258	1.97755e-257	down	uncharacterized protein LOC105175432 isoform X1
SMil_00020533	471	-1.06221	9.45005e-180	1.08091e-178	down	hypothetical protein OsJ_36277
SMil_00024511	1353	3.13895	0	0	up	4-coumarate:coenzyme A ligase 4
SMil_00015348	1788	1.29507	3.19563e-211	4.13356e-210	up	serine hydroxymethyltransferase 6-like
SMil_00013237	918	3.39023	0	0	up	protein SULFUR DEFICIENCY-INDUCED 1
SMil_00010403	1710	1.09815	8.81663e-86	5.83073e-85	up	protein YLS7-like
SMil_00009788	861	-2.43393	1.52959e-52	7.26196e-52	down	PREDICTED: uncharacterized protein LOC109226134
SMil_00017074	249	5.21402	2.67216e-66	1.47504e-65	up	probable polyamine oxidase 2
SMil_00021310	1002	-1.33741	1.53434e-77	9.46561e-77	down	PREDICTED: putative disease resistance RPP13-like protein 3
SMil_00000513	792	1.01074	1.12249e-134	1.02105e-133	up	protein LIKE COV 1
SMil_00016710	378	-1.60269	4.92862e-12	1.11635e-11	down	nuclear transport factor 2
SMil_00024066	1620	-2.33641	1.03369e-217	1.37221e-216	down	chlorophyllide a oxygenase, chloroplastic
SMil_00029196	924	1.16719	3.37547e-28	1.12324e-27	up	O-methyltransferase
SMil_00019788	1677	1.32712	6.70358e-66	3.68029e-65	up	PREDICTED: receptor-like protein 12
SMil_00020734	963	1.02184	9.20051e-28	3.04157e-27	up	long-chain-alcohol oxidase FAO2 isoform X2
SMil_00023115	426	-1.08051	6.30071e-215	8.26363e-214	down	PREDICTED: NADH dehydrogenase [ubiquinone] iron-sulfur protein 6, mitochondrial
SMil_00025718	1089	2.69724	4.82473e-73	2.85383e-72	up	flavanone 3-hydroxylase
SMil_00016773	306	-2.82473	1.70967e-35	6.42421e-35	down	protein IQ-DOMAIN 31
SMil_00001100	4992	1.56378	0	0	up	histone-lysine N-methyltransferase ATXR3-like isoform X1
SMil_00022037	942	3.13782	0	0	up	PREDICTED: protein SULFUR DEFICIENCY-INDUCED 2
SMil_00008269	1563	-1.03769	2.72685e-83	1.76863e-82	down	PREDICTED: plant intracellular Ras-group-related LRR protein 5-like
SMil_00014275	318	1.46067	9.14122e-19	2.489e-18	up	heme oxygenase 1, chloroplastic
SMil_00010706	789	1.44938	9.69662e-201	1.20787e-199	up	OTU domain-containing protein 6B
SMil_00027502	699	2.33099	0	0	up	protein LURP-one-related 5-like
SMil_00005135	1074	1.4659	4.50306e-33	1.62771e-32	up	hypothetical protein MIMGU_mgv1a004014mg
SMil_00000123	786	-1.29836	5.26101e-102	3.93638e-101	down	WRKY protein
SMil_00017110	165	-1.0724	4.18615e-21	1.20019e-20	down	WRKY protein
SMil_00010589	960	-2.06305	4.74684e-90	3.25034e-89	down	transcription factor TCP15
SMil_00003724	1230	2.27931	1.38764e-87	9.29863e-87	up	hypothetical protein MIMGU_mgv1a006316mg
SMil_00030181	531	-1.12273	1.90057e-16	4.8922e-16	down	upstream activation factor subunit spp27-like
SMil_00024910	1281	-1.9454	3.87106e-85	2.54771e-84	down	U-box domain-containing protein 21-like
SMil_00002088	750	-2.37911	0	0	down	PREDICTED: peptidyl-prolyl cis-trans isomerase FKBP17-2, chloroplastic-like
SMil_00003624	642	-1.17176	1.33589e-10	2.87316e-10	down	PREDICTED: pentatricopeptide repeat-containing protein At3g29230
SMil_00001446	471	-1.97585	0	0	down	PREDICTED: uncharacterized protein LOC102588441
SMil_00002928	966	1.16442	0	0	up	probable xyloglucan endotransglucosylase/hydrolase protein 30
SMil_00025374	1311	1.78297	5.77711e-175	6.47758e-174	up	serine/threonine-protein kinase PBL27
SMil_00016016	213	-1.34641	0	0	down	PREDICTED: uncharacterized protein LOC109191148
SMil_00016669	2259	1.32735	0	0	up	probable ADP-ribosylation factor GTPase-activating protein AGD14 isoform X1
SMil_00023285	2160	1.59045	1.17049e-161	1.22906e-160	up	RNA polymerase II C-terminal domain phosphatase-like 1
SMil_00026088	435	-2.09109	0	0	down	photosystem I subunit O
SMil_00002661	474	-1.63832	4.2345e-169	4.63366e-168	down	PREDICTED: uncharacterized protein LOC105975885
SMil_00009127	243	-1.63386	8.91592e-237	1.27144e-235	down	PREDICTED: 40S ribosomal protein S28-2-like
SMil_00003097	1212	-1.22334	3.24307e-38	1.26931e-37	down	uncharacterized protein LOC105157941
SMil_00028542	252	1.99018	4.4011e-08	8.614e-08	up	hypothetical protein
SMil_00025425	2853	1.0561	3.28644e-153	3.29853e-152	up	hypothetical protein CICLE_v10004309mg
SMil_00009861	510	-1.00354	2.90065e-22	8.57032e-22	down	uncharacterized protein LOC105163112
SMil_00007324	795	-1.4534	0	0	down	protein SRC2 homolog
SMil_00021067	1647	2.05003	0	0	up	probable polyamine oxidase 4
SMil_00014587	1860	-1.0151	8.66591e-53	4.12432e-52	down	RNA polymerase sigma factor sigB
SMil_00005476	1767	1.0218	7.3953e-251	1.10727e-249	up	probable methyltransferase PMT2
SMil_00005406	1494	3.97968	0	0	up	proline dehydrogenase 2, mitochondrial isoform X1
SMil_00000574	624	1.06212	8.30093e-18	2.21034e-17	up	PREDICTED: probable 2-oxoglutarate-dependent dioxygenase AOP1
SMil_00023158	159	1.1372	1.51939e-06	2.76973e-06	up	alpha-N-acetylglucosaminidase isoform X2
SMil_00023933	363	-2.78855	0	0	down	uncharacterized protein LOC105159125 isoform X2
SMil_00025454	1320	-1.63182	1.07449e-50	4.98337e-50	down	uncharacterized protein LOC105157880
SMil_00025093	4221	1.9789	7.95113e-303	1.38599e-301	up	golgin subfamily B member 1 isoform X1
SMil_00011239	981	-2.09259	1.41811e-185	1.66463e-184	down	U-box domain-containing protein 8
SMil_00007777	930	2.34982	2.29959e-202	2.88162e-201	up	PREDICTED: uncharacterized membrane protein At4g09580
SMil_00010222	6369	2.11675	0	0	up	protein SPIRRIG isoform X1
SMil_00023522	1650	4.9666	0	0	up	PREDICTED: cis-muuroladiene synthase-like
SMil_00013641	1923	1.44425	0	0	up	transketolase, chloroplastic
SMil_00025263	312	-1.46386	3.27989e-08	6.45008e-08	down	mini zinc finger protein 2
SMil_00014402	2646	1.87768	0	0	up	cellulose synthase A catalytic subunit 2 [UDP-forming]
SMil_00010798	1155	-1.28718	3.78175e-236	5.38164e-235	down	uncharacterized protein LOC105162545
SMil_00014001	1335	2.03615	2.31758e-75	1.4003e-74	up	berberine bridge enzyme-like 18
SMil_00007983	2409	1.30225	1.25277e-121	1.06136e-120	up	ubiquitin carboxyl-terminal hydrolase 18
SMil_00027061	1773	-1.0829	1.97544e-42	8.21496e-42	down	uncharacterized protein LOC105175245
SMil_00025451	5064	2.06738	0	0	up	1-phosphatidylinositol-3-phosphate 5-kinase FAB1B isoform X1
SMil_00028681	249	-2.43507	1.08279e-30	3.75714e-30	down	hypothetical protein
SMil_00012127	423	-1.34612	0	0	down	PREDICTED: 60S ribosomal protein L23-like
SMil_00011218	3183	1.12509	0	0	up	SQUAMOSA promoter binding protein-like 1, partial
SMil_00023845	1224	1.25072	5.98915e-134	5.42443e-133	up	serine/threonine-protein kinase STY46
SMil_00027266	969	1.70785	4.96313e-40	1.99696e-39	up	uncharacterized protein LOC105163966
SMil_00018398	2094	1.46359	3.5396e-74	2.11569e-73	up	hypothetical protein F511_08762
SMil_00003529	1506	-2.08862	3.78684e-45	1.63846e-44	down	probable inactive receptor kinase At5g67200
SMil_00026568	2178	-1.17489	1.03031e-48	4.66118e-48	down	protein EARLY FLOWERING 3-like
SMil_00003116	663	-1.15061	2.89058e-77	1.78002e-76	down	PREDICTED: 40S ribosomal protein S20-2-like isoform X2
SMil_00020135	339	-1.90135	1.66484e-09	3.44289e-09	down	hydroxyproline O-galactosyltransferase HPGT3 isoform X1
SMil_00009703	663	1.82277	8.2379e-170	9.04346e-169	up	clavaminate synthase-like protein At3g21360
SMil_00019562	615	-6.61323	7.19252e-100	5.29873e-99	down	glutathione S-transferase T1-like
SMil_00013579	765	1.12199	9.71223e-149	9.54429e-148	up	uncharacterized protein LOC105163464
SMil_00030430	1185	-2.91096	0	0	down	protochlorophyllide reductase
SMil_00008377	513	-1.2974	1.60637e-49	7.34897e-49	down	uncharacterized protein LOC105160806
SMil_00009902	1806	1.08297	1.22374e-149	1.20999e-148	up	protein CHUP1, chloroplastic
SMil_00020161	432	-1.44447	7.67523e-40	3.08048e-39	down	hypothetical protein
SMil_00022202	1248	-1.20802	1.52098e-28	5.08673e-28	down	basic helix-loop-helix transcription factor
SMil_00015366	1695	1.2368	0	0	up	2,3-bisphosphoglycerate-independent phosphoglycerate mutase
SMil_00007270	555	-1.33324	1.83189e-45	7.95765e-45	down	hypothetical protein
SMil_00028969	744	1.33438	0	0	up	glutathione S-transferase L3-like isoform X1
SMil_00014940	1875	1.79642	8.96163e-277	1.46041e-275	up	CDPK-related kinase 6
SMil_00019956	789	2.11043	1.92349e-131	1.71704e-130	up	PREDICTED: probable adenylate kinase 6, chloroplastic
SMil_00018289	1017	-1.42902	2.67783e-108	2.0848e-107	down	caffeoylshikimate esterase-like
SMil_00003111	720	2.11439	6.16035e-63	3.27719e-62	up	vacuolar protein sorting-associated protein 18 homolog
SMil_00007962	975	1.18267	2.56529e-42	1.06467e-41	up	uncharacterized protein LOC105162592
SMil_00019217	489	-1.96293	2.08541e-110	1.64517e-109	down	pathogenesis-related protein 1
SMil_00023334	1191	1.94726	2.01297e-63	1.07548e-62	up	hypothetical protein F511_00783
SMil_00000210	936	3.10075	0	0	up	ethylene response factor protein 4
SMil_00012479	939	-1.89086	4.46227e-63	2.37848e-62	down	uncharacterized protein LOC105157546
SMil_00024839	189	-6.2066	1.73964e-20	4.92602e-20	down	probable E3 ubiquitin-protein ligase ARI2 isoform X1
SMil_00002297	1599	2.13996	0	0	up	allene oxide synthase 1, chloroplastic
SMil_00020428	375	1.42656	4.34048e-19	1.19051e-18	up	Heat stress transcription factor B-2a
SMil_00030043	702	-2.99905	3.48339e-183	4.04714e-182	down	hypothetical protein MIMGU_mgv1a003055mg
SMil_00001283	414	-1.23977	5.66139e-08	1.10316e-07	down	PREDICTED: syntaxin-related protein KNOLLE
SMil_00008310	849	-1.49168	8.25285e-32	2.91781e-31	down	uncharacterized protein LOC105163810
SMil_00012473	1884	2.03884	0	0	up	ATP/ADP transporter
SMil_00024230	339	-1.95939	8.12135e-32	2.87205e-31	down	hypothetical protein
SMil_00024787	2151	1.77215	0	0	up	HSP-interacting protein
SMil_00021311	528	-1.5433	1.45241e-24	4.50913e-24	down	PREDICTED: putative disease resistance RPP13-like protein 3
SMil_00011968	375	-1.0288	3.19868e-62	1.68782e-61	down	hypothetical protein
SMil_00012838	198	-1.74955	2.33113e-167	2.52755e-166	down	PREDICTED: 40S ribosomal protein S28-2-like
SMil_00014447	1137	1.30777	4.17036e-36	1.58142e-35	up	UPF0496 protein At3g19330
SMil_00011364	372	-1.48005	2.35045e-254	3.55433e-253	down	PREDICTED: uncharacterized protein LOC105974083
SMil_00014811	825	-3.36592	0	0	down	PREDICTED: F-box protein PP2-A13-like
SMil_00018498	1344	1.96224	0	0	up	copper-transporting ATPase PAA2, chloroplastic
SMil_00009578	1278	1.20206	0	0	up	3-hydroxy-3-methylglutaryl-coenzyme A reductase
SMil_00014735	1008	-1.9672	0	0	down	unnamed protein product
SMil_00022963	819	-2.01664	1.59944e-56	7.95348e-56	down	transcription factor LUX-like
SMil_00026200	501	-1.03794	2.75157e-13	6.46815e-13	down	putative RING-H2 finger protein ATL21B
SMil_00003932	678	-1.52107	7.16591e-87	4.77028e-86	down	repressor of RNA polymerase III transcription MAF1 homolog
SMil_00020471	336	-3.72787	5.12126e-62	2.69707e-61	down	PREDICTED: uncharacterized protein LOC108222445
SMil_00005723	1200	1.89339	1.60498e-183	1.86711e-182	up	probable serine/threonine-protein kinase PIX13
SMil_00005855	1434	-1.58344	1.55865e-49	7.13182e-49	down	AAA-ATPase At3g50940-like
SMil_00006689	1095	-2.04078	2.31632e-68	1.30908e-67	down	uncharacterized protein LOC105158016
SMil_00009352	327	-1.40743	8.06801e-10	1.68837e-09	down	PREDICTED: receptor-like protein 12
SMil_00021498	1515	2.17447	0	0	up	uncharacterized protein LOC105163227
SMil_00004163	459	1.2908	2.34524e-83	1.52184e-82	up	unnamed protein product
SMil_00004862	147	-1.74215	5.7764e-44	2.45835e-43	down	PREDICTED: ATP-dependent Clp protease proteolytic subunit 6, chloroplastic
SMil_00000788	921	1.00263	4.6612e-14	1.12102e-13	up	uncharacterized protein LOC105174114 isoform X1
[truncated: 3,742 more rows]

## Sheet: Supplemental Dataset 2-2
Supplemental Dataset 2-2.Interaction DEGs of MeJA-MYC2bOE-regulated genes and JA-regulated genes(4564)
#Gene	Length	log2(Fold change)	p value	q value(BH adjust)	Result	Function
SMil_00006089	1026	-1.15001	1.19279e-25	3.78805e-25	down	WRKY protein
SMil_00004075	1470	-1.05312	9.78788e-41	3.97993e-40	down	endoglucanase 9
SMil_00017954	387	-1.93467	1.59213e-14	3.88838e-14	down	hypothetical protein
SMil_00012890	975	3.25594	6.64912e-88	4.47761e-87	up	RecName: Full=Bicyclogermacrene synthase; Short=Ovtps4
SMil_00018243	666	1.07764	1.82791e-17	4.82818e-17	up	hypothetical protein MANES_05G112600
SMil_00014265	1179	-1.00916	2.45431e-25	7.7412e-25	down	protein UPSTREAM OF FLC
SMil_00008767	1203	1.02459	7.27018e-243	1.06059e-241	up	cytochrome b561 and DOMON domain-containing protein At3g25290
SMil_00008429	2613	1.82251	3.56524e-172	3.96009e-171	up	uncharacterized protein LOC105155775
SMil_00023336	1443	1.91936	9.02272e-54	4.35106e-53	up	putative disease resistance RPP13-like protein 1
SMil_00022447	786	-1.87922	5.17654e-87	3.45272e-86	down	basic helix-loop-helix transcription factor
SMil_00025213	1035	3.56029	0	0	up	protein DMR6-LIKE OXYGENASE 1-like
SMil_00007271	501	-4.96422	0	0	down	universal stress protein A-like protein
SMil_00015003	237	-1.13734	2.04849e-50	9.47646e-50	down	hypothetical protein
SMil_00026561	999	1.58341	5.62809e-88	3.79284e-87	up	cytochrome P450
SMil_00005850	561	-2.0413	3.25564e-182	3.75852e-181	down	hypothetical protein
SMil_00011893	1080	-2.30536	6.38188e-117	5.26293e-116	down	ninja-family protein AFP1-like
SMil_00021860	1581	1.53027	7.36697e-274	1.192e-272	up	PREDICTED: pectinesterase 2
SMil_00019188	1218	-1.44999	2.55702e-84	1.67239e-83	down	protein SHOOT GRAVITROPISM 5-like
SMil_00024237	1035	1.42059	0	0	up	cinnamyl alcohol dehydrogenase
SMil_00026988	222	-2.28989	2.07176e-96	1.48926e-95	down	UDP-glucuronate 4-epimerase 1
SMil_00014327	561	-2.13841	2.07371e-147	2.02472e-146	down	stress enhanced protein 2, chloroplastic
SMil_00005792	372	-1.03712	0	0	down	60S ribosomal protein L35-like
SMil_00015197	471	2.54512	0	0	up	heavy metal-associated isoprenylated plant protein 21
SMil_00017248	783	-1.01145	0	0	down	60S ribosomal protein L8-1
SMil_00018645	372	-2.48799	1.42566e-294	2.43837e-293	down	PREDICTED: basic blue protein
SMil_00005288	615	-1.10227	8.30501e-16	2.10148e-15	down	protein SHI RELATED SEQUENCE 3-like
SMil_00013971	1338	2.50242	0	0	up	Anthranilate N-benzoyltransferase protein
SMil_00003119	1065	-3.29157	2.29644e-178	2.61683e-177	down	heat stress transcription factor A-7a
SMil_00017314	1524	2.27968	1.47958e-116	1.21612e-115	up	PREDICTED: tyrosine/DOPA decarboxylase 1-like
SMil_00000159	429	-1.3404	4.47505e-172	4.96864e-171	down	PREDICTED: histone H2B.3
SMil_00003326	1614	1.68192	1.13734e-298	1.96745e-297	up	berberine bridge enzyme-like 18
SMil_00007744	549	-1.73652	0	0	down	PREDICTED: ubiquitin-conjugating enzyme E2 20
SMil_00029129	486	-1.28007	1.30081e-139	1.21737e-138	down	PREDICTED: histone H3.2-like, partial
SMil_00018206	1029	1.54159	8.8455e-49	4.0064e-48	up	thermospermine synthase ACAULIS5
SMil_00002976	1026	2.71619	0	0	up	common plant regulatory factor 1 isoform X3
SMil_00008986	1767	-1.01544	2.35108e-39	9.36178e-39	down	uncharacterized protein LOC105173958
SMil_00003190	981	-1.39373	1.15247e-37	4.47474e-37	down	haloacid dehalogenase-like hydrolase domain-containing protein At4g39970
SMil_00006886	435	1.50917	1.00052e-11	2.23887e-11	up	uncharacterized protein LOC105164782
SMil_00015030	1638	2.06232	1.08175e-179	1.23681e-178	up	cellulose synthase-like protein G3
SMil_00026164	1725	-1.99358	1.32252e-52	6.28432e-52	down	monofunctional riboflavin biosynthesis protein RIBA 3, chloroplastic
SMil_00010869	588	-1.41777	2.20502e-13	5.1995e-13	down	high mobility group B protein 9
SMil_00003824	1128	1.08684	1.97288e-89	1.3445e-88	up	ASC1-like protein isoform X1
SMil_00006502	933	1.97586	0	0	up	PREDICTED: isoflavone reductase-like protein
SMil_00007059	381	-2.32923	5.54877e-132	4.96785e-131	down	protein GLUTAMINE DUMPER 5-like
SMil_00008171	285	-1.66786	6.92424e-13	1.61103e-12	down	hypothetical protein CCACVL1_07011
SMil_00001884	831	-1.39772	2.93718e-49	1.33878e-48	down	peptidyl-prolyl cis-trans isomerase FKBP16-1, chloroplastic
SMil_00029563	285	-3.3568	0	0	down	hypothetical protein
SMil_00001811	1455	1.78928	0	0	up	hypothetical protein MIMGU_mgv1a004132mg
SMil_00002855	837	2.97974	0	0	up	PREDICTED: alpha carbonic anhydrase 7-like
SMil_00020723	1053	1.48857	6.89703e-61	3.58861e-60	up	probable carboxylesterase 18
SMil_00017815	1350	2.31634	1.85658e-119	1.55265e-118	up	BZIP transcription factor family protein
SMil_00006767	1398	1.17832	0	0	up	LOW QUALITY PROTEIN: ADP-ribosylation factor-binding protein GGA3
SMil_00012230	468	1.28892	7.00057e-25	2.18958e-24	up	PREDICTED: copper transporter 6-like
SMil_00006182	804	-1.32091	5.96396e-50	2.7478e-49	down	hypothetical protein MIMGU_mgv1a019475mg
SMil_00024527	1617	2.03871	0	0	up	calcium-dependent protein kinase
SMil_00004074	1038	1.46095	2.11754e-35	7.94478e-35	up	hypothetical protein F511_41525
SMil_00014461	2328	1.45362	2.43337e-303	4.24983e-302	up	uncharacterized protein LOC105160853
SMil_00009061	1230	1.75239	0	0	up	12-oxophytodienoate reductase
SMil_00020283	741	-1.19621	3.27802e-107	2.5347e-106	down	30S ribosomal protein 2, chloroplastic
SMil_00015840	645	-1.29126	2.33742e-95	1.66705e-94	down	Leucine-rich repeat family protein
SMil_00007701	726	2.77747	0	0	up	PREDICTED: adhesive plaque matrix protein-like
SMil_00025661	1074	1.44081	2.08951e-29	7.09154e-29	up	pentatricopeptide repeat-containing protein
SMil_00020550	2337	2.14278	0	0	up	pyrophosphate-energized vacuolar membrane proton pump-like
SMil_00012135	585	-1.75994	3.41929e-306	6.00632e-305	down	ethylene-responsive transcription factor 4-like
SMil_00001977	1593	-1.42931	2.89776e-258	4.4336e-257	down	squalene monooxygenase
SMil_00006065	1050	1.64084	0	0	up	farnesyl diphosphate synthetase
SMil_00020268	2592	4.55835	0	0	up	stachyose synthase
SMil_00014230	672	-1.64163	6.72646e-99	4.92611e-98	down	protein LURP-one-related 11-like
SMil_00025499	849	-3.49819	4.19355e-46	1.83451e-45	down	PREDICTED: protein GAMETE EXPRESSED 1-like
SMil_00010061	720	1.33082	2.12619e-114	1.72575e-113	up	probable caffeoyl-CoA O-methyltransferase At4g26220
SMil_00003457	189	-1.31593	1.37563e-18	3.73071e-18	down	hypothetical protein MIMGU_mgv1a006955mg
SMil_00022361	1248	1.33595	1.54455e-58	7.83475e-58	up	probable beta-1,4-xylosyltransferase IRX10
SMil_00011547	1245	1.25885	2.63099e-220	3.53041e-219	up	cell division cycle protein 48 homolog
SMil_00004358	1053	1.6942	1.2516e-25	3.97297e-25	up	PREDICTED: zinc finger BED domain-containing protein RICESLEEPER 2-like
SMil_00015365	795	-2.22417	0	0	down	oxygen-evolving enhancer protein 2-1, chloroplastic-like
SMil_00001441	417	-1.56982	1.09469e-29	3.73478e-29	down	PREDICTED: uncharacterized protein LOC105969904
SMil_00003272	1128	-1.99246	0	0	down	uncharacterized protein LOC105171616
SMil_00005364	2523	1.22466	1.17533e-306	2.07125e-305	up	Long-Chain Acyl-CoA Synthetase
SMil_00011043	1593	1.9879	0	0	up	polyphenol oxidase I, chloroplastic-like
SMil_00018120	672	-1.66747	7.337e-57	3.66716e-56	down	zerumbone synthase isoform X2
SMil_00001669	567	2.25242	0	0	up	dirigent protein 21
SMil_00005646	582	2.21966	7.78935e-33	2.80205e-32	up	hypothetical protein
SMil_00019940	468	-1.2624	1.54628e-14	3.7781e-14	down	MYB-related transcription factor
SMil_00025369	1320	-1.55068	0	0	down	PREDICTED: calcium sensing receptor, chloroplastic
SMil_00001595	528	-3.3653	5.5805e-76	3.38829e-75	down	hypothetical protein MIMGU_mgv1a015790mg
SMil_00030201	1266	-1.92236	6.14957e-61	3.20275e-60	down	gibberellin biosynthesis-related protein GA20ox2
SMil_00023516	597	-1.29701	0	0	down	60S ribosomal protein L21-1
SMil_00002800	1392	2.16521	3.66466e-119	3.06099e-118	up	unnamed protein product
SMil_00022118	1212	-1.07766	0	0	down	PREDICTED: uncharacterized protein LOC105977279
SMil_00004601	939	-2.00707	8.7481e-78	5.41152e-77	down	cationic peroxidase 1-like
SMil_00011931	1668	2.43638	4.68197e-124	4.0317e-123	up	PREDICTED: glucomannan 4-beta-mannosyltransferase 9
SMil_00030341	891	1.63326	2.33188e-30	8.04219e-30	up	extra-large guanine nucleotide-binding protein 1
SMil_00010917	918	1.79317	1.62881e-75	9.8501e-75	up	hypothetical protein MIMGU_mgv1a006007mg
SMil_00018731	552	-2.98814	5.67842e-103	4.27213e-102	down	uncharacterized protein LOC105176857
SMil_00001334	3276	1.00647	5.44239e-71	3.16496e-70	up	auxin response factor ARF2
SMil_00004169	513	-1.64924	5.28907e-34	1.94168e-33	down	uncharacterized protein LOC105175024
SMil_00010704	2139	1.40477	2.52043e-54	1.22279e-53	up	phosphatidylinositol-3-phosphatase myotubularin-1 isoform X1
SMil_00021719	279	2.74199	4.41627e-50	2.03817e-49	up	PREDICTED: E3 ubiquitin-protein ligase RNF126-like
SMil_00025099	1521	1.26388	9.57584e-93	6.69474e-92	up	cytochrome P450 CYP71AT92
SMil_00018975	654	3.66682	0	0	up	PREDICTED: putative germin-like protein 2-1
SMil_00023179	465	-2.24218	0	0	down	probable calcium-binding protein CML18
SMil_00008971	5376	1.70711	1.55864e-171	1.72634e-170	up	uncharacterized protein LOC105171497
SMil_00017543	648	-1.49216	7.08331e-117	5.83961e-116	down	PREDICTED: auxin-induced protein 15A-like
SMil_00023172	558	1.68433	2.74786e-20	7.73758e-20	up	PREDICTED: putative late blight resistance protein homolog R1A-10 isoform X1
SMil_00000732	855	-1.48178	7.7888e-25	2.43249e-24	down	PREDICTED: putative cytochrome c biogenesis ccmF-like mitochondrial protein
SMil_00021740	1590	1.40177	2.96135e-83	1.91981e-82	up	nucleobase-ascorbate transporter 4 isoform X2
SMil_00020262	318	-1.25649	1.99908e-12	4.58276e-12	down	PREDICTED: uncharacterized protein LOC105960669
SMil_00012576	1647	-1.37875	1.16259e-63	6.22727e-63	down	folate-biopterin transporter 1, chloroplastic isoform X2
SMil_00027268	2724	1.16986	0	0	up	pleiotropic drug resistance protein 1
SMil_00005375	753	2.04123	2.3329e-43	9.85622e-43	up	hypothetical protein Ccrd_015416, partial
SMil_00008176	1509	1.19301	6.6759e-102	4.99092e-101	up	uncharacterized protein LOC105156632
SMil_00013609	726	-2.87072	1.98402e-38	7.79435e-38	down	4-coumarate:coenzyme A ligase 10, partial
SMil_00019250	1392	1.42724	0	0	up	4-hydroxy-3-methylbut-2-enyl diphosphate reductase 1
SMil_00017943	927	1.8394	0	0	up	4,5-DOPA dioxygenase extradiol
SMil_00017196	921	1.07398	4.20846e-16	1.07236e-15	up	chaperone protein dnaJ 13
SMil_00021043	378	-1.32087	1.17337e-183	1.36617e-182	down	hypothetical protein
SMil_00018597	1887	-1.90267	1.90684e-91	1.32094e-90	down	uncharacterized protein LOC105166037 isoform X1
SMil_00005050	1185	-1.01702	2.88199e-53	1.37931e-52	down	PREDICTED: formin-like protein 3 isoform X2
SMil_00026106	1488	2.58823	9.71916e-279	1.59434e-277	up	patatin-like protein 2
SMil_00017621	3495	2.69471	2.42547e-234	3.42302e-233	up	uncharacterized protein LOC105178313
SMil_00019766	288	-2.65285	0	0	down	50S ribosomal protein 6, chloroplastic
SMil_00023434	1575	3.10377	0	0	up	hypothetical protein F511_01896
SMil_00003336	444	-1.73534	0	0	down	PREDICTED: gibberellin-regulated protein 13-like
SMil_00023199	390	2.41587	5.40522e-93	3.78476e-92	up	PREDICTED: beta-glucosidase 13-like
SMil_00026216	372	-1.38802	9.00644e-13	2.08854e-12	down	UGT73A7
SMil_00005088	252	-1.26908	7.1556e-06	1.25639e-05	down	hypothetical protein
SMil_00012888	342	-1.55727	8.94362e-44	3.79679e-43	down	PREDICTED: probable inactive patatin-like protein 9
SMil_00013437	1896	1.48219	0	0	up	LOW QUALITY PROTEIN: TORTIFOLIA1-like protein 3
SMil_00028674	1314	1.90702	8.14553e-75	4.90205e-74	up	probable serine/threonine-protein kinase abkC isoform X1
SMil_00005588	525	-1.2489	4.08514e-286	6.82859e-285	down	PREDICTED: FK506-binding protein 4-like
SMil_00013362	1629	2.74799	0	0	up	L-ascorbate oxidase homolog
SMil_00010950	864	-1.24908	1.76131e-53	8.46222e-53	down	transcription factor SRM1
SMil_00008628	336	2.13794	0	0	up	PREDICTED: uncharacterized protein LOC105971675
SMil_00002958	1425	-1.21474	1.6385e-39	6.53962e-39	down	anthocyanidin 3-O-glucosyltransferase 2-like
SMil_00008114	1494	-1.32343	2.15934e-49	9.86548e-49	down	endoglucanase 8
SMil_00000234	1077	3.03964	0	0	up	F-box protein At5g07610-like
SMil_00001873	1215	1.02405	0	0	up	mevalonate diphosphate decarboxylase
SMil_00017753	3306	-2.52514	0	0	down	LOW QUALITY PROTEIN: LRR receptor-like serine/threonine-protein kinase RCH1
SMil_00012897	2049	3.58181	0	0	up	phenylalanine ammonia-lyase 3
SMil_00000501	1581	-1.28183	7.37448e-283	1.22147e-281	down	LOW QUALITY PROTEIN: protein EARLY FLOWERING 3
SMil_00001455	1119	-1.73989	5.81029e-135	5.29231e-134	down	PREDICTED: uncharacterized protein LOC105965075 isoform X1
SMil_00030476	186	2.22912	3.99329e-121	3.37371e-120	up	hypothetical protein
SMil_00026236	1071	1.46348	0	0	up	glutamine synthetase cytosolic isozyme
SMil_00024228	1575	1.41581	3.71579e-284	6.1809e-283	up	berberine bridge enzyme-like 18
SMil_00016344	393	-1.7964	1.37679e-24	4.27777e-24	down	uncharacterized protein LOC105167350 isoform X2
SMil_00026375	1341	-1.77911	3.80141e-99	2.78845e-98	down	G2/mitotic-specific cyclin-2
SMil_00011586	507	-1.04409	1.66382e-16	4.28806e-16	down	ubiquinone biosynthesis protein COQ4 homolog, mitochondrial
SMil_00021331	1614	1.89035	7.73153e-84	5.03981e-83	up	probable folate-biopterin transporter 7
SMil_00012597	324	-1.75541	6.90098e-175	7.73454e-174	down	hypothetical protein LR48_Vigan05g203800
SMil_00024772	609	2.39928	0	0	up	PREDICTED: CBS domain-containing protein CBSX2, chloroplastic
SMil_00026218	675	-5.55851	0	0	down	stem-specific protein TSJT1-like
SMil_00011788	1125	1.91189	2.52336e-137	2.32479e-136	up	myb-related protein 2
SMil_00023931	1104	-1.48605	5.50063e-37	2.11081e-36	down	serine/threonine-protein kinase UCNL-like
SMil_00027994	429	-1.21777	0	0	down	cysteine protein inhibitor A
SMil_00015320	825	-1.26691	1.79258e-52	8.50461e-52	down	uncharacterized protein LOC105170208
SMil_00017137	2124	1.64635	3.50965e-149	3.46143e-148	up	formin-like protein 1
SMil_00014253	951	-1.13715	1.59663e-27	5.25532e-27	down	wall-associated receptor kinase-like 20
SMil_00017606	2283	1.66656	5.9606e-189	7.10377e-188	up	ABC transporter C family member 8-like isoform X3
SMil_00018828	2724	-1.26523	2.17299e-56	1.07839e-55	down	leucine-rich repeat receptor-like tyrosine-protein kinase PXC3
SMil_00023891	246	-1.0753	6.65214e-12	1.49864e-11	down	uncharacterized protein LOC105165961
SMil_00000047	1305	1.07477	9.57996e-231	1.33542e-229	up	ectonucleotide pyrophosphatase/phosphodiesterase family member 1-like
SMil_00010605	1080	1.90493	1.57643e-44	6.77138e-44	up	salicylate carboxymethyltransferase
SMil_00019270	1617	1.39398	0	0	up	PREDICTED: uridine kinase-like protein 1, chloroplastic
SMil_00019584	201	-2.11532	5.59934e-25	1.75454e-24	down	hypothetical protein
SMil_00017115	1644	-2.0871	5.189e-235	7.35356e-234	down	glucan endo-1,3-beta-glucosidase 5
SMil_00021010	2919	1.45992	1.43028e-269	2.28577e-268	up	uncharacterized protein SLP1-like
SMil_00013938	2496	1.47584	0	0	up	AMP deaminase isoform X1
SMil_00002124	594	-1.48201	1.06473e-76	6.51983e-76	down	nuclear transcription factor Y subunit B-3
SMil_00014996	591	-1.07741	0	0	down	PREDICTED: 60S ribosomal protein L11
SMil_00008451	1566	2.14406	0	0	up	protein DETOXIFICATION 18-like
SMil_00012833	2280	1.61996	0	0	up	plasma membrane ATPase 2-like isoform X2
SMil_00000667	1437	2.08424	1.99263e-250	2.97693e-249	up	WRKY protein
SMil_00015638	2823	1.36905	0	0	up	PREDICTED: ABC transporter G family member 39
SMil_00013209	771	-2.55549	1.35358e-210	1.74754e-209	down	tetrapyrrole-binding protein, chloroplastic-like
SMil_00007465	1635	3.38256	0	0	up	PREDICTED: MLO-like protein 6
SMil_00015421	2379	1.46189	3.29191e-96	2.362e-95	up	protein DA1
SMil_00017672	1179	-2.85332	1.50032e-67	8.4198e-67	down	high mobility group B protein 6
SMil_00010625	894	1.26586	1.4456e-57	7.26929e-57	up	hypothetical protein MIMGU_mgv11b009377mg
SMil_00005268	2013	1.99443	0	0	up	trifunctional UDP-glucose 4,6-dehydratase/UDP-4-keto-6-deoxy-D-glucose 3,5-epimerase/UDP-4-keto-L-rhamnose-reductase RHM1-like
SMil_00009564	1704	1.39443	0	0	up	serine/threonine-protein kinase tricorner
SMil_00010519	1470	-2.03164	6.21595e-87	4.14093e-86	down	UDP-glycosyltransferase 92A1-like
SMil_00005194	1362	-3.72745	0	0	down	zinc finger protein CONSTANS-LIKE 16
SMil_00004533	1494	1.09056	2.62207e-76	1.59808e-75	up	cytochrome P450 CYP72A219-like
SMil_00030329	222	-1.87054	2.08443e-13	4.9177e-13	down	hypothetical protein
SMil_00010386	1602	1.19991	5.97301e-37	2.29111e-36	up	PREDICTED: putative disease resistance protein RGA3
SMil_00024373	849	-2.1275	9.87817e-75	5.94084e-74	down	PREDICTED: uncharacterized protein LOC102579386
SMil_00029025	1335	1.52867	4.11835e-32	1.46325e-31	up	putative disease resistance protein RGA3
SMil_00005307	726	1.17135	1.91722e-18	5.17891e-18	up	protein ESKIMO 1
SMil_00012214	1611	1.07685	2.02296e-27	6.64735e-27	up	uncharacterized protein At1g04910
SMil_00007801	1074	1.07636	2.36661e-30	8.16092e-30	up	protein HESO1
SMil_00022562	1236	1.52841	0	0	up	ACT domain-containing protein ACR10
SMil_00003606	201	-1.69036	8.17101e-109	6.38514e-108	down	uncharacterized protein LOC105164932
SMil_00016303	318	-2.3195	1.73418e-34	6.41907e-34	down	UPF0235 protein C15orf40 homolog
SMil_00016650	702	-1.94446	1.36087e-71	7.9615e-71	down	zinc finger CCCH domain-containing protein 20-like
SMil_00012571	441	-1.00174	0	0	down	60S ribosomal protein L27a-3-like
SMil_00027558	762	-2.00468	4.79593e-98	3.48888e-97	down	PREDICTED: uncharacterized protein At2g29880-like
SMil_00021288	270	-1.58568	5.47605e-103	4.12328e-102	down	hypothetical protein
SMil_00026055	1641	1.74022	5.77606e-238	8.27578e-237	up	cationic amino acid transporter 8, vacuolar
SMil_00020193	1035	3.06977	6.95609e-254	1.05015e-252	up	hypothetical protein MIMGU_mgv1a008654mg
SMil_00025493	573	-1.5787	7.34168e-215	9.61964e-214	down	uncharacterized protein LOC105156392
SMil_00026246	354	-1.48642	0	0	down	uncharacterized protein LOC105160767
SMil_00007594	318	-1.67412	3.02603e-250	4.51587e-249	down	cyclin-dependent protein kinase inhibitor SMR6-like
SMil_00017233	2901	1.17442	4.25597e-85	2.80036e-84	up	flowering time control protein FPA
SMil_00003696	2235	-1.67846	1.24513e-86	8.2786e-86	down	protein LONGIFOLIA 1
SMil_00008102	636	-1.06045	4.91272e-72	2.88585e-71	down	germin-like protein subfamily 3 member 2
SMil_00008202	939	-1.42873	1.3305e-18	3.60975e-18	down	ADP,ATP carrier protein ER-ANT1
SMil_00016111	732	3.76087	0	0	up	PREDICTED: 1-aminocyclopropane-1-carboxylate oxidase homolog 1-like
SMil_00013364	447	-1.12316	1.50211e-192	1.80916e-191	down	PREDICTED: histone H2B.3
SMil_00002576	630	-1.05336	8.17212e-16	2.06824e-15	down	deSI-like protein At4g17486
SMil_00017177	726	-2.21679	6.89652e-295	1.18102e-293	down	PREDICTED: photosynthetic NDH subunit of subcomplex B 5, chloroplastic
SMil_00018461	591	-1.21917	8.56069e-30	2.92486e-29	down	preprotein translocase subunit SECE1
SMil_00000507	669	-1.22085	0	0	down	universal stress protein A-like protein
SMil_00012045	258	2.39369	1.08244e-26	3.51033e-26	up	Dicer-like protein 2
SMil_00019123	348	-1.28935	2.02281e-32	7.23227e-32	down	hypothetical protein
SMil_00012495	852	-2.34971	0	0	down	RNA-binding protein CP33, chloroplastic
SMil_00014249	1812	1.03084	1.28233e-21	3.72386e-21	up	putative late blight resistance protein homolog R1A-10
SMil_00003322	579	-1.59859	8.92851e-59	4.54082e-58	down	PREDICTED: protein LOW PSII ACCUMULATION 2, chloroplastic
SMil_00019631	4140	-1.99869	1.15557e-163	1.23092e-162	down	putative ABC transporter C family member 15
SMil_00017227	813	-1.20484	1.90366e-101	1.41736e-100	down	uncharacterized protein LOC105167333
SMil_00012558	1038	1.90544	0	0	up	mitochondrial phosphate carrier protein 3, mitochondrial
SMil_00007660	621	-1.59603	3.42672e-292	5.80267e-291	down	hypothetical protein MIMGU_mgv1a011926mg
SMil_00019308	1344	4.24879	0	0	up	serine/threonine-protein kinase RIPK
SMil_00019485	414	1.22912	8.01193e-19	2.18413e-18	up	PREDICTED: remorin-like isoform X1
SMil_00023835	1455	1.62883	9.16482e-37	3.50654e-36	up	PREDICTED: putative receptor-like protein kinase At5g39000 isoform X1
SMil_00007848	657	-1.77073	5.4515e-76	3.31071e-75	down	PREDICTED: uncharacterized protein At3g61260-like
SMil_00009161	486	-1.14163	3.58921e-297	6.17751e-296	down	uncharacterized protein LOC105170170 isoform X1
SMil_00010697	852	-2.54722	0	0	down	uncharacterized protein LOC105170167
SMil_00024796	1050	4.09499	0	0	up	allene oxide synthase 3-like
SMil_00007741	471	-2.92632	6.33472e-38	2.46979e-37	down	PREDICTED: putative late blight resistance protein homolog R1B-16
SMil_00012793	1527	-1.42845	4.82328e-30	1.65467e-29	down	PREDICTED: uncharacterized protein LOC105962703 isoform X2
SMil_00013858	288	-1.09628	3.97887e-16	1.0148e-15	down	hypothetical protein
SMil_00005133	624	-1.25156	0	0	down	40S ribosomal protein S12-like
SMil_00023008	1059	1.69597	1.21006e-44	5.20095e-44	up	WRKY protein
SMil_00005101	2850	1.12715	1.288e-179	1.47138e-178	up	ubiquitin carboxyl-terminal hydrolase 9
SMil_00002108	780	-1.89825	1.12354e-37	4.363e-37	down	ABC transporter I family member 17
SMil_00011504	513	1.35443	0	0	up	putative major latex-like protein
SMil_00006921	591	-2.25066	7.66981e-32	2.71484e-31	down	PREDICTED: protein DETOXIFICATION 54-like
SMil_00019161	651	1.453	2.60784e-78	1.61907e-77	up	peptidyl-prolyl cis-trans isomerase FKBP62-like
SMil_00008292	762	-2.07085	3.61184e-34	1.32934e-33	down	PCTP-like protein
SMil_00015397	873	1.83015	1.45004e-282	2.4003e-281	up	uncharacterized protein C24B11.05
SMil_00019504	1128	1.44766	1.17651e-100	8.70969e-100	up	uncharacterized protein LOC105169116
SMil_00014942	1029	-1.10027	5.24228e-176	5.91436e-175	down	probable galacturonosyltransferase 15 isoform X1
SMil_00018326	588	-1.38831	0	0	down	sec-independent protein translocase protein TATA, chloroplastic isoform X1
SMil_00011344	636	-1.29491	9.06716e-27	2.94292e-26	down	Lipase, class 3
SMil_00019513	579	-2.76286	0	0	down	21 kDa protein-like
SMil_00019865	1836	1.79731	0	0	up	probable boron transporter 2
SMil_00015200	2352	2.59988	0	0	up	phospholipase D alpha 1
SMil_00013392	954	2.41037	0	0	up	MYB-related transcription factor
SMil_00021398	672	-1.19568	2.67487e-73	1.58597e-72	down	ras-related protein RABA6a-like
SMil_00014508	1209	-1.11944	5.66393e-84	3.69557e-83	down	cytochrome P450 CYP88A52
SMil_00001944	1446	-1.58769	1.07865e-67	6.05964e-67	down	hypothetical protein Ccrd_012939
SMil_00009604	384	-1.77453	2.00126e-104	1.51651e-103	down	thionin-like protein 2
SMil_00011744	1713	1.87263	0	0	up	uncharacterized protein LOC105165171
SMil_00022513	459	1.73319	4.08674e-20	1.14627e-19	up	PREDICTED: putative disease resistance RPP13-like protein 3
SMil_00009167	447	-1.32693	8.32539e-22	2.43087e-21	down	hypothetical protein
SMil_00021700	2343	1.12983	3.62243e-77	2.22718e-76	up	putative late blight resistance protein homolog R1B-16 isoform X1
SMil_00002516	642	1.37399	4.60489e-20	1.29014e-19	up	pentatricopeptide repeat-containing protein At1g80150, mitochondrial
SMil_00027919	1515	1.16678	2.01964e-40	8.16837e-40	up	PREDICTED: phosphatidylinositol 3-kinase, root isoform
SMil_00029514	702	-1.0375	0	0	down	remorin-like
SMil_00021321	930	1.14383	3.27768e-33	1.18666e-32	up	putative disease resistance protein At1g50180
SMil_00018080	531	1.14254	1.95614e-121	1.65468e-120	up	1-aminocyclopropane-1-carboxylate oxidase homolog 1-like
SMil_00021690	1251	1.35166	0	0	up	3-hydroxyisobutyryl-CoA hydrolase-like protein 5
SMil_00014144	1770	-1.09743	8.19174e-157	8.3791e-156	down	CTP synthase-like
SMil_00027758	153	-1.32378	5.86722e-09	1.18777e-08	down	hypothetical protein
SMil_00008209	1734	-1.58024	1.20008e-245	1.76582e-244	down	UPF0503 protein At3g09070, chloroplastic-like
SMil_00003517	1353	1.9258	5.85915e-193	7.06933e-192	up	vacuolar cation/proton exchanger 3-like
SMil_00013304	618	4.18828	7.89758e-224	1.07081e-222	up	basic helix-loop-helix transcription factor
SMil_00020251	909	3.324	7.2655e-53	3.45904e-52	up	cryptochrome DASH, chloroplastic/mitochondrial
SMil_00024735	1233	-3.1432	0	0	down	uncharacterized protein LOC105179443
SMil_00005085	732	1.50065	2.2264e-37	8.60528e-37	up	serine/threonine protein phosphatase 2A 57 kDa regulatory subunit B' theta isoform
SMil_00012874	1239	-2.63887	7.58211e-181	8.71639e-180	down	PREDICTED: protein LATERAL ROOT PRIMORDIUM 1
SMil_00005545	903	-2.86971	0	0	down	protein NEOXANTHIN-DEFICIENT 1
SMil_00011396	1083	2.90858	6.27066e-100	4.62459e-99	up	AAA-ATPase ASD, mitochondrial-like
SMil_00025686	462	-2.93661	1.38377e-81	8.84677e-81	down	PREDICTED: putative disease resistance RPP13-like protein 3
SMil_00026960	606	-1.31302	2.39969e-88	1.62239e-87	down	PREDICTED: kunitz trypsin inhibitor 2
SMil_00018040	1740	1.10266	2.73912e-145	2.646e-144	up	serine/threonine protein phosphatase 2A regulatory subunit B''beta
SMil_00010169	1419	1.36521	0	0	up	CBL-interacting serine/threonine-protein kinase 8
SMil_00003232	678	-1.55666	0	0	down	nuclear transcription factor Y subunit C-4
SMil_00011270	849	-1.41261	1.38745e-14	3.3949e-14	down	AP2-like ethylene-responsive transcription factor At1g16060 isoform X2
SMil_00019690	2262	2.22222	4.44989e-148	4.36038e-147	up	2,3-oxidosqualene cyclase 2
SMil_00003915	1443	2.53402	2.47562e-145	2.39231e-144	up	serine carboxypeptidase-like
SMil_00021305	624	2.10587	1.17087e-41	4.8148e-41	up	probable glycosyltransferase At5g03795
SMil_00020729	426	2.41883	1.56914e-169	1.7205e-168	up	PREDICTED: uncharacterized protein LOC105957890
SMil_00001760	291	-1.36746	1.36442e-39	5.4553e-39	down	PREDICTED: uncharacterized protein LOC105949560
SMil_00025849	210	-1.54901	3.17518e-14	7.67423e-14	down	hypothetical protein
SMil_00006717	681	-1.29624	9.98826e-67	5.53708e-66	down	protein BIG GRAIN 1-like A
SMil_00000110	528	-1.16572	1.53303e-31	5.39696e-31	down	DCC family protein At1g52590, chloroplastic
SMil_00030026	765	1.1674	1.66603e-53	8.00725e-53	up	UDP-glycosyltransferase 91C1
SMil_00019884	390	2.7691	0	0	up	phenylalanine ammonia-lyase
SMil_00022162	2490	1.39184	0	0	up	dynamin-related protein 3A-like
SMil_00015300	1527	2.19071	0	0	up	calcium-dependent protein kinase 33-like
SMil_00021046	1977	1.91708	1.44791e-231	2.02871e-230	up	glutamate receptor 3.2 isoform X2
SMil_00012008	735	1.88435	1.88926e-89	1.28783e-88	up	enoyl-CoA delta isomerase 1, peroxisomal
SMil_00006344	1503	1.9711	0	0	up	cytochrome P450
SMil_00004304	1506	1.37222	4.84667e-211	6.26621e-210	up	transcription factor GTE8
SMil_00011318	1185	1.08968	4.63638e-59	2.36943e-58	up	probable receptor-like protein kinase At5g18500
SMil_00008764	2688	1.31807	8.13653e-139	7.57042e-138	up	probable galactinol--sucrose galactosyltransferase 2
SMil_00027939	702	-2.54115	1.725e-49	7.88769e-49	down	uncharacterized protein LOC105175303
SMil_00013100	1068	1.04368	5.68208e-172	6.30367e-171	up	putative methylesterase 14, chloroplastic
SMil_00028631	1863	1.37984	5.19659e-61	2.7085e-60	up	polyphenol oxidase I, chloroplastic-like
SMil_00017307	984	-1.93788	1.92459e-88	1.3028e-87	down	VQ motif-containing protein 9-like isoform X2
SMil_00015111	288	-2.12632	0	0	down	hypothetical protein M569_13739, partial
SMil_00030448	252	2.61496	1.1361e-20	3.22774e-20	up	hypothetical protein
SMil_00022486	279	-1.3192	3.20551e-18	8.6137e-18	down	Gamma-tubulin isoform 5
SMil_00021054	5265	1.38696	0	0	up	uncharacterized protein LOC105177625 isoform X1
SMil_00015470	1248	-1.87431	1.62626e-31	5.72221e-31	down	putative LRR receptor-like serine/threonine-protein kinase-like
SMil_00017587	1011	-1.53081	0	0	down	bifunctional UDP-glucose 4-epimerase and UDP-xylose 4-epimerase 1-like
SMil_00003549	2475	1.6065	2.38069e-51	1.11475e-50	up	PREDICTED: putative late blight resistance protein homolog R1A-3
SMil_00022208	2346	2.51575	0	0	up	PREDICTED: putative late blight resistance protein homolog R1B-8
SMil_00003426	921	1.24485	0	0	up	phenylcoumaran benzylic ether reductase-like protein
SMil_00014150	789	-2.20892	0	0	down	uncharacterized protein LOC105157064
SMil_00004774	690	-1.56284	1.37911e-45	5.99844e-45	down	endochitinase EP3-like
SMil_00004881	2145	1.42057	1.35888e-113	1.09611e-112	up	uncharacterized protein LOC105175492
SMil_00005244	1266	1.3772	2.33426e-44	9.99979e-44	up	PREDICTED: beta-D-glucosyl crocetin beta-1,6-glucosyltransferase-like
SMil_00026790	501	2.33095	1.0968e-64	5.94256e-64	up	protein ESKIMO 1 isoform X1
SMil_00008877	486	1.91751	2.76746e-195	3.37188e-194	up	unnamed protein product
SMil_00011197	672	-1.02307	8.23013e-59	4.18799e-58	down	basic helix-loop-helix transcription factor
SMil_00020128	1728	1.34546	1.39938e-96	1.00646e-95	up	PREDICTED: probable methyltransferase PMT5
SMil_00022087	639	-1.59196	0	0	down	PREDICTED: uncharacterized protein LOC105977245
SMil_00005862	1407	1.29302	7.15081e-52	3.37207e-51	up	probable glycerol-3-phosphate dehydrogenase [NAD(+)] 1, cytosolic
SMil_00028735	837	4.81136	0	0	up	hypothetical protein MIMGU_mgv1a005366mg
SMil_00009917	1629	4.12074	0	0	up	S-type anion channel SLAH2
SMil_00002961	369	-2.28979	0	0	down	uncharacterized protein LOC105166046
SMil_00008376	1305	1.76618	8.56207e-112	6.83163e-111	up	cytochrome P450
SMil_00007391	492	-1.82205	0	0	down	PREDICTED: DNA-damage-repair/toleration protein DRT100
SMil_00026609	1602	3.24925	0	0	up	cytochrome P450 CYP98A75
SMil_00011712	2103	3.20187	0	0	up	increased DNA methylation 1 isoform X2
SMil_00011280	2169	-1.01192	9.70962e-61	5.0453e-60	down	Carboxyltransferase alpha Subunit
SMil_00001986	264	-1.15968	7.61778e-17	1.98068e-16	down	hypothetical protein TSUD_132800
SMil_00002680	993	1.43111	0	0	up	4-hydroxyphenylpyruvate reductase
SMil_00019970	942	2.70983	0	0	up	PREDICTED: probable 2-oxoglutarate-dependent dioxygenase AOP1
SMil_00014729	369	-1.3383	0	0	down	Ribosomal protein 60S, partial
SMil_00007483	615	-2.55293	5.3366e-34	1.95859e-33	down	transcription factor bHLH150
SMil_00013028	1224	-2.39908	2.982e-149	2.94316e-148	down	protein IQ-DOMAIN 1
SMil_00026292	2622	2.29922	0	0	up	probable alpha,alpha-trehalose-phosphate synthase [UDP-forming] 7
SMil_00026458	828	-1.152	0	0	down	ABC transporter I family member 17
SMil_00026299	555	1.54835	2.60537e-44	1.11472e-43	up	PREDICTED: germin-like protein 5-1
SMil_00011056	1503	-1.16767	3.27971e-80	2.0754e-79	down	protein FIZZY-RELATED 3
SMil_00029154	1179	-1.58985	3.88528e-73	2.30214e-72	down	cytochrome P450 CYP88A52
SMil_00009663	1029	-1.70562	1.84646e-159	1.91964e-158	down	hypothetical protein F511_02046
SMil_00009339	1914	2.07692	3.95171e-269	6.30425e-268	up	hypothetical protein MIMGU_mgv1a024497mg, partial
SMil_00010886	444	-2.44475	0	0	down	photosystem I reaction center V (chloroplast)
SMil_00018124	1029	-1.74566	0	0	down	PREDICTED: flavonol synthase/flavanone 3-hydroxylase-like
SMil_00000682	1590	-1.2077	4.79818e-75	2.89333e-74	down	ribulose-1,5 bisphosphate carboxylase/oxygenase large subunit N-methyltransferase, chloroplastic
SMil_00004826	399	-2.60062	0	0	down	uncharacterized protein LOC105169591
SMil_00021820	795	1.30813	0	0	up	WRKY protein
SMil_00020000	276	-2.02124	5.12071e-123	4.37086e-122	down	basic helix-loop-helix transcription factor
SMil_00016287	402	-1.33332	5.16108e-133	4.64821e-132	down	pleckstrin homology domain-containing protein 1
SMil_00021651	1803	2.02455	0	0	up	wall-associated receptor kinase-like 20
SMil_00016935	591	2.41221	1.03214e-290	1.74129e-289	up	ethylene-responsive transcription factor ERF039
SMil_00001221	483	2.06329	9.75982e-173	1.08628e-171	up	3-ketoacyl-CoA synthase 11
SMil_00005904	1674	1.54472	1.13498e-147	1.11016e-146	up	cytochrome P450
SMil_00002009	372	-1.4715	1.97313e-11	4.37387e-11	down	hypothetical protein MIMGU_mgv1a018824mg, partial
SMil_00021953	1047	1.62982	5.24191e-27	1.70786e-26	up	WAT1-related protein At5g64700
SMil_00005148	447	-1.28212	1.11043e-53	5.34921e-53	down	uncharacterized protein LOC105162870 isoform X2
SMil_00019160	318	1.87078	6.47748e-69	3.68137e-68	up	peptidyl-prolyl cis-trans isomerase FKBP62-like
SMil_00004186	987	-2.67623	1.26698e-244	1.85924e-243	down	probable serine/threonine-protein kinase PBL17
SMil_00030057	822	1.30212	8.94289e-24	2.735e-23	up	U4/U6.U5 tri-snRNP-associated protein 2
SMil_00017055	1011	-1.32063	2.20464e-27	7.23649e-27	down	protein Brevis radix-like 1
SMil_00008385	1335	-1.4447	1.0571e-54	5.15605e-54	down	PREDICTED: phosphatidylinositol 4-phosphate 5-kinase 9-like
SMil_00011246	1251	-1.5003	1.51783e-80	9.63161e-80	down	growth-regulating factor 4-like isoform X1
SMil_00025803	1290	1.57777	3.83739e-28	1.27508e-27	up	putative disease resistance protein RGA3
SMil_00021377	708	-3.06842	9.10994e-215	1.19251e-213	down	large ribosomal RNA subunit accumulation protein YCED homolog 2, chloroplastic
SMil_00008442	816	-3.26712	2.47839e-144	2.38317e-143	down	SQUAMOSA promoter binding protein-like 6, partial
SMil_00005603	618	1.15758	1.21337e-37	4.70916e-37	up	KH domain-containing protein At2g38610
SMil_00010590	525	-1.03629	7.10954e-227	9.78055e-226	down	hypothetical protein B456_011G097500
SMil_00022093	1035	4.13231	1.28417e-175	1.44642e-174	up	probable receptor-like protein kinase At1g11050
SMil_00011003	2514	-1.54617	9.23045e-136	8.43856e-135	down	auxin response factor ARF9
SMil_00006694	2307	1.91547	6.92445e-135	6.30504e-134	up	1-phosphatidylinositol-3-phosphate 5-kinase FAB1A
SMil_00001449	795	-1.39146	1.98882e-92	1.38653e-91	down	hypothetical protein M569_07988, partial
SMil_00020133	2085	1.69145	7.07111e-76	4.28857e-75	up	hypothetical protein MIMGU_mgv1a021755mg, partial
SMil_00004177	5973	-1.40052	0	0	down	callose synthase 3
SMil_00028717	783	1.76038	0	0	up	NAC domain-containing protein 1
SMil_00011481	951	1.07786	4.26504e-39	1.68991e-38	up	IRK-interacting protein
SMil_00007870	3300	1.06243	3.01569e-65	1.64635e-64	up	putative disease resistance protein RGA3
SMil_00002467	1212	-2.19538	6.03155e-65	3.27705e-64	down	probable indole-3-pyruvate monooxygenase YUCCA5
SMil_00008067	2265	1.21659	9.35415e-208	1.19299e-206	up	uncharacterized protein LOC105160290 isoform X2
SMil_00002502	282	2.65505	1.09702e-39	4.39258e-39	up	heavy metal-associated isoprenylated plant protein 32
SMil_00006955	210	-2.4433	6.9369e-16	1.75905e-15	down	uncharacterized protein LOC105177438
SMil_00019907	633	-1.66182	1.39074e-48	6.28237e-48	down	basic helix-loop-helix transcription factor
SMil_00027835	864	-2.40593	0	0	down	Nucleotide-diphospho-sugar transferases superfamily protein
SMil_00029484	258	-1.25209	7.74331e-09	1.56085e-08	down	Stearoyl-ACP Desaturase
SMil_00002611	318	-2.43649	0	0	down	hypothetical protein GLYMA_19G232400
SMil_00010165	930	-1.3252	3.28699e-61	1.7178e-60	down	PREDICTED: syntaxin-related protein KNOLLE
SMil_00008420	501	-1.25327	1.47454e-09	3.05548e-09	down	PREDICTED: uncharacterized protein LOC105976695
SMil_00005312	456	-2.60631	3.90541e-33	1.4128e-32	down	uncharacterized protein LOC105171332
SMil_00009956	1107	2.55641	1.45528e-240	2.10611e-239	up	hypothetical protein MIMGU_mgv1a006191mg
SMil_00018004	1023	-1.43816	2.47045e-30	8.51794e-30	down	formimidoyltransferase-cyclodeaminase-like
SMil_00000704	1329	1.26781	0	0	up	CBL-interacting serine/threonine-protein kinase 11
SMil_00027676	177	-1.63832	9.06378e-06	1.5813e-05	down	hypothetical protein
SMil_00028240	462	-1.15407	6.15802e-117	5.07986e-116	down	uncharacterized protein LOC105162899
SMil_00022122	3372	1.57252	7.49263e-69	4.25654e-68	up	biorientation of chromosomes in cell division protein 1-like 1
SMil_00028361	342	-1.09367	1.25545e-11	2.80176e-11	down	PREDICTED: uncharacterized protein LOC105969273
SMil_00019130	849	1.48163	3.7244e-42	1.54129e-41	up	hypothetical protein
SMil_00004641	843	-2.00571	2.35591e-96	1.69174e-95	down	uncharacterized protein LOC105175489
SMil_00023364	831	1.24633	1.27254e-48	5.75035e-48	up	NADP-dependent malic enzyme-like isoform X1
SMil_00003307	2073	-1.42346	3.02779e-61	1.58355e-60	down	probable glutamate carboxypeptidase AMP1
SMil_00012102	2349	1.15229	1.50002e-53	7.21701e-53	up	PREDICTED: putative late blight resistance protein homolog R1A-3
SMil_00012254	231	1.54981	8.4638e-37	3.24014e-36	up	PREDICTED: MADS-box transcription factor 23-like isoform X1
SMil_00015019	1290	1.28878	0	0	up	F-box/kelch-repeat protein SKIP11-like isoform X1
SMil_00021312	327	-1.70864	5.43845e-159	5.64325e-158	down	methionine gamma-lyase
SMil_00014127	1008	-2.18006	0	0	down	LOW QUALITY PROTEIN: uncharacterized protein LOC105164253
SMil_00001204	906	-1.84345	0	0	down	thioredoxin-like protein CDSP32, chloroplastic
SMil_00023784	1833	1.81484	6.76923e-171	7.48236e-170	up	F-box/LRR-repeat protein 15-like isoform X1
SMil_00029175	309	-1.84511	1.22686e-19	3.40786e-19	down	PREDICTED: beta-D-glucosyl crocetin beta-1,6-glucosyltransferase-like
SMil_00005340	810	-1.13942	2.35342e-24	7.26835e-24	down	uncharacterized protein At5g19025-like
SMil_00007917	825	-1.1907	4.71135e-44	2.00853e-43	down	peroxisomal membrane protein 11C
SMil_00003533	948	-1.19343	0	0	down	reticulon-like protein B2
SMil_00002185	2154	1.61171	1.99333e-230	2.77722e-229	up	mitogen-activated protein kinase 7
SMil_00008898	492	-2.61437	0	0	down	glycine cleavage system H protein 3, mitochondrial-like
SMil_00024182	1368	-2.23833	5.31187e-114	4.29994e-113	down	omega-hydroxypalmitate O-feruloyl transferase
SMil_00029744	1617	1.60876	1.52427e-100	1.12811e-99	up	berberine bridge enzyme-like 18
SMil_00007476	891	-1.15392	9.52587e-144	9.1213e-143	down	PREDICTED: chorismate synthase 1, chloroplastic
SMil_00014594	369	-1.63338	2.42959e-31	8.52467e-31	down	hypothetical protein
SMil_00004736	1914	1.12021	2.98554e-111	2.37105e-110	up	probable tRNA (guanine(26)-N(2))-dimethyltransferase 2 isoform X1
SMil_00004669	6897	1.21453	1.5162e-232	2.13095e-231	up	mediator of RNA polymerase II transcription subunit 12 isoform X1
SMil_00001503	783	-1.09966	6.50069e-113	5.22199e-112	down	hypothetical protein MIMGU_mgv1a011346mg
SMil_00001332	1065	2.80462	4.3381e-116	3.55813e-115	up	cysteine protease XCP2
SMil_00006099	687	-1.98618	0	0	down	uncharacterized protein LOC105170479
SMil_00024864	1074	-2.08519	3.21941e-62	1.69809e-61	down	myb-related protein 2 isoform X2
SMil_00027062	864	-1.31789	3.55774e-264	5.56508e-263	down	PREDICTED: serine acetyltransferase 3, mitochondrial-like
SMil_00020813	291	-2.14957	1.49017e-11	3.31689e-11	down	PREDICTED: protein-L-isoaspartate O-methyltransferase 1
SMil_00009904	825	2.15809	2.16498e-176	2.4476e-175	up	PREDICTED: acid phosphatase 1-like isoform X2
SMil_00014080	717	1.42238	2.00949e-20	5.67955e-20	up	fasciclin-like arabinogalactan protein 12
SMil_00024667	993	1.54867	0	0	up	putative aconitate hydratase, cytoplasmic
SMil_00000872	627	-1.41261	2.66883e-79	1.67639e-78	down	deSI-like protein At4g17486
SMil_00019103	894	2.21438	0	0	up	methylecgonone reductase-like
SMil_00009338	225	1.21966	8.01517e-36	3.02803e-35	up	probable inactive protein kinase At3g63330 isoform X3
SMil_00005751	663	-1.45151	5.54459e-51	2.58249e-50	down	mitotic spindle checkpoint protein MAD2
SMil_00003483	1899	-2.46242	1.60576e-119	1.34371e-118	down	inactive protein kinase SELMODRAFT_444075
SMil_00024799	738	1.86119	0	0	up	allene oxide cyclase
SMil_00008602	441	-1.48354	0	0	down	60S ribosomal protein L26-1
SMil_00007386	1647	-1.72935	2.97805e-46	1.30571e-45	down	GDSL esterase/lipase At5g03980-like
SMil_00023682	633	-2.52969	4.90192e-27	1.59747e-26	down	uncharacterized protein LOC105155205
SMil_00008858	411	-1.5028	8.9452e-17	2.32095e-16	down	hypothetical protein
SMil_00011215	177	-4.4433	2.3551e-17	6.20565e-17	down	hypothetical protein
SMil_00025253	348	-1.64328	2.20859e-23	6.69595e-23	down	pentatricopeptide repeat-containing protein At2g36730 isoform X1
SMil_00017091	2889	1.62548	0	0	up	PREDICTED: membrane protein of ER body-like protein isoform X2
SMil_00012153	1017	1.79601	1.4851e-34	5.50307e-34	up	uncharacterized protein LOC105164926
SMil_00003962	1284	1.7477	2.70786e-32	9.65878e-32	up	hypothetical protein MIMGU_mgv1a020365mg
SMil_00007943	1395	1.52349	2.21701e-161	2.32169e-160	up	uncharacterized protein LOC105173735
SMil_00012818	198	-2.4433	3.51879e-30	1.21004e-29	down	7-deoxyloganetic acid glucosyltransferase-like
SMil_00027488	618	-1.22064	2.80137e-38	1.09753e-37	down	uncharacterized protein LOC105166453
SMil_00028104	543	-1.15009	1.45504e-11	3.2395e-11	down	hypothetical protein
SMil_00016374	1335	3.10814	0	0	up	IAA-amino acid hydrolase ILR1-like 4
SMil_00028175	429	4.1692	1.42567e-73	8.47511e-73	up	UPF0481 protein At3g47200
SMil_00010909	1008	-1.03627	1.63393e-59	8.39742e-59	down	protein TRANSPORT INHIBITOR RESPONSE 1-like
SMil_00002398	978	-1.40601	6.57159e-38	2.56141e-37	down	transcription termination factor MTERF6, chloroplastic/mitochondrial
SMil_00001956	1335	1.08554	1.26492e-115	1.03531e-114	up	UPF0481 protein At3g47200
SMil_00005399	7260	1.29136	4.86431e-222	6.55624e-221	up	PREDICTED: piezo-type mechanosensitive ion channel homolog isoform X2
SMil_00011291	615	-3.9233	5.11065e-307	9.02969e-306	down	hypothetical protein MIMGU_mgv1a020204mg, partial
SMil_00003149	543	-1.38493	2.06523e-27	6.78379e-27	down	subtilisin-like protease SBT1.9
SMil_00026476	1230	1.8123	3.02709e-39	1.2029e-38	up	PREDICTED: serine carboxypeptidase-like 18
SMil_00024591	705	-3.91989	4.17052e-83	2.69985e-82	down	CRT binding factor 3
SMil_00030204	1998	-1.39666	2.03794e-83	1.32337e-82	down	RNA-dependent RNA polymerase 2
SMil_00010354	2100	1.03221	8.305e-178	9.42823e-177	up	OBERON-like protein
SMil_00025768	597	-2.15589	0	0	down	uncharacterized protein LOC105161804
SMil_00009155	888	-1.54364	1.77112e-255	2.69021e-254	down	WRKY protein
SMil_00028639	1005	-4.48129	0	0	down	zinc finger protein CONSTANS-LIKE 3
SMil_00017901	603	-2.86006	4.99958e-43	2.10184e-42	down	hypothetical protein
SMil_00007086	732	-1.38608	6.68208e-216	8.79339e-215	down	ATP synthase delta chain, chloroplastic
SMil_00027920	528	-1.16482	5.89806e-21	1.68587e-20	down	PREDICTED: uncharacterized protein LOC105951396
SMil_00018965	219	3.22	0	0	up	protein PIN-LIKES 7 isoform X1
SMil_00009012	1071	3.00869	0	0	up	protein DMR6-LIKE OXYGENASE 1
SMil_00015253	1488	1.19107	1.38014e-73	8.20622e-73	up	membrane protein YCF1
SMil_00022505	1266	1.41425	3.42024e-200	4.24882e-199	up	hypothetical protein MIMGU_mgv1a006731mg
SMil_00012177	1089	2.09755	0	0	up	PREDICTED: S-adenosylmethionine synthase 3
SMil_00015702	873	-2.32332	0	0	down	hydroxyphenylpyruvate dioxygenase
SMil_00006039	978	-1.11781	2.36609e-115	1.93196e-114	down	LOW QUALITY PROTEIN: trihelix transcription factor ASR3
SMil_00000932	1509	5.80082	0	0	up	O-glucosyltransferase rumi homolog isoform X1
SMil_00012097	1818	1.2111	0	0	up	protein NRT1/ PTR FAMILY 3.1-like isoform X1
SMil_00014055	390	-1.81235	9.40862e-138	8.69469e-137	down	hypothetical protein PHAVU_006G191800g
SMil_00017193	912	-2.09577	1.29464e-47	5.77845e-47	down	hypothetical protein
SMil_00007589	915	-1.67503	0	0	down	phospholipid hydroperoxide glutathione peroxidase 1, chloroplastic
SMil_00003301	915	-2.10227	2.79798e-29	9.4701e-29	down	ethylene-responsive transcription factor ERF086
SMil_00026315	597	1.74961	1.52697e-28	5.10611e-28	up	dirigent protein 21-like
SMil_00021155	507	-1.4525	3.88344e-44	1.65765e-43	down	kinesin-like protein KIN-13B
SMil_00022777	1368	4.78561	0	0	up	protein TIFY 10B-like
SMil_00003997	2910	2.16438	0	0	up	non-lysosomal glucosylceramidase
SMil_00000871	882	2.44219	0	0	up	uncharacterized protein LOC105156865
SMil_00007616	2499	1.33501	2.96209e-242	4.31425e-241	up	chloride channel protein CLC-d isoform X2
SMil_00019670	630	-1.34443	2.12005e-149	2.09471e-148	down	PREDICTED: acyl-coenzyme A thioesterase 13
SMil_00012428	333	-1.14957	2.40014e-12	5.48419e-12	down	hypothetical protein
SMil_00023178	981	1.44209	0	0	up	uncharacterized WD repeat-containing protein C2A9.03 isoform X1
SMil_00023728	831	-1.774	4.52988e-152	4.52656e-151	down	PREDICTED: protein trichome birefringence-like 19
SMil_00021212	783	-1.24724	1.48221e-56	7.37321e-56	down	probable protein phosphatase 2C 25
SMil_00004066	777	1.30613	6.08329e-24	1.86652e-23	up	uncharacterized protein LOC105174856
SMil_00026938	672	-1.58184	1.66467e-131	1.48648e-130	down	PREDICTED: protein SYM1
SMil_00010377	1335	1.62692	0	0	up	PREDICTED: 3-dehydroquinate synthase, chloroplastic
SMil_00013512	1491	2.00821	2.70728e-266	4.26905e-265	up	receptor like protein kinase S.2
SMil_00001625	1605	1.15006	0	0	up	importin subunit alpha-1
SMil_00013144	1485	1.73162	1.20259e-82	7.75207e-82	up	5'-3' exoribonuclease 4
SMil_00000731	1119	-1.10313	1.18106e-35	4.44835e-35	down	uncharacterized protein LOC110011514
SMil_00004501	1497	3.14911	8.98383e-160	9.36131e-159	up	cytochrome P450 CYP71AT85
SMil_00003495	927	-2.08531	0	0	down	photosystem I chlorophyll a/b-binding protein 6, chloroplastic
SMil_00024202	3789	3.13206	0	0	up	putative E3 ubiquitin-protein ligase LIN
SMil_00014890	1023	1.00844	1.98812e-39	7.92345e-39	up	xyloglucan endotransglucosylase/hydrolase protein 24
SMil_00027949	1047	2.03229	1.87972e-223	2.54233e-222	up	PREDICTED: protein NUCLEAR FUSION DEFECTIVE 4-like
SMil_00001670	603	1.14484	6.44085e-46	2.81265e-45	up	dirigent protein 21
SMil_00003776	375	-1.25273	0	0	down	60S acidic ribosomal protein P3-like
SMil_00009970	1587	3.12118	0	0	up	amino acid permease 3-like
SMil_00016786	3990	1.41702	5.10279e-297	8.77706e-296	up	helicase-like transcription factor CHR28 isoform X1
SMil_00020745	1638	1.77893	9.34616e-185	1.09192e-183	up	serine/threonine-protein kinase EDR1-like isoform X2
SMil_00006718	339	-2.83137	0	0	down	uncharacterized protein LOC110012835
SMil_00021184	999	1.51018	4.12026e-26	1.32096e-25	up	protein DMR6-LIKE OXYGENASE 1
SMil_00021502	2766	1.03689	3.5379e-229	4.91666e-228	up	nodulation receptor kinase
SMil_00021203	813	-1.68723	5.58008e-69	3.17267e-68	down	PREDICTED: xyloglucan endotransglucosylase/hydrolase 2
SMil_00004970	1158	3.16344	5.33705e-178	6.06645e-177	up	acyltransferase ACT5
SMil_00030059	1053	1.57592	0	0	up	glutamine synthetase cytosolic isozyme
SMil_00013093	384	1.04683	3.02099e-06	5.41795e-06	up	PREDICTED: cation-chloride cotransporter 1 isoform X1
SMil_00021732	4980	2.41892	0	0	up	hypothetical protein MIMGU_mgv1a023735mg, partial
SMil_00023063	492	-2.16342	0	0	down	uncharacterized protein LOC105177716
SMil_00021057	630	-1.27991	1.72295e-18	4.6592e-18	down	RING-H2 finger protein ATL39
SMil_00004251	300	2.33122	5.79505e-153	5.81209e-152	up	uncharacterized protein LOC105174061
SMil_00021371	312	3.30298	1.77639e-138	1.64886e-137	up	allergen
SMil_00004197	849	1.01711	3.62288e-24	1.11624e-23	up	PREDICTED: syntaxin-22
SMil_00000085	612	-1.31473	1.20507e-52	5.72823e-52	down	LOW QUALITY PROTEIN: LOB domain-containing protein 38-like
SMil_00022015	1074	-1.29687	2.87898e-51	1.34645e-50	down	O-methyltransferase
SMil_00006046	1137	2.81421	6.32819e-53	3.01543e-52	up	cytochrome P450 CYP72A219-like
SMil_00024259	594	-1.92718	5.94384e-19	1.62424e-18	down	hypothetical protein
SMil_00010665	1446	1.67819	0	0	up	cinnamyl alcohol dehydrogenase 1
SMil_00003054	2574	-1.55022	2.3557e-56	1.16864e-55	down	probable alpha,alpha-trehalose-phosphate synthase [UDP-forming] 11
SMil_00025583	456	2.00655	1.15918e-29	3.9533e-29	up	uncharacterized protein LOC105177636
SMil_00008328	1350	-1.64946	0	0	down	protein indeterminate-domain 9
SMil_00014650	1023	2.94095	5.72656e-45	2.4695e-44	up	hypothetical protein MIMGU_mgv1a018259mg, partial
SMil_00017654	759	-1.63595	2.78463e-181	3.20256e-180	down	cyclin-dependent kinase B
SMil_00022979	474	-2.45298	6.9199e-108	5.3782e-107	down	PREDICTED: ethylene-responsive transcription factor ERF017-like
SMil_00016434	1590	-1.4333	1.21995e-58	6.19745e-58	down	uncharacterized protein LOC105161116
SMil_00028915	690	2.49232	0	0	up	PREDICTED: putative glutathione-specific gamma-glutamylcyclotransferase 2
SMil_00022966	552	-1.26635	1.79397e-126	1.56256e-125	down	unnamed protein product
SMil_00021274	2634	4.08666	0	0	up	laccase-15-like
SMil_00003430	927	2.21457	1.02158e-147	9.99955e-147	up	isoflavone reductase-like protein
SMil_00021079	1839	-1.29267	1.2474e-154	1.25894e-153	down	probable methyltransferase PMT9
SMil_00003173	1518	-3.12508	1.50129e-114	1.21999e-113	down	ammonium transporter 1 member 2-like
SMil_00017058	1170	-1.18306	1.25688e-68	7.12251e-68	down	uncharacterized protein LOC105173029
SMil_00008639	1356	-1.95167	1.4112e-98	1.02962e-97	down	protein REVEILLE 1
SMil_00019910	1488	-1.1931	1.71712e-127	1.50331e-126	down	sugar transporter ERD6-like 7
SMil_00028019	1419	-1.89083	3.40574e-184	3.97215e-183	down	sucrose transport protein SUC2
SMil_00021730	4209	2.51699	2.1124e-254	3.19614e-253	up	PREDICTED: uncharacterized protein LOC105962815 isoform X3
SMil_00023918	480	-1.46066	1.51847e-306	2.67424e-305	down	PREDICTED: 18.2 kDa class I heat shock protein-like
SMil_00017313	204	-1.24256	2.56862e-14	6.23417e-14	down	hypothetical protein
SMil_00014783	3204	1.42513	1.49111e-144	1.43584e-143	up	probable ubiquitin-conjugating enzyme E2 23
SMil_00023623	465	-2.48521	1.91544e-22	5.6834e-22	down	hypothetical protein
SMil_00016425	825	-2.18949	0	0	down	probable strigolactone esterase DAD2
SMil_00011761	657	-1.17907	1.92915e-33	7.01698e-33	down	nifU-like protein 3, chloroplastic
SMil_00005052	996	-1.39087	3.50306e-157	3.58722e-156	down	uncharacterized protein LOC105173480
SMil_00014962	1596	-1.4479	3.51305e-76	2.13777e-75	down	protein NRT1/ PTR FAMILY 5.6
SMil_00029259	720	2.21532	0	0	up	homeobox-leucine zipper protein HAT5-like
SMil_00027754	849	-1.15739	6.80926e-45	2.93454e-44	down	basic helix-loop-helix transcription factor
SMil_00023863	1050	2.46135	0	0	up	probable amino acid permease 7 isoform X2
SMil_00008455	228	-1.80342	2.5977e-12	5.93163e-12	down	hypothetical protein
SMil_00018506	774	-1.92438	3.51326e-22	1.0359e-21	down	cytokinin riboside 5'-monophosphate phosphoribohydrolase LOG3
SMil_00017290	972	1.62023	0	0	up	peroxidase 51
SMil_00016948	675	1.57505	2.04999e-76	1.25025e-75	up	BAG-associated GRAM protein 1 isoform X1
SMil_00015214	1206	2.69698	8.73201e-48	3.90827e-47	up	aluminum-activated malate transporter 8-like
SMil_00005526	876	2.80568	0	0	up	PREDICTED: phosphoenolpyruvate carboxylase kinase 1-like
SMil_00004899	1308	-1.43347	4.44284e-144	4.26763e-143	down	BTB/POZ domain-containing protein At3g19850 isoform X1
SMil_00018521	1125	-2.03996	1.45094e-94	1.02916e-93	down	PREDICTED: uncharacterized protein LOC105974390
SMil_00023846	1284	3.43753	0	0	up	PREDICTED: vacuole membrane protein KMS1
SMil_00015103	3315	1.72502	0	0	up	calmodulin-binding transcription activator 1-like
SMil_00003615	744	2.12079	3.15765e-55	1.54818e-54	up	fluoride export protein 2
SMil_00010047	1599	1.40099	1.4423e-36	5.50445e-36	up	receptor protein kinase-like protein ZAR1
SMil_00004633	1848	-1.12974	1.01333e-109	7.97107e-109	down	2-isopropylmalate synthase A-like
SMil_00009705	1191	1.11438	3.75382e-56	1.85784e-55	up	RecName: Full=Pelargonidin 3-O-(6-caffeoylglucoside) 5-O-(6-O-malonylglucoside) 4'''-malonyltransferase; AltName: Full=Anthocyanin 5-O-glucoside-4'''-O-malonyltransferase 2; Short=Ss5MaT2
SMil_00024503	897	-1.82143	2.26734e-142	2.1529e-141	down	protein SEH1
SMil_00011704	1251	1.37521	0	0	up	basic helix-loop-helix transcription factor
SMil_00003139	1554	1.51701	9.02314e-141	8.4997e-140	up	probable cyclic nucleotide-gated ion channel 20, chloroplastic isoform X1
SMil_00015983	1194	4.44893	0	0	up	BTB/POZ and TAZ domain-containing protein 1 isoform X1
SMil_00008256	939	-1.02353	1.3135e-42	5.47728e-42	down	protein IRREGULAR XYLEM 15-like
SMil_00022706	300	-1.01097	7.74054e-43	3.24166e-42	down	uncharacterized protein LOC105168419
SMil_00011443	1635	1.34864	0	0	up	PREDICTED: 4-coumarate--CoA ligase-like 9
SMil_00020073	1395	-1.48895	1.44274e-118	1.20104e-117	down	2-alkenal reductase (NADP(+)-dependent)
SMil_00004515	2538	1.9266	0	0	up	uncharacterized protein LOC105172566 isoform X1
SMil_00021193	1323	1.01739	2.28667e-126	1.98917e-125	up	UDP-glucuronate 4-epimerase 3
SMil_00012117	915	-1.42419	2.12138e-30	7.31991e-30	down	uncharacterized protein LOC105170631
SMil_00008125	795	-1.12802	3.04381e-24	9.38781e-24	down	dehydrodolichyl diphosphate synthase 6-like
SMil_00017790	183	-1.05139	0	0	down	PREDICTED: 60S ribosomal protein L29-1
SMil_00014339	1431	-1.24262	1.57539e-26	5.09261e-26	down	hypothetical protein F511_05511
SMil_00009536	1239	-1.21743	1.63713e-46	7.20339e-46	down	reticulon-like protein B17 isoform X2
SMil_00019905	1410	2.4352	1.98185e-254	3.00027e-253	up	selenium binding family protein
SMil_00003611	1395	2.42719	0	0	up	sulfite exporter TauE/SafE family protein 4
SMil_00016206	843	1.42211	1.32861e-274	2.15484e-273	up	aquaporin PIP2-4-like
SMil_00030471	426	-3.35323	2.7854e-83	1.80617e-82	down	hypothetical protein MIMGU_mgv1a025895mg, partial
SMil_00028159	1005	4.27203	0	0	up	uncharacterized protein LOC105174459 isoform X2
SMil_00005620	1002	-4.11178	3.06377e-272	4.93678e-271	down	uncharacterized protein LOC105169831
SMil_00012443	1293	2.23746	0	0	up	serine/threonine-protein kinase MHK
SMil_00023534	933	-1.30992	2.14957e-38	8.43624e-38	down	uncharacterized protein LOC105157747
SMil_00028051	570	2.28213	5.54969e-65	3.01916e-64	up	lignin-forming anionic peroxidase
SMil_00029996	249	-1.0426	2.85958e-29	9.67498e-29	down	PREDICTED: calmodulin-like protein 3
SMil_00030075	651	1.83185	9.70122e-56	4.78484e-55	up	PREDICTED: WAT1-related protein At1g43650-like isoform X1
SMil_00011663	2607	1.6024	6.75487e-99	4.94559e-98	up	uncharacterized protein LOC105170911
SMil_00011147	1014	2.53667	0	0	up	PREDICTED: chaperone protein dnaJ 10-like
SMil_00021295	600	-1.02093	5.24217e-13	1.22301e-12	down	aspartyl protease family protein 2
SMil_00020754	648	1.34196	5.30964e-72	3.11767e-71	up	N-terminal acetyltransferase A complex auxiliary subunit NAA15
SMil_00020682	1287	-1.43696	1.68145e-29	5.71802e-29	down	polygalacturonase 1 beta-like protein 3
SMil_00003188	1392	-1.25601	5.16656e-116	4.23509e-115	down	cytochrome P450 CYP85A1
SMil_00006180	594	-1.55198	5.87098e-235	8.31138e-234	down	50S ribosomal protein L17, chloroplastic
SMil_00019150	2148	1.58536	2.04256e-202	2.56072e-201	up	CSC1-like protein HYP1 isoform X1
SMil_00006605	1476	-1.9311	1.78731e-109	1.4019e-108	down	ultraviolet-B receptor UVR8-like isoform X2
SMil_00019991	1083	-1.61526	2.10067e-124	1.81005e-123	down	uncharacterized protein LOC105177445 isoform X1
SMil_00010434	720	-2.3183	1.49282e-72	8.79382e-72	down	uncharacterized protein LOC105155375
SMil_00007579	897	2.88979	0	0	up	protein SPEAR1
SMil_00007649	447	-6.08079	0	0	down	uncharacterized protein LOC105162036
SMil_00025704	1296	1.85854	0	0	up	PREDICTED: probable sodium-coupled neutral amino acid transporter 6
SMil_00003823	537	-1.50918	5.82447e-60	3.00249e-59	down	serotonin N-acetyltransferase 2, chloroplastic
SMil_00025036	369	-1.21962	3.61827e-09	7.37716e-09	down	protein IWS1 homolog 1
SMil_00014104	1020	-1.50587	1.89239e-26	6.11084e-26	down	uncharacterized protein LOC105177171 isoform X1
SMil_00015946	2718	1.91937	0	0	up	myosin-binding protein 3 isoform X1
SMil_00027034	1479	1.04974	3.56221e-21	1.02281e-20	up	PREDICTED: putative late blight resistance protein homolog R1A-10 isoform X2
SMil_00013275	1494	-1.89745	3.85316e-82	2.47153e-81	down	serine carboxypeptidase-like 20
SMil_00022262	1842	-1.21069	2.93897e-43	1.23995e-42	down	uncharacterized protein LOC105161373 isoform X1
SMil_00008804	2133	-1.24614	5.78471e-52	2.72881e-51	down	sn1-specific diacylglycerol lipase beta isoform X1
SMil_00005774	4845	1.97595	0	0	up	PREDICTED: ABC transporter G family member 39
SMil_00016741	1167	5.02702	4.88995e-72	2.8731e-71	up	uncharacterized protein LOC105175473
SMil_00002987	873	-2.12053	1.0853e-251	1.62765e-250	down	homeobox-leucine zipper protein HAT4-like
SMil_00029576	879	-1.21622	2.22319e-20	6.27442e-20	down	SMLII
SMil_00024087	567	-1.50847	6.76582e-251	1.01413e-249	down	PREDICTED: 50S ribosomal protein L24, chloroplastic
SMil_00019199	1320	1.31901	1.17995e-138	1.09673e-137	up	protein DETOXIFICATION 21-like isoform X2
SMil_00025220	654	-4.40204	8.41936e-108	6.53986e-107	down	peroxisomal membrane protein 11B
SMil_00000710	255	1.9941	3.90045e-31	1.36451e-30	up	telomere repeat-binding protein 2-like
SMil_00021021	1416	-3.68927	6.38259e-132	5.70875e-131	down	UDP-glycosyltransferase 83A1-like
SMil_00010071	489	-1.67155	1.23446e-43	5.22839e-43	down	uncharacterized protein LOC105174904
SMil_00013346	708	-1.07519	3.70027e-61	1.93156e-60	down	PREDICTED: HD domain-containing protein 2
SMil_00028262	741	-1.71757	0	0	down	ubiquitin-40S ribosomal protein S27a
SMil_00006894	519	-3.19718	4.82471e-177	5.4636e-176	down	PREDICTED: uncharacterized protein At3g17950
SMil_00010831	1716	-2.24379	5.51457e-103	4.15e-102	down	putative late blight resistance protein homolog R1B-16 isoform X1
SMil_00007555	3774	1.28845	2.73041e-61	1.42884e-60	up	uncharacterized protein LOC105158042 isoform X1
SMil_00023641	1374	-1.31674	1.3017e-23	3.96896e-23	down	protein ENDOSPERM DEFECTIVE 1-like
SMil_00001963	321	-1.1691	5.61102e-67	3.12003e-66	down	ras-related protein RABD2a
SMil_00016043	420	-3.33697	5.3733e-62	2.82925e-61	down	late embryogenesis abundant protein 18-like
SMil_00014015	1353	2.16149	0	0	up	protein DOWNY MILDEW RESISTANCE 6-like
SMil_00022446	1023	3.26873	2.13686e-182	2.47006e-181	up	protein DMR6-LIKE OXYGENASE 2
SMil_00001891	453	-1.12429	5.08711e-07	9.48834e-07	down	hypothetical protein
SMil_00012047	1761	2.14437	1.65723e-140	1.55787e-139	up	Dicer-like protein 2
SMil_00002934	1275	2.46759	3.32014e-49	1.51208e-48	up	uncharacterized protein LOC105177224
SMil_00001013	414	-2.57237	0	0	down	thiosulfate sulfurtransferase 16, chloroplastic
SMil_00003849	687	-1.60857	5.26458e-52	2.48516e-51	down	hypothetical protein MIMGU_mgv1a001047mg
SMil_00003462	3927	1.49552	0	0	up	PREDICTED: phosphatidylinositol 4-kinase beta 1-like
SMil_00004894	411	-1.13134	1.19959e-19	3.33313e-19	down	uncharacterized protein LOC105166841
SMil_00013186	1071	-1.03164	9.8683e-97	7.10497e-96	down	PREDICTED: thaumatin-like protein 1b isoform X1
SMil_00002760	1053	1.31242	0	0	up	PREDICTED: heptahelical transmembrane protein 2
SMil_00001706	429	-1.625	2.96518e-109	2.32309e-108	down	PREDICTED: protein TRIGALACTOSYLDIACYLGLYCEROL 5, chloroplastic isoform X2
SMil_00018063	1548	1.18412	2.44101e-67	1.36624e-66	up	ubiquitin carboxyl-terminal hydrolase 12 isoform X7
SMil_00001712	1182	1.28768	1.17917e-202	1.48034e-201	up	PREDICTED: RNA-binding protein 38 isoform X1
SMil_00021780	645	3.18605	5.11761e-115	4.16742e-114	up	pectinesterase inhibitor 10-like
SMil_00029420	318	1.19588	1.34797e-56	6.71402e-56	up	hypothetical protein
SMil_00004481	861	-1.15423	7.00455e-48	3.13818e-47	down	uncharacterized protein LOC105157190 isoform X1
SMil_00003052	1536	1.15454	1.07333e-68	6.0874e-68	up	serine carboxypeptidase 24
SMil_00020388	2304	-1.16846	1.42535e-64	7.71347e-64	down	receptor-like protein kinase FERONIA
SMil_00025189	5256	1.3587	1.67953e-259	2.58418e-258	up	sister chromatid cohesion protein PDS5 homolog B isoform X1
SMil_00009313	864	-1.1924	0	0	down	hypothetical protein F511_09564
SMil_00009442	1794	1.23899	0	0	up	two-component response regulator-like APRR3
SMil_00018621	936	-1.36349	9.66546e-137	8.85703e-136	down	probable E3 ubiquitin-protein ligase LOG2
SMil_00000042	2172	-1.11108	1.72062e-55	8.4589e-55	down	PREDICTED: chloride channel protein CLC-e-like
SMil_00001029	1404	3.15105	0	0	up	PREDICTED: 5'-adenylylsulfate reductase 3, chloroplastic-like isoform X2
SMil_00002372	1167	1.7682	0	0	up	PREDICTED: uncharacterized protein LOC105972722
SMil_00002207	1593	-1.58698	5.63509e-217	7.44793e-216	down	heparanase-like protein 2 isoform X1
SMil_00028149	594	-1.56083	9.02855e-81	5.73856e-80	down	hypothetical protein
SMil_00000658	669	-1.95088	1.34725e-111	1.07371e-110	down	proline synthase co-transcribed bacterial homolog protein-like
SMil_00014854	894	-2.82351	0	0	down	peptidyl-prolyl cis-trans isomerase CYP26-2, chloroplastic
SMil_00012480	2157	1.19024	9.64206e-149	9.47875e-148	up	uncharacterized protein LOC105157598 isoform X1
SMil_00016295	765	1.65447	1.02774e-185	1.20692e-184	up	VHS domain-containing protein At3g16270
SMil_00012366	495	3.409	2.20953e-77	1.36156e-76	up	GDSL esterase/lipase At1g74460
SMil_00013022	699	3.51471	0	0	up	hypothetical protein F511_02759
SMil_00003730	396	-1.16177	1.41287e-36	5.39289e-36	down	mediator of RNA polymerase II transcription subunit 31-like
SMil_00012245	450	-3.19272	0	0	down	PREDICTED: NAD(P)H-quinone oxidoreductase subunit M, chloroplastic
SMil_00013434	582	2.62119	0	0	up	protein LURP-one-related 5-like
SMil_00020985	681	-2.26494	0	0	down	photosystem I reaction center subunit XI, chloroplastic
SMil_00014744	2019	1.77689	0	0	up	putative 7-deoxyloganetic acid-O-glucosyl transferase 1
SMil_00021306	1011	1.17986	9.20712e-32	3.25476e-31	up	probable glycosyltransferase At5g03795
SMil_00020477	690	-3.31933	0	0	down	PREDICTED: protein N-lysine methyltransferase METTL21A-like
SMil_00013965	432	-1.60845	2.21125e-19	6.10555e-19	down	receptor-like serine/threonine-protein kinase At2g45590
SMil_00026346	1713	2.98033	0	0	up	polyphenol oxidase I, chloroplastic
SMil_00020106	1272	-1.78739	0	0	down	PREDICTED: uncharacterized protein LOC105952586
SMil_00007881	537	-1.95437	1.13412e-51	5.33426e-51	down	PREDICTED: 21 kDa protein
SMil_00001580	651	-1.29103	2.02568e-15	5.07631e-15	down	PREDICTED: geranylgeranyl diphosphate reductase, chloroplastic-like
SMil_00015047	507	1.56113	1.17252e-37	4.55126e-37	up	uncharacterized protein LOC105166838
SMil_00008309	615	-2.06966	0	0	down	CBS domain-containing protein CBSX3, mitochondrial-like
SMil_00007421	846	-1.02827	4.61896e-16	1.17608e-15	down	hypothetical protein
SMil_00006585	1182	-3.22872	0	0	down	uncharacterized protein LOC105158531
SMil_00025727	3186	-1.05231	1.46772e-242	2.13885e-241	down	NF-X1-type zinc finger protein NFXL1
SMil_00009859	684	3.31155	0	0	up	galactinol synthase 3
SMil_00009025	546	-1.39325	8.16931e-84	5.3239e-83	down	PREDICTED: protein YLS3-like
SMil_00012730	732	-1.02444	7.05648e-17	1.83719e-16	down	phosphatidylinositol N-acetylglucosaminyltransferase subunit A
SMil_00008151	720	-1.23463	4.87352e-262	7.57979e-261	down	PREDICTED: homeobox-leucine zipper protein ATHB-6-like
SMil_00026871	576	1.49331	1.50379e-30	5.20402e-30	up	hypothetical protein F511_30779
SMil_00005108	1098	1.59019	2.04393e-55	1.00339e-54	up	basic helix-loop-helix transcription factor
SMil_00003815	1695	1.04793	2.84054e-136	2.59946e-135	up	kaurene synthase
SMil_00017665	957	4.20169	0	0	up	caffeoylshikimate esterase-like
SMil_00012518	444	-1.67205	0	0	down	pleckstrin homology domain-containing protein 1
SMil_00003407	555	1.20366	3.06223e-16	7.84023e-16	up	hypothetical protein MIMGU_mgv1a025623mg, partial
SMil_00027882	684	-2.59112	9.60174e-170	1.05364e-168	down	uncharacterized protein LOC105163853
SMil_00023441	426	-1.73143	5.68086e-25	1.77947e-24	down	zinc finger SWIM domain-containing protein 7
SMil_00012954	348	-3.51073	1.04738e-27	3.45914e-27	down	uncharacterized protein LOC105165240
SMil_00006969	1347	1.24945	2.83481e-237	4.05313e-236	up	interferon-related developmental regulator 1
SMil_00022515	564	-1.84373	0	0	down	60S ribosomal protein L18-2
SMil_00003657	2409	1.1797	7.0618e-125	6.09832e-124	up	uncharacterized protein LOC105172480
SMil_00003105	1455	2.6347	2.20938e-57	1.10916e-56	up	PREDICTED: uncharacterized protein LOC109180751
SMil_00004693	1011	-1.88522	8.39851e-193	1.01198e-191	down	uncharacterized protein C594.04c
SMil_00024924	258	3.33972	0	0	up	tyrosine aminotransferase
SMil_00003094	1485	1.05354	1.01423e-73	6.03448e-73	up	hypothetical protein MIMGU_mgv1a005199mg
SMil_00008866	351	-1.2736	1.48657e-50	6.88517e-50	down	transmembrane protein 230
SMil_00005945	360	-2.65884	2.95608e-67	1.65284e-66	down	protein LIM1
SMil_00006335	1086	1.2366	8.9776e-147	8.73738e-146	up	PREDICTED: glutamate--cysteine ligase, chloroplastic
SMil_00008871	513	-1.3943	5.50937e-37	2.11386e-36	down	hypothetical protein
SMil_00017229	2151	1.77492	9.14395e-67	5.07316e-66	up	putative disease resistance protein RGA3
SMil_00028732	1107	-2.08091	2.15166e-125	1.86222e-124	down	junctophilin-3-like
SMil_00017088	1785	-2.86105	1.40934e-80	8.9453e-80	down	alpha-xylosidase 1
SMil_00009955	639	4.01964	1.83688e-90	1.26286e-89	up	monogalactosyldiacylglycerol synthase 2, chloroplastic
SMil_00005097	843	2.08748	2.20319e-105	1.68168e-104	up	basic helix-loop-helix transcription factor
SMil_00022649	813	4.89523	0	0	up	bidirectional sugar transporter N3
SMil_00018452	1131	1.1198	8.30971e-16	2.10248e-15	up	protein DMR6-LIKE OXYGENASE 1
SMil_00001538	2799	1.29918	5.81105e-272	9.34701e-271	up	PREDICTED: myosin-9
SMil_00009005	2799	-1.30574	1.99588e-74	1.19586e-73	down	UDP-glucuronosyl/UDP-glucosyltransferase
SMil_00030032	420	-2.5617	3.81983e-16	9.74697e-16	down	hypothetical protein
SMil_00023540	570	-1.26838	2.09219e-18	5.64539e-18	down	two-component response regulator ORR9
SMil_00013696	699	1.15467	1.00212e-123	8.59144e-123	up	PREDICTED: thioredoxin-like 2, chloroplastic
SMil_00023018	1434	1.10241	6.90184e-43	2.89442e-42	up	protease Do-like 7 isoform X2
SMil_00025409	546	-1.56087	1.44661e-84	9.48642e-84	down	uncharacterized protein LOC105168254
SMil_00022965	1524	-1.06359	3.12179e-19	8.59013e-19	down	PREDICTED: uncharacterized protein LOC109159949
SMil_00008886	1041	-1.20598	1.01579e-35	3.82956e-35	down	uncharacterized protein LOC105176160
SMil_00002603	1395	1.0111	0	0	up	berberine bridge enzyme-like 18
SMil_00017384	477	-1.39453	1.43929e-225	1.96614e-224	down	H/ACA ribonucleoprotein complex subunit 2-like protein
SMil_00003098	528	-3.35637	5.58214e-57	2.79568e-56	down	PREDICTED: uncharacterized protein LOC105975708
SMil_00013227	3516	2.02152	0	0	up	protein GIGANTEA-like
SMil_00025056	1926	1.36585	2.99353e-74	1.79126e-73	up	WD repeat-containing protein 11
SMil_00002339	1911	1.54502	7.80526e-235	1.10325e-233	up	mitogen-activated protein kinase 19 isoform X2
SMil_00005916	417	-2.63912	0	0	down	photosystem I reaction center subunit IV A, chloroplastic
SMil_00021397	813	-1.62319	0	0	down	thaumatin-like protein
SMil_00007226	798	-1.83583	3.97996e-20	1.11655e-19	down	psbP domain-containing protein 5, chloroplastic
SMil_00022408	1518	1.37878	0	0	up	serine/threonine-protein kinase tricorner
SMil_00015199	1608	2.65669	1.49011e-103	1.12417e-102	up	PREDICTED: cannabidiolic acid synthase-like
SMil_00008561	873	2.19287	0	0	up	uncharacterized protein LOC105171337
SMil_00004162	1752	1.13156	0	0	up	uncharacterized protein LOC105156229
SMil_00019689	2289	1.59121	0	0	up	2,3-oxidosqualene cyclase 2
SMil_00019057	1242	1.20494	1.38144e-91	9.57708e-91	up	uncharacterized protein LOC105163145 isoform X4
SMil_00027829	633	-1.76002	1.85089e-232	2.60002e-231	down	uncharacterized protein LOC105155968
SMil_00013414	1314	1.77157	0	0	up	PREDICTED: chorismate synthase 1, chloroplastic-like
SMil_00024371	1092	-2.69267	0	0	down	UV-B-induced protein At3g17800, chloroplastic
SMil_00017597	666	1.56544	2.51316e-31	8.81561e-31	up	hypothetical protein
SMil_00006317	1107	-1.23285	6.36946e-37	2.44112e-36	down	uncharacterized protein LOC105170157 isoform X1
SMil_00030376	276	3.28379	7.31326e-56	3.61293e-55	up	PREDICTED: uncharacterized protein LOC105952780
SMil_00003058	1665	1.47454	2.58654e-38	1.01424e-37	up	unnamed protein product
SMil_00001653	1125	-1.39294	1.01364e-41	4.17327e-41	down	uncharacterized protein LOC105175673
SMil_00015056	177	-1.28024	2.44391e-63	1.30444e-62	down	hypothetical protein M569_02087, partial
SMil_00019162	1089	-4.09068	0	0	down	PREDICTED: F-box/kelch-repeat protein At2g44130-like
SMil_00005874	2229	1.93643	0	0	up	peroxisomal acyl-coenzyme A oxidase 1
SMil_00001451	453	-2.37586	0	0	down	anthocyanidin 3-O-glucosyltransferase 5-like
SMil_00010326	1242	1.05085	3.58686e-164	3.83123e-163	up	LOW QUALITY PROTEIN: transcription factor TCP23
SMil_00007321	2547	3.06885	0	0	up	probable linoleate 9S-lipoxygenase 5
SMil_00010269	765	-1.76163	2.22542e-127	1.94644e-126	down	cytochrome P450 CYP89A115
SMil_00014138	642	-3.34918	3.19025e-32	1.13587e-31	down	probable inactive receptor kinase At4g23740
SMil_00001215	1149	-2.41777	6.67975e-229	9.25462e-228	down	uncharacterized protein LOC105164832
SMil_00027360	837	2.09639	9.12791e-79	5.70338e-78	up	NADP-dependent malic enzyme-like isoform X2
SMil_00010453	1248	1.85509	1.33231e-34	4.94227e-34	up	BZIP transcription factor family protein
SMil_00016394	600	1.11669	8.45717e-120	7.08791e-119	up	putative late blight resistance protein homolog R1A-10
SMil_00011944	237	-1.35261	4.17462e-90	2.85996e-89	down	hypothetical protein
SMil_00022303	2058	1.49205	6.34303e-160	6.61459e-159	up	small G protein signaling modulator 1 isoform X1
SMil_00007066	1770	3.40477	2.04471e-117	1.69234e-116	up	protein BONZAI 3
SMil_00028968	603	1.57433	1.12906e-90	7.77601e-90	up	Carboxyltransferase alpha subunit of Heteromeric ACCase
SMil_00020495	4392	1.85768	1.27037e-254	1.92639e-253	up	PREDICTED: dnaJ homolog subfamily C GRV2
SMil_00021486	366	-1.36122	4.4559e-101	3.30857e-100	down	uncharacterized protein LOC105180257
SMil_00015129	1650	2.73135	0	0	up	terpene synthase 7
SMil_00024062	591	-2.10227	1.91343e-46	8.41638e-46	down	cadmium-induced protein AS8
SMil_00002462	417	-2.67217	0	0	down	PREDICTED: photosystem I reaction center subunit IV B, chloroplastic
SMil_00003760	1767	2.3386	2.77343e-59	1.42083e-58	up	fatty acid amide hydrolase
SMil_00010521	1530	3.91912	0	0	up	cytochrome P450 CYP714G13
SMil_00012736	1485	-1.51648	3.87687e-118	3.2205e-117	down	uncharacterized protein LOC105159714
SMil_00023752	891	1.1227	6.28591e-29	2.1152e-28	up	cytochrome P450
SMil_00011184	258	-1.10227	3.01349e-09	6.16436e-09	down	PREDICTED: uncharacterized protein LOC101259918
SMil_00000250	834	1.52863	1.43254e-135	1.30789e-134	up	fruit protein pKIWI502-like
SMil_00003252	873	1.25509	3.96262e-66	2.18252e-65	up	PREDICTED: uncharacterized protein LOC105977698 isoform X1
SMil_00007524	255	-3.1562	3.40789e-37	1.31328e-36	down	hypothetical protein
SMil_00009667	909	-2.4746	3.1089e-31	1.08955e-30	down	PREDICTED: receptor-like protein 12
SMil_00015015	2628	1.16987	0	0	up	protein ROOT HAIR DEFECTIVE 3
SMil_00023768	405	-1.45918	0	0	down	uncharacterized protein At4g22758-like
SMil_00021324	858	-2.3274	9.85628e-33	3.53835e-32	down	uncharacterized protein LOC110011232
SMil_00020848	1182	1.24651	6.30335e-67	3.50357e-66	up	PREDICTED: uncharacterized protein LOC105961762
SMil_00022894	573	2.13268	1.56606e-23	4.76331e-23	up	putative germin-like protein 2-1
SMil_00005793	942	2.17514	0	0	up	uncharacterized protein LOC105159283
SMil_00010771	405	-2.12054	0	0	down	PREDICTED: photosystem I reaction center subunit psaK, chloroplastic
SMil_00027765	297	-1.12302	1.40077e-23	4.26772e-23	down	PREDICTED: organ-specific protein P4
SMil_00025287	585	-1.13968	0	0	down	60S ribosomal protein L9-like
SMil_00005142	2085	2.73233	2.26674e-196	2.76797e-195	up	protein ECERIFERUM 3
SMil_00015504	621	1.06438	2.50543e-64	1.35155e-63	up	MYB-related transcription factor
SMil_00012432	5388	1.23136	3.50874e-175	3.9439e-174	up	histone acetyltransferase HAC1-like isoform X1
SMil_00001895	1053	-1.33352	3.08347e-26	9.90194e-26	down	basic helix-loop-helix transcription factor
SMil_00005871	744	-1.47914	7.56219e-86	5.00416e-85	down	PREDICTED: uncharacterized protein LOC104243908
SMil_00009013	1086	4.38468	0	0	up	protein DMR6-LIKE OXYGENASE 1
SMil_00000634	5256	1.03982	1.75417e-174	1.96525e-173	up	uncharacterized protein LOC105166619
SMil_00028945	1827	2.10509	0	0	up	NADP-dependent malic enzyme-like isoform X1
SMil_00013328	1692	2.00548	0	0	up	polyphenol oxidase I, chloroplastic-like
SMil_00025370	1032	1.97143	1.09402e-168	1.19571e-167	up	uncharacterized protein LOC105169064
SMil_00005061	1035	-1.03236	0	0	down	protein translation factor SUI1 homolog
SMil_00002666	777	-1.40876	1.04014e-21	3.02991e-21	down	pheophytinase, chloroplastic isoform X2
SMil_00022275	522	-1.29962	1.11493e-54	5.43713e-54	down	LOW QUALITY PROTEIN: F-box protein At2g32560
SMil_00015352	1269	-2.73618	4.41427e-156	4.49334e-155	down	PREDICTED: uncharacterized protein LOC105969097
SMil_00020394	984	-2.03004	2.64333e-183	3.07244e-182	down	unnamed protein product
SMil_00010410	1827	2.68111	2.23886e-174	2.50517e-173	up	xyloglucan glycosyltransferase 4
SMil_00020547	1143	1.51339	1.1244e-42	4.6952e-42	up	PREDICTED: LOW QUALITY PROTEIN: L-type lectin-domain containing receptor kinase VII.1-like
SMil_00023559	207	-4.13469	1.77668e-46	7.81615e-46	down	hypothetical protein POPTR_0009s03360g
SMil_00012656	2274	1.62952	4.34413e-160	4.53358e-159	up	E3 ubiquitin-protein ligase UPL7
SMil_00009845	996	-1.24167	3.62757e-48	1.62924e-47	down	growth-regulating factor 4-like isoform X3
SMil_00017755	1245	1.59232	1.61401e-42	6.72116e-42	up	protein ALTERED XYLOGLUCAN 4-like
SMil_00026324	972	1.18025	6.03392e-53	2.8762e-52	up	PREDICTED: peroxidase 4-like
SMil_00015658	441	2.47815	4.4514e-123	3.80076e-122	up	transcription factor bHLH35 isoform X1
SMil_00002963	231	-2.57111	1.39252e-24	4.32516e-24	down	heavy metal-associated isoprenylated plant protein 47 isoform X1
SMil_00022760	552	-1.34424	1.72475e-20	4.88487e-20	down	PREDICTED: uncharacterized protein LOC105967978
SMil_00003745	411	1.16968	3.6445e-94	2.57904e-93	up	PREDICTED: putative disease resistance RPP13-like protein 3
SMil_00011872	1458	4.03455	0	0	up	protein DETOXIFICATION 16
SMil_00014981	1095	-2.36349	2.70637e-97	1.95576e-96	down	rust resistance kinase Lr10-like
SMil_00001912	207	1.58531	4.97998e-07	9.29424e-07	up	MYB-related transcription factor
SMil_00012370	1080	1.4213	8.33662e-39	3.28883e-38	up	hypothetical protein MIMGU_mgv1a006020mg
SMil_00029687	324	-1.96018	4.25999e-64	2.29261e-63	down	PREDICTED: uncharacterized protein LOC105969156
SMil_00003380	4713	1.47543	0	0	up	type I inositol 1,4,5-trisphosphate 5-phosphatase 12
SMil_00027073	246	4.16576	0	0	up	hypothetical protein
SMil_00019487	303	-2.18009	2.16534e-239	3.12047e-238	down	PREDICTED: uncharacterized protein LOC105951820
SMil_00025271	2004	1.71364	0	0	up	ferric reduction oxidase 2 isoform X2
SMil_00007241	690	-1.23248	2.49555e-61	1.30669e-60	down	PREDICTED: photosynthetic NDH subunit of subcomplex B 3, chloroplastic
SMil_00029608	465	-1.56073	0	0	down	histone H2A
SMil_00001391	201	-1.11532	4.72816e-06	8.37833e-06	down	MADS-box transcription factor 7-like isoform X4
SMil_00002657	633	-1.23472	1.83519e-15	4.60485e-15	down	uncharacterized protein At4g14100-like
SMil_00012869	264	-1.09019	7.78599e-16	1.97216e-15	down	putative phytosulfokines 6
SMil_00006498	1122	2.46691	4.19789e-79	2.63019e-78	up	uncharacterized WD repeat-containing protein C2A9.03-like
SMil_00024221	219	-1.88451	0	0	down	defensin Ec-AMP-D2-like
SMil_00001304	1266	-1.30613	9.73227e-113	7.80642e-112	down	chaperone protein dnaJ 10
SMil_00019097	807	1.42619	0	0	up	inorganic pyrophosphatase 2
SMil_00002154	1002	-1.5752	3.94217e-58	1.99189e-57	down	uncharacterized protein LOC105157367
SMil_00011631	1086	-2.71039	3.45202e-260	5.32641e-259	down	LOW QUALITY PROTEIN: signal recognition particle 43 kDa protein, chloroplastic
SMil_00011546	2214	-1.09329	1.80315e-62	9.55515e-62	down	ABC transporter G family member 3
SMil_00029167	894	2.43631	0	0	up	ethylene response factor protein 4
SMil_00001101	900	-1.01756	3.23827e-42	1.34174e-41	down	uncharacterized protein LOC105178518
SMil_00023175	597	-1.16749	7.5747e-39	2.98999e-38	down	uncharacterized protein At3g17950, partial
SMil_00023674	435	-1.29785	0	0	down	PREDICTED: uncharacterized protein LOC108319572
SMil_00012221	297	1.79082	8.63625e-12	1.93779e-11	up	PREDICTED: serine carboxypeptidase-like 34
SMil_00027850	504	-1.71661	2.77851e-26	8.9321e-26	down	protein EMBRYONIC FLOWER 1
SMil_00001235	1932	1.14995	7.36277e-286	1.22998e-284	up	protein SCAI
SMil_00001751	3714	2.34358	1.09958e-214	1.43868e-213	up	zinc finger protein BRUTUS-like At1g18910 isoform X1
SMil_00020950	5919	1.17399	1.4824e-74	8.89376e-74	up	bromodomain and WD repeat-containing protein 3-like
SMil_00005029	1014	1.88794	3.28807e-54	1.59294e-53	up	alpha-N-acetylglucosaminidase isoform X1
SMil_00024114	792	-2.56883	5.60984e-132	5.02088e-131	down	PREDICTED: uncharacterized protein LOC105971556
SMil_00015925	1224	1.44902	1.59188e-240	2.30257e-239	up	serine/arginine repetitive matrix protein 1-like
SMil_00030236	657	-1.99707	2.53362e-240	3.66281e-239	down	hypothetical protein CICLE_v10022874mg
SMil_00019741	3489	1.02713	0	0	up	probable sucrose-phosphate synthase 1
SMil_00011139	222	1.3997	6.78672e-14	1.62377e-13	up	PREDICTED: exocyst complex component SEC6
SMil_00011748	816	-1.20348	0	0	down	60S ribosomal protein L8-1
SMil_00022465	615	1.89355	3.5745e-125	3.09269e-124	up	PREDICTED: lignin-forming anionic peroxidase-like
SMil_00004932	444	-1.17394	0	0	down	PREDICTED: histone H2B
SMil_00017348	378	-3.91453	0	0	down	MYB-like transcription factor ETC3
SMil_00025968	792	-2.65202	0	0	down	unnamed protein product
SMil_00026151	825	2.62498	0	0	up	basic helix-loop-helix transcription factor
SMil_00002496	1638	1.26326	2.28728e-74	1.37016e-73	up	LOW QUALITY PROTEIN: uncharacterized protein LOC105175389
SMil_00022077	903	2.72012	0	0	up	PREDICTED: leucoanthocyanidin dioxygenase-like
SMil_00012289	636	-1.11014	0	0	down	peptidyl-prolyl cis-trans isomerase CYP20-1
SMil_00001227	348	-3.28935	1.09725e-26	3.55794e-26	down	uncharacterized protein LOC105165240
SMil_00008259	675	-2.24331	1.03129e-24	3.21306e-24	down	pentatricopeptide repeat-containing protein At1g59720, chloroplastic/mitochondrial
SMil_00013530	1272	4.82158	0	0	up	serine carboxypeptidase-like 18 isoform X2
SMil_00005493	585	-1.56215	0	0	down	uncharacterized protein LOC105156392
SMil_00018933	2787	1.24943	8.69778e-162	9.14708e-161	up	chaperone protein ClpB4, mitochondrial
SMil_00027893	993	-1.92387	5.71743e-117	4.71783e-116	down	uncharacterized protein LOC105173679
SMil_00024356	1518	1.22225	1.26154e-94	8.95284e-94	up	phosphatidylserine decarboxylase proenzyme 2-like isoform X1
SMil_00027478	366	-1.13005	1.56831e-297	2.70611e-296	down	RecName: Full=60S ribosomal protein L31
SMil_00002759	522	-1.44424	2.9947e-207	3.8122e-206	down	50S ribosomal protein L35, chloroplastic
SMil_00026366	1092	1.81246	1.31048e-294	2.24277e-293	up	probable trehalose-phosphate phosphatase D isoform X2
SMil_00017978	624	-1.20764	2.98504e-42	1.23738e-41	down	Werner Syndrome-like exonuclease
SMil_00015636	531	2.97646	3.53825e-137	3.25543e-136	up	uncharacterized protein LOC105169806
SMil_00019233	969	4.18929	0	0	up	protein DMR6-LIKE OXYGENASE 1
SMil_00025730	738	2.52028	0	0	up	PREDICTED: non-specific phospholipase C3-like
SMil_00023320	1032	1.1568	0	0	up	uncharacterized protein LOC105163461
SMil_00001124	729	3.41286	1.18158e-77	7.30423e-77	up	WRKY protein
SMil_00020184	1407	3.15194	0	0	up	PREDICTED: uncharacterized protein LOC8262840
SMil_00026877	1149	1.24123	4.46398e-40	1.79745e-39	up	probable folate-biopterin transporter 7
SMil_00001173	279	-3.22764	5.02077e-139	4.68102e-138	down	PREDICTED: NAD(P)H-quinone oxidoreductase subunit M, chloroplastic
SMil_00020108	1401	1.10793	2.01682e-52	9.56184e-52	up	AtC3H17-like protein
SMil_00027499	324	-2.0812	1.22916e-36	4.69759e-36	down	PREDICTED: uncharacterized protein LOC105969156
SMil_00027911	2037	3.29041	0	0	up	hypothetical protein KK1_002234
SMil_00020546	537	2.87453	5.34024e-53	2.54733e-52	up	hypothetical protein MIMGU_mgv1a017881mg
SMil_00002923	3084	1.52581	0	0	up	histidine kinase 3 isoform X1
SMil_00000202	531	-2.82614	3.61827e-39	1.43552e-38	down	zinc finger protein 4-like
SMil_00026336	588	2.24449	3.13686e-40	1.26569e-39	up	basic helix-loop-helix transcription factor
SMil_00025204	1239	1.4692	1.18429e-34	4.39617e-34	up	hypothetical protein MIMGU_mgv1a021453mg, partial
SMil_00023259	165	-1.51166	9.14667e-30	3.12409e-29	down	mitochondrial import inner membrane translocase subunit TIM8
SMil_00017775	2082	-1.73843	9.39763e-114	7.59607e-113	down	histone-lysine N-methyltransferase SETD1B
SMil_00021348	1134	2.27777	5.32784e-164	5.68414e-163	up	putative serine/threonine-protein kinase
SMil_00000764	1389	1.21836	5.62466e-63	2.99397e-62	up	ubiquitin carboxyl-terminal hydrolase 10
SMil_00001258	1098	2.24395	0	0	up	apoptosis-inducing factor homolog A-like
SMil_00024289	354	-1.19267	0	0	down	60S ribosomal protein L35a-3
SMil_00006100	972	-2.322	3.59782e-44	1.53645e-43	down	PREDICTED: reticulon-like protein B5
SMil_00010963	1101	1.46731	1.3047e-97	9.45345e-97	up	probable purine permease 5
SMil_00003468	1551	-1.58667	0	0	down	cytochrome P450 CYP82D70
SMil_00024026	888	-2.14864	9.31973e-221	1.25181e-219	down	PREDICTED: 1-aminocyclopropane-1-carboxylate oxidase homolog 11-like isoform X2
SMil_00025731	1656	1.30841	5.12637e-270	8.21664e-269	up	non-specific phospholipase C4
SMil_00008619	507	-1.5778	9.04666e-109	7.06536e-108	down	dof zinc finger protein DOF1.5-like
SMil_00009020	507	-2.05887	1.59362e-41	6.54434e-41	down	hypothetical protein MIMGU_mgv1a026345mg
SMil_00014434	912	-1.2901	1.74227e-101	1.29755e-100	down	protein OSB4, chloroplastic
SMil_00012033	1080	3.08747	0	0	up	1-aminocyclopropane-1-carboxylate oxidase homolog 1-like
SMil_00024513	336	1.36881	1.72299e-16	4.4393e-16	up	auxin-responsive protein SAUR66-like
SMil_00026888	771	-2.06565	0	0	down	chlorophyll a-b binding protein CP24 10A, chloroplastic
SMil_00001450	234	-1.79953	6.66564e-21	1.90387e-20	down	PREDICTED: probable NAD(P)H dehydrogenase (quinone) FQR1-like 2
SMil_00028326	441	1.81055	5.83011e-26	1.86258e-25	up	basic helix-loop-helix transcription factor
SMil_00016502	1113	1.40608	8.79388e-52	4.14116e-51	up	uncharacterized protein LOC105167514
SMil_00003499	369	-3.91419	3.99946e-32	1.42175e-31	down	hypothetical protein F511_02458
SMil_00019675	2661	2.41563	1.05285e-161	1.10596e-160	up	cytochrome P450 CYP71D374
SMil_00014741	2136	-1.59153	6.31233e-42	2.60436e-41	down	uncharacterized protein LOC105176095 isoform X2
SMil_00018175	1974	1.41466	0	0	up	PREDICTED: villin-3-like
SMil_00028506	462	2.20336	6.13085e-47	2.71553e-46	up	PREDICTED: vesicle-fusing ATPase
SMil_00026931	939	1.7313	0	0	up	caffeoylshikimate esterase-like
SMil_00024440	366	-2.68723	2.03029e-20	5.73714e-20	down	uncharacterized protein LOC105157280
SMil_00019531	333	-1.11115	0	0	down	PREDICTED: 60S ribosomal protein L36-2-like
SMil_00000227	2454	2.24794	0	0	up	putative cell division cycle ATPase
SMil_00027652	465	-1.07658	4.89826e-08	9.57608e-08	down	heat shock protein 1
SMil_00005162	999	1.08524	3.24558e-25	1.02075e-24	up	vestitone reductase
SMil_00007033	1665	-1.26972	7.03621e-24	2.15623e-23	down	uncharacterized protein LOC105165446
SMil_00009511	513	-2.54077	0	0	down	PREDICTED: probable calcium-binding protein CML45
SMil_00020046	345	-3.12796	2.32677e-211	3.01254e-210	down	PREDICTED: uncharacterized protein LOC100778751
SMil_00012674	1968	1.49798	5.32137e-141	5.02134e-140	up	AUGMIN subunit 8
SMil_00001317	1164	-1.28513	3.16078e-34	1.16443e-33	down	uncharacterized protein LOC105168136
SMil_00000115	315	1.49345	1.91313e-285	3.18816e-284	up	hypothetical protein F511_17491
SMil_00023110	906	-1.3277	2.70607e-147	2.63837e-146	down	U-box domain-containing protein 11
SMil_00011791	1365	2.0602	4.00131e-206	5.08411e-205	up	PREDICTED: serine/threonine-protein kinase EDR1-like
SMil_00001055	648	-1.14883	8.62102e-23	2.57959e-22	down	PREDICTED: calcineurin subunit B-like
SMil_00018383	558	-1.37527	9.68339e-143	9.23001e-142	down	hypothetical protein VIGAN_08097000
SMil_00023117	1149	2.52527	0	0	up	2-oxoglutarate-dependent dioxygenase DAO
SMil_00000139	1677	2.40418	0	0	up	bifunctional TH2 protein, mitochondrial-like isoform X1
SMil_00029301	303	-1.88301	0	0	down	small ubiquitin-related modifier 1-like
SMil_00009610	1986	1.16637	4.70727e-92	3.27337e-91	up	probable sulfate transporter 3.4
SMil_00017120	1623	1.92555	0	0	up	lysine histidine transporter-like 8
SMil_00007618	1305	1.45794	8.50989e-117	7.00936e-116	up	cyclin-T1-4-like isoform X1
SMil_00003204	999	1.48182	0	0	up	isopentenyl pyrophosphate isomerase
SMil_00004836	630	1.18864	4.69936e-31	1.6421e-30	up	sucrose transporter 2
SMil_00000500	1080	-3.72853	0	0	down	zinc finger CCCH domain-containing protein 23
SMil_00022980	633	-3.41593	0	0	down	ethylene-responsive transcription factor ERF017-like
SMil_00029295	546	-1.30324	4.74913e-16	1.209e-15	down	Plant disease resistance response protein
SMil_00000014	792	-1.80955	5.08751e-40	2.04671e-39	down	PREDICTED: uncharacterized protein LOC105972923
SMil_00020229	1344	-1.18983	1.74713e-21	5.05212e-21	down	PREDICTED: sn1-specific diacylglycerol lipase alpha-like
SMil_00007495	1491	2.02117	1.02994e-86	6.84955e-86	up	3-oxoacyl-[acyl-carrier-protein] synthase II, chloroplastic isoform X1
SMil_00007075	894	-2.04262	0	0	down	RING-H2 finger protein ATL2
SMil_00012016	2667	1.46082	7.56553e-64	4.06115e-63	up	protein HUA2-LIKE 3
SMil_00008529	1923	-1.36405	0	0	down	uncharacterized protein LOC105170099
SMil_00025835	615	-1.55293	6.98173e-13	1.62413e-12	down	putative pumilio homolog 7, chloroplastic
SMil_00020702	864	2.97851	0	0	up	NAC domain protein NAC2
SMil_00017459	459	-1.26187	5.57843e-09	1.13019e-08	down	protein XRI1-like
SMil_00003792	1512	3.15761	0	0	up	perillyl alcohol and perillaldehyde synthase cytochrome P450 CYP71AT146
SMil_00003258	999	1.06284	2.23354e-266	3.52405e-265	up	cinnamoyl-CoA reductase
SMil_00027709	684	2.10164	0	0	up	uncharacterized protein LOC105163966
SMil_00009522	417	-1.15431	4.84738e-07	9.04923e-07	down	probable LRR receptor-like serine/threonine-protein kinase At4g30520
SMil_00005341	5190	1.33849	2.39414e-162	2.52268e-161	up	protein SHOOT GRAVITROPISM 6
SMil_00021872	2568	1.07324	4.10134e-32	1.4574e-31	up	PREDICTED: putative late blight resistance protein homolog R1B-8
SMil_00006239	537	-1.63918	9.03165e-95	6.42125e-94	down	basic leucine zipper 43
SMil_00016583	1422	2.81644	0	0	up	PREDICTED: 7-deoxyloganetin glucosyltransferase-like
SMil_00026155	312	-1.43711	6.06382e-61	3.1587e-60	down	Histone core
SMil_00006937	1206	3.02638	0	0	up	gamma-cadinene synthase
SMil_00012231	438	-1.33086	2.51245e-188	2.98648e-187	down	copper transporter 6
SMil_00021276	603	-1.57823	1.89771e-76	1.15867e-75	down	myb family transcription factor PHL8-like
SMil_00002465	219	-1.28868	3.94411e-10	8.34977e-10	down	hypothetical protein B456_001G236100
SMil_00002380	582	1.48045	1.11912e-87	7.50852e-87	up	RD22-like protein
SMil_00007045	2598	-1.36233	9.1973e-84	5.98955e-83	down	putative late blight resistance protein homolog R1A-10
SMil_00005353	2007	-1.07906	7.33454e-38	2.85633e-37	down	E3 ubiquitin-protein ligase ORTHRUS 2
SMil_00015686	1128	-1.19206	6.1028e-15	1.50815e-14	down	GDSL esterase/lipase At1g71691
SMil_00024002	618	-1.51894	3.87612e-275	6.29408e-274	down	PREDICTED: probable glutathione S-transferase parC
SMil_00021724	462	1.66279	4.72456e-23	1.42117e-22	up	PREDICTED: sister chromatid cohesion 1 protein 4-like
SMil_00028808	654	-1.17194	0	0	down	polyadenylate-binding protein 2 isoform X1
SMil_00020306	1470	1.20759	1.38039e-53	6.64498e-53	up	serine/threonine-protein kinase EDR1-like isoform X2
SMil_00018221	555	-2.99239	3.11478e-66	1.71798e-65	down	MYB-related transcription factor
SMil_00025765	468	-2.18973	1.23781e-29	4.21935e-29	down	uncharacterized protein LOC105172397
SMil_00000223	447	-2.21584	8.69733e-65	4.7179e-64	down	protein GLUTAMINE DUMPER 2-like
SMil_00025129	657	-1.41802	2.69697e-268	4.2925e-267	down	unnamed protein product, partial
SMil_00011861	4014	1.06548	0	0	up	uncharacterized protein LOC105165229 isoform X1
SMil_00028935	759	-1.56461	1.55523e-27	5.12028e-27	down	uncharacterized protein LOC105174514
SMil_00003614	606	2.28625	0	0	up	uncharacterized protein LOC105176659
SMil_00021621	204	2.15565	2.40927e-265	3.78382e-264	up	hypothetical protein CISIN_1g0187342mg, partial
SMil_00015838	366	-1.25052	5.69959e-65	3.09854e-64	down	uncharacterized protein LOC105168457
SMil_00005262	297	-1.29804	3.93812e-74	2.35183e-73	down	DNA-directed RNA polymerase I subunit RPA12-like
SMil_00008760	585	-1.99329	0	0	down	uncharacterized protein LOC105167031
SMil_00018378	837	1.39271	1.00142e-142	9.542e-142	up	serine/threonine-protein kinase tricorner
SMil_00000273	4455	1.16162	0	0	up	protein transport protein SEC16B homolog
SMil_00006299	447	-2.10026	4.23597e-225	5.76921e-224	down	17.5 kDa class I heat shock protein-like
SMil_00022375	582	-1.38999	1.37262e-56	6.83431e-56	down	uncharacterized protein LOC105168786
SMil_00023666	1356	-1.40223	2.12867e-34	7.86324e-34	down	uncharacterized protein LOC105171344
SMil_00013242	852	1.75751	1.06774e-47	4.77273e-47	up	transcription factor TCP5-like
SMil_00012968	1941	1.76639	6.78682e-141	6.39753e-140	up	ubiquitin carboxyl-terminal hydrolase 12 isoform X5
SMil_00000129	4182	1.71147	0	0	up	myosin-6-like
SMil_00012641	492	-1.14236	0	0	down	PREDICTED: 60S ribosomal protein L34
SMil_00019186	1284	-1.28241	2.05902e-30	7.10744e-30	down	uncharacterized protein LOC105167378
SMil_00004663	681	-2.49048	2.60994e-49	1.19062e-48	down	GDSL esterase/lipase At1g09390
SMil_00020463	393	-1.10166	7.09054e-50	3.26189e-49	down	uncharacterized protein C6G9.01c
SMil_00011708	633	3.47705	3.35474e-33	1.2144e-32	up	berberine bridge enzyme-like 18
SMil_00023331	1149	-1.13226	2.9489e-108	2.29452e-107	down	protein TIFY 8
SMil_00021227	1506	2.21536	1.10897e-217	1.47072e-216	up	perillyl alcohol and perillaldehyde synthase cytochrome P450 CYP71AT146
SMil_00007326	999	-1.09423	5.82127e-16	1.4789e-15	down	PREDICTED: transcription factor TGA4-like isoform X1
SMil_00002452	696	-3.97298	0	0	down	CCG-binding protein 1
SMil_00002801	1419	2.4719	0	0	up	PREDICTED: LOW QUALITY PROTEIN: serine carboxypeptidase-like 27
SMil_00017128	462	-1.38541	1.08626e-297	1.87551e-296	down	unnamed protein product
SMil_00007860	1266	2.17607	1.5205e-63	8.13317e-63	up	amino acid permease 6
SMil_00004556	1545	-5.18477	0	0	down	PREDICTED: isocitrate lyase
SMil_00022138	1035	1.48396	6.16107e-87	4.10638e-86	up	probable receptor-like protein kinase At1g33260
SMil_00020051	2343	1.11534	0	0	up	U-box domain-containing protein 11-like
SMil_00007854	303	-1.83911	0	0	down	PREDICTED: CDGSH iron-sulfur domain-containing protein NEET
SMil_00016366	2994	1.18441	2.40254e-225	3.2787e-224	up	serine/threonine-protein phosphatase BSL3 isoform X1
SMil_00022919	2082	4.80481	0	0	up	PREDICTED: glutamine--fructose-6-phosphate aminotransferase [isomerizing] 2
SMil_00012237	363	-1.07553	4.43634e-155	4.494e-154	down	DNA-directed RNA polymerases II, IV and V subunit 11
SMil_00019141	1053	1.46902	6.7017e-76	4.06543e-75	up	ribosomal L1 domain-containing protein 1
SMil_00023160	2112	1.10091	1.70643e-266	2.69707e-265	up	VIN3-like protein 2 isoform X1
SMil_00014541	867	1.69203	2.03384e-57	1.02141e-56	up	uncharacterized protein LOC105178276 isoform X2
SMil_00002927	1461	-3.41089	0	0	down	protein PHYTOCHROME KINASE SUBSTRATE 4
SMil_00003429	921	1.11376	0	0	up	phenylcoumaran benzylic ether reductase-like protein
SMil_00007253	507	-2.20911	3.64412e-184	4.24654e-183	down	PREDICTED: uncharacterized protein LOC105949701 isoform X1
SMil_00017440	660	1.46816	5.83874e-25	1.82871e-24	up	PREDICTED: auxin response factor 8-like
SMil_00016405	1374	1.28952	2.94657e-246	4.34735e-245	up	putative acyltransferase
SMil_00013895	1059	-2.2479	0	0	down	PREDICTED: chlorophyll a-b binding protein 8, chloroplastic
SMil_00022109	1650	1.99319	0	0	up	uncharacterized protein LOC105175605 isoform X2
SMil_00016591	714	1.81079	1.53442e-164	1.64153e-163	up	homeobox-leucine zipper protein HAT5-like
SMil_00011824	561	-1.2218	1.25149e-133	1.13161e-132	down	peroxidase 64
SMil_00028952	162	1.46477	7.03437e-30	2.40654e-29	up	lysophospholipid acyltransferase LPEAT2
SMil_00008351	957	1.77665	1.46449e-223	1.98171e-222	up	hypothetical protein F511_13465
SMil_00024771	723	-1.94584	1.01475e-47	4.53734e-47	down	U-box domain-containing protein 26
SMil_00019658	1110	1.25161	2.58052e-33	9.35876e-33	up	protein FAR1-RELATED SEQUENCE 4
SMil_00010039	2442	1.04439	1.87303e-67	1.04985e-66	up	nuclear pore complex protein NUP98A isoform X1
SMil_00006570	864	3.01858	0	0	up	ABC transporter I family member 19 isoform X1
SMil_00027187	2004	1.30632	1.61042e-152	1.6122e-151	up	protein LNK1-like isoform X1
SMil_00020887	1245	-1.25947	1.9563e-63	1.04561e-62	down	growth-regulating factor 1
SMil_00012810	504	-1.78707	2.28872e-163	2.42848e-162	down	PREDICTED: uncharacterized protein LOC105948842
SMil_00021989	837	1.37773	7.8851e-16	1.99652e-15	up	mitochondrial outer membrane protein porin of 36 kDa-like
SMil_00005955	1539	-2.34753	0	0	down	uncharacterized protein LOC105172963 isoform X1
SMil_00030191	417	-1.13543	3.80328e-06	6.77684e-06	down	PREDICTED: uncharacterized protein LOC105949054
SMil_00026491	1842	-1.09558	5.48324e-105	4.16781e-104	down	60S ribosomal protein L16, putative
SMil_00020971	972	2.37038	0	0	up	cytochrome P450
SMil_00022608	975	2.48789	4.46646e-224	6.05892e-223	up	basic helix-loop-helix transcription factor
SMil_00005219	3534	1.41724	0	0	up	calcium-transporting ATPase 10, plasma membrane-type isoform X2
SMil_00001065	1290	1.67283	1.1147e-144	1.07415e-143	up	probable serine/threonine-protein kinase PBL15
SMil_00023840	1437	4.56691	0	0	up	PREDICTED: alanine--glyoxylate aminotransferase 2 homolog 3, mitochondrial
SMil_00009332	129	-1.55851	4.84049e-27	1.57783e-26	down	hypothetical protein
SMil_00006010	1341	3.02092	0	0	up	PREDICTED: uncharacterized protein LOC105968164
SMil_00007559	585	2.25348	2.09742e-274	3.39773e-273	up	uncharacterized protein LOC105171728
SMil_00013029	2001	-2.22801	8.48641e-281	1.40054e-279	down	IQ domain-containing protein IQM1 isoform X2
SMil_00019384	1896	-1.8159	2.89621e-198	3.57505e-197	down	J domain-containing protein required for chloroplast accumulation response 1
SMil_00015660	999	-1.83227	2.19005e-70	1.26417e-69	down	PREDICTED: probable receptor-like protein kinase At1g67000
SMil_00015855	3072	1.01003	1.81828e-204	2.29324e-203	up	guanylate-binding protein 1
SMil_00010375	600	-2.23762	0	0	down	PREDICTED: ubiquitin-conjugating enzyme E2 10-like
SMil_00004382	1128	-1.45019	2.04582e-23	6.20801e-23	down	PREDICTED: putative late blight resistance protein homolog R1A-10 isoform X1
SMil_00028590	420	-1.35628	0	0	down	multiprotein-bridging factor 1a
SMil_00002053	510	-2.03931	2.6479e-129	2.33467e-128	down	protein LIGHT-DEPENDENT SHORT HYPOCOTYLS 10
SMil_00026983	1443	1.2425	3.90106e-56	1.93036e-55	up	PREDICTED: probable amino-acid acetyltransferase NAGS2, chloroplastic isoform X2
SMil_00015458	1107	-1.19136	1.30685e-34	4.84849e-34	down	HSFA9
SMil_00004402	339	-1.48575	0	0	down	60S ribosomal protein L35a-3
SMil_00007720	231	1.66327	1.58669e-07	3.03041e-07	up	uncharacterized protein LOC105176076 isoform X3
SMil_00001521	2361	-2.10399	5.71865e-262	8.88916e-261	down	receptor-like protein kinase HSL1
SMil_00025795	207	-2.01412	0	0	down	hypothetical protein MIMGU_mgv1a020976mg, partial
SMil_00004308	1392	1.58939	0	0	up	lysine histidine transporter 1
SMil_00009606	384	-1.88467	6.25939e-114	5.06394e-113	down	thionin-like protein 2
SMil_00029943	2757	-1.81596	5.84841e-86	3.87432e-85	down	unnamed protein product
SMil_00024663	459	-1.24592	0	0	down	40S ribosomal protein S18
SMil_00029870	423	-1.29315	1.27506e-07	2.44515e-07	down	PREDICTED: uncharacterized protein LOC105976272
SMil_00012229	924	-1.07608	9.13697e-37	3.49637e-36	down	uncharacterized protein LOC105170638 isoform X2
SMil_00008987	1023	-2.50092	0	0	down	21 kDa protein-like
SMil_00025800	609	-1.05299	1.46148e-26	4.72663e-26	down	cancer-related nucleoside-triphosphatase homolog isoform X1
SMil_00023517	291	-2.06832	4.31367e-23	1.299e-22	down	hypothetical protein
SMil_00004717	846	-1.16002	0	0	down	probable CCR4-associated factor 1 homolog 11
SMil_00019350	822	-1.63929	6.22551e-43	2.6132e-42	down	uncharacterized protein LOC105169888
SMil_00015122	855	1.5273	5.73344e-123	4.89235e-122	up	transmembrane protein 45B
SMil_00030030	552	2.0506	2.10078e-23	6.37337e-23	up	PREDICTED: exocyst complex component SEC5A
SMil_00001705	453	-1.87782	0	0	down	PREDICTED: uncharacterized protein LOC108196454
SMil_00002717	3018	1.23515	2.58031e-265	4.0501e-264	up	chaperone protein ClpD, chloroplastic
SMil_00009386	876	-3.83072	1.25241e-161	1.31457e-160	down	F-box protein SKIP28-like isoform X1
SMil_00001913	534	-3.34358	0	0	down	photosystem II repair protein PSB27-H1, chloroplastic
SMil_00022710	753	-1.34891	7.06362e-99	5.16748e-98	down	PREDICTED: protein THYLAKOID FORMATION1, chloroplastic
SMil_00017681	1146	-1.21619	9.35598e-35	3.47821e-34	down	PREDICTED: uncharacterized protein LOC105967307
SMil_00015594	1899	-2.99365	0	0	down	LRR receptor-like serine/threonine-protein kinase FEI 1
SMil_00005440	2712	2.66154	0	0	up	whitefly-induced gp91-phox
SMil_00019538	1659	2.16497	0	0	up	basic helix-loop-helix transcription factor
SMil_00025984	396	-1.34593	8.93642e-10	1.8668e-09	down	probable LRR receptor-like serine/threonine-protein kinase At4g31250
SMil_00008895	2199	1.01598	1.59644e-87	1.06899e-86	up	DDT domain-containing protein PTM
SMil_00014149	687	-1.25975	3.50994e-47	1.55769e-46	down	ataxin-7-like protein 3 isoform X1
SMil_00006390	639	1.10791	8.392e-16	2.1231e-15	up	beta-amyrin 28-oxidase-like
SMil_00000552	318	1.09093	6.67825e-05	0.000111026	up	hypothetical protein
SMil_00027619	339	-3.28669	8.90418e-23	2.66271e-22	down	zinc finger protein 2-like
SMil_00018831	294	-2.78034	1.85609e-15	4.65559e-15	down	hypothetical protein MANES_09G023600
SMil_00027208	606	-2.03193	4.33929e-119	3.62006e-118	down	tetraspanin-6
SMil_00003772	1263	-2.33979	0	0	down	fasciclin-like arabinogalactan protein 8
SMil_00014663	162	-1.42287	2.26484e-26	7.29971e-26	down	hypothetical protein POPTR_0010s24040g, partial
SMil_00028634	342	-2.24849	1.84022e-20	5.20814e-20	down	hypothetical protein
SMil_00004982	1071	-3.11961	0	0	down	solute carrier family 25 member 44
SMil_00019070	840	-1.07932	8.05564e-47	3.56287e-46	down	PREDICTED: pentatricopeptide repeat-containing protein At4g18975, chloroplastic isoform X1
SMil_00003723	927	1.43056	2.23847e-19	6.17946e-19	up	perillyl alcohol and perillaldehyde synthase cytochrome P450 CYP71AT146
SMil_00025190	1452	1.1558	0	0	up	rosmarinic acid synthase
SMil_00006446	1224	2.03558	1.2943e-60	6.71266e-60	up	uncharacterized protein LOC105156363
SMil_00025221	1629	1.1091	3.53682e-66	1.94918e-65	up	PREDICTED: uncharacterized protein LOC105972386 isoform X1
SMil_00021581	615	-1.16547	0	0	down	60S ribosomal protein L9-like
SMil_00018165	288	-3.38606	1.21053e-146	1.1773e-145	down	hypothetical protein F511_19034
SMil_00014686	897	1.47885	2.06425e-18	5.57057e-18	up	uncharacterized protein LOC105173021
SMil_00009660	3711	2.69017	0	0	up	receptor-like serine/threonine-protein kinase ALE2 isoform X2
SMil_00019767	1170	2.48567	1.34597e-274	2.1817e-273	up	inositol-tetrakisphosphate 1-kinase 3 isoform X1
SMil_00006692	1584	-2.17959	9.08127e-104	6.85683e-103	down	pectinesterase
SMil_00024651	2430	2.08331	5.22391e-97	3.76707e-96	up	PREDICTED: putative late blight resistance protein homolog R1B-16
SMil_00001069	1236	-1.58339	2.2852e-25	7.21198e-25	down	kinase-interacting family protein
SMil_00029152	480	1.03219	3.86526e-40	1.55775e-39	up	pathogenesis-related protein 10.4
SMil_00021556	3156	1.30238	9.93882e-102	7.41605e-101	up	uncharacterized protein LOC105166233
SMil_00024177	435	-1.22346	1.75177e-263	2.73544e-262	down	40S ribosomal protein S19-1
SMil_00010140	429	-2.37312	0	0	down	PREDICTED: ferredoxin
SMil_00010971	555	-1.24508	1.86958e-38	7.3485e-38	down	transmembrane protein 230-like isoform X1
SMil_00020720	993	-2.42647	0	0	down	bifunctional nuclease 2
SMil_00029789	2154	1.71809	2.73473e-94	1.93674e-93	up	putative late blight resistance protein homolog R1B-16 isoform X1
SMil_00013777	528	-1.28779	4.81756e-42	1.99096e-41	down	phosphatidylinositol N-acetylglucosaminyltransferase subunit P-like
SMil_00020565	1497	-1.49379	0	0	down	PREDICTED: protein ASPARTIC PROTEASE IN GUARD CELL 2
SMil_00013245	489	-1.32933	5.54515e-62	2.91917e-61	down	hypothetical protein M569_01382
SMil_00026876	696	-1.58769	1.67993e-31	5.91031e-31	down	MYB-related transcription factor
SMil_00018649	411	-2.19028	0	0	down	14 kDa proline-rich protein DC2.15-like
SMil_00022570	1545	3.35831	0	0	up	PREDICTED: probable anion transporter 3, chloroplastic
SMil_00007688	810	-1.82277	0	0	down	50S ribosomal protein L18, chloroplastic
SMil_00003292	549	-3.01603	0	0	down	dehydration-responsive element-binding protein 1B
SMil_00000449	963	-1.70217	2.51681e-293	4.28047e-292	down	PREDICTED: 17.3 kDa class II heat shock protein-like
SMil_00004917	954	-1.30641	6.62923e-17	1.72711e-16	down	PREDICTED: uncharacterized protein LOC105967860
SMil_00028708	888	1.5304	3.22272e-237	4.60292e-236	up	PREDICTED: probable F-box protein At1g60180
SMil_00022864	390	-1.53568	2.14615e-28	7.16258e-28	down	PREDICTED: cytochrome c oxidase-assembly factor COX23, mitochondrial
SMil_00027143	906	2.30265	7.48341e-176	8.43584e-175	up	callose synthase 10
SMil_00017522	432	1.01641	8.44559e-13	1.95998e-12	up	probable E3 ubiquitin-protein ligase LUL4
SMil_00002377	954	-1.02976	8.16317e-50	3.75217e-49	down	PREDICTED: GTP-binding protein At2g22870
SMil_00007249	1194	-1.97494	2.26967e-72	1.33614e-71	down	uncharacterized protein LOC105171540
SMil_00022809	1101	1.18467	1.83197e-83	1.19019e-82	up	ferrochelatase-2, chloroplastic isoform X2
SMil_00003302	1335	-1.62501	3.14824e-46	1.37922e-45	down	Zinc finger, CCCH-type
SMil_00021185	1047	-1.17953	5.74379e-231	8.01896e-230	down	protein DMR6-LIKE OXYGENASE 2-like
SMil_00013481	1404	-1.47615	2.37313e-41	9.72641e-41	down	uncharacterized protein DDB_G0284459-like
SMil_00023554	519	5.24342	6.91555e-265	1.08361e-263	up	ethylene-responsive transcription factor 1-like
SMil_00008508	339	-1.74039	3.86385e-39	1.53184e-38	down	LOW QUALITY PROTEIN: LEAF RUST 10 DISEASE-RESISTANCE LOCUS RECEPTOR-LIKE PROTEIN KINASE-like 1.5
SMil_00021536	816	4.76104	3.18581e-82	2.04443e-81	up	F-box protein PP2-B15
SMil_00022652	2118	1.57967	0	0	up	glucose-6-phosphate 1-dehydrogenase, chloroplastic
SMil_00012139	1374	1.0446	5.65615e-299	9.80303e-298	up	Acyl-ACP Thioesterase B
SMil_00008611	648	-1.40066	1.29637e-74	7.78623e-74	down	uncharacterized protein LOC105175568 isoform X2
SMil_00004429	1014	-1.22863	1.83733e-54	8.93129e-54	down	microtubule-associated protein RP/EB family member 1C
SMil_00029273	1320	-3.24546	2.34708e-86	1.55825e-85	down	inositol-3-phosphate synthase-like
SMil_00025659	2166	1.62975	6.05227e-118	5.02606e-117	up	pentatricopeptide repeat-containing protein At4g20740
SMil_00002036	393	-1.34586	1.4766e-42	6.15458e-42	down	mitochondrial import inner membrane translocase subunit TIM8-like
SMil_00014000	1623	1.98992	1.75968e-146	1.71015e-145	up	berberine bridge enzyme-like 18
SMil_00023203	1434	1.01467	8.59342e-113	6.89495e-112	up	aspartic protein nepenthesin-1
SMil_00020337	555	2.33989	2.18058e-141	2.06191e-140	up	PREDICTED: tropinone reductase homolog
SMil_00029330	528	2.09297	1.40314e-200	1.74624e-199	up	PREDICTED: 1-aminocyclopropane-1-carboxylate oxidase homolog 1-like
SMil_00013159	315	-2.17993	0	0	down	universal stress protein PHOS34
SMil_00021029	684	-2.29341	1.82436e-33	6.63758e-33	down	ycf20-like protein
SMil_00019294	285	-1.36296	1.41122e-36	5.38735e-36	down	hypothetical protein
SMil_00018081	540	1.5015	9.01901e-138	8.33746e-137	up	1-aminocyclopropane-1-carboxylate oxidase homolog 1-like
SMil_00006145	807	-1.30121	9.0782e-76	5.50096e-75	down	PREDICTED: protein CHAPERONE-LIKE PROTEIN OF POR1, chloroplastic
SMil_00003102	714	-1.93212	1.13135e-137	1.04479e-136	down	uncharacterized protein LOC105157934 isoform X1
SMil_00023591	231	-1.21175	7.38114e-272	1.18655e-270	down	uncharacterized protein At4g14342
SMil_00021713	675	-1.7901	1.92069e-76	1.17218e-75	down	PREDICTED: NADH dehydrogenase [ubiquinone] 1 alpha subcomplex subunit 1
SMil_00003291	870	1.77077	0	0	up	random slug protein 5
SMil_00004310	1260	-1.8971	1.61841e-69	9.25192e-69	down	PREDICTED: APO protein 1, chloroplastic-like
SMil_00028626	774	1.88976	5.64047e-229	7.82666e-228	up	glucose-6-phosphate/phosphate translocator 1, chloroplastic
SMil_00012376	705	2.13371	4.01945e-126	3.49095e-125	up	phosphoglycerate mutase-like protein 1 isoform X1
SMil_00026769	546	-1.57923	2.06092e-210	2.65573e-209	down	stress response protein NST1-like
SMil_00003661	540	1.35478	4.33819e-41	1.77164e-40	up	PREDICTED: transmembrane protein 184A-like
SMil_00022655	1083	1.11669	2.79454e-137	2.5729e-136	up	PREDICTED: metacaspase-1
SMil_00000260	504	1.23929	5.58651e-10	1.17593e-09	up	PREDICTED: ATP-dependent RNA helicase DHX36-like
SMil_00001292	543	-1.92527	7.46014e-92	5.18503e-91	down	DNA-directed RNA polymerase V subunit 7
SMil_00016549	1977	1.51582	0	0	up	auxin response factor ARF18
SMil_00005442	621	-1.49593	1.80858e-23	5.49481e-23	down	hypothetical protein
SMil_00009571	771	-1.30927	1.95598e-87	1.30878e-86	down	PREDICTED: vacuolar protein sorting-associated protein 2 homolog 2
SMil_00000963	594	-1.58442	7.78498e-188	9.22965e-187	down	nitrilase-like protein 2
SMil_00009840	861	-1.64846	9.24463e-98	6.70906e-97	down	GDSL esterase/lipase At4g10955-like
SMil_00023213	867	-2.17166	6.00593e-41	2.44869e-40	down	WRKY protein
SMil_00011949	939	1.77056	5.88514e-30	2.01641e-29	up	D-amino-acid transaminase, chloroplastic isoform X1
SMil_00002521	1173	1.7545	1.44179e-181	1.65958e-180	up	PREDICTED: leucine-rich repeat extensin-like protein 6
SMil_00023000	348	-1.61174	2.36146e-10	5.03543e-10	down	hypothetical protein
SMil_00021469	1752	1.85799	0	0	up	uncharacterized protein LOC105165819
SMil_00001336	1074	1.10807	1.52463e-122	1.29934e-121	up	probable Xaa-Pro aminopeptidase P
SMil_00016343	2343	-1.5439	2.50328e-61	1.31049e-60	down	cellulose synthase-like protein D5
SMil_00023192	1302	1.90523	7.43011e-84	4.84449e-83	up	amino acid transporter ANTL1-like isoform X1
SMil_00002239	1614	1.00044	2.4447e-17	6.43615e-17	up	hypothetical protein MIMGU_mgv1a026657mg, partial
SMil_00003228	465	1.76505	1.47659e-77	9.11345e-77	up	uncharacterized protein LOC105166144
SMil_00028017	567	1.89941	1.35762e-292	2.3018e-291	up	uncharacterized protein LOC105155725
SMil_00017863	450	2.05781	1.81942e-296	3.12555e-295	up	hypothetical protein MIMGU_mgv1a017708mg
SMil_00003866	2004	2.31949	0	0	up	LOW QUALITY PROTEIN: metal-nicotianamine transporter YSL3
SMil_00012754	633	-1.17548	7.32188e-105	5.56227e-104	down	PREDICTED: uncharacterized protein LOC101216973
SMil_00028016	588	2.87404	0	0	up	hypothetical protein
SMil_00021766	1152	1.92506	6.56204e-49	2.97907e-48	up	hypothetical protein MIMGU_mgv1a008085mg
SMil_00014406	699	-1.49171	5.67218e-21	1.62198e-20	down	uncharacterized protein LOC105174514
SMil_00024760	1278	1.70315	0	0	up	putative 12-oxophytodienoate reductase 11
SMil_00010614	402	-2.03903	1.85586e-266	2.93155e-265	down	30S ribosomal protein S10, chloroplastic
SMil_00008222	393	-1.5472	5.06986e-76	3.08031e-75	down	hypothetical protein
SMil_00026490	819	-1.2597	1.929e-115	1.57649e-114	down	U-box domain-containing protein 9-like
SMil_00007651	2019	-1.0587	1.89632e-55	9.31596e-55	down	protein kinase PVPK-1
SMil_00003908	1254	1.12514	2.2323e-20	6.29818e-20	up	PREDICTED: choline monooxygenase, chloroplastic-like
SMil_00001285	1014	-1.21917	8.56069e-30	2.92486e-29	down	PREDICTED: DNA repair protein XRCC4
SMil_00021868	837	2.09719	1.42054e-266	2.24781e-265	up	PREDICTED: probable adenylate kinase 6, chloroplastic
SMil_00021847	2139	4.71418	0	0	up	uncharacterized protein LOC105175608
SMil_00015345	1458	1.32795	1.57148e-159	1.63501e-158	up	serine/threonine protein phosphatase 2A 57 kDa regulatory subunit B' beta isoform
SMil_00024805	2514	2.14154	0	0	up	phosphoinositide phosphatase SAC2
SMil_00019035	330	1.53633	2.12834e-12	4.87336e-12	up	PREDICTED: ABC transporter B family member 28
SMil_00017674	591	-1.49121	5.26017e-69	2.9914e-68	down	Ketoacyl-ACP Synthase III
SMil_00018746	438	1.33996	1.08768e-17	2.88834e-17	up	PREDICTED: alpha-L-arabinofuranosidase 1-like
SMil_00029035	1167	1.49882	6.89826e-51	3.2097e-50	up	1-aminocyclopropane-1-carboxylate synthase 7
SMil_00025481	267	2.44925	4.86961e-70	2.79669e-69	up	caffeoyl CoA O-methyltransferase
SMil_00003763	870	-1.66355	8.34176e-98	6.05704e-97	down	uncharacterized protein ycf23-like
SMil_00009934	888	-2.2108	6.01302e-206	7.63664e-205	down	peptidyl-prolyl cis-trans isomerase CYP28, chloroplastic
SMil_00012072	1002	-1.4377	0	0	down	hypothetical protein F511_32032
SMil_00001729	516	-3.53762	0	0	down	chaperone protein dnaJ 8, chloroplastic-like isoform X1
SMil_00006561	363	1.16622	5.67572e-07	1.05616e-06	up	hypothetical protein MIMGU_mgv1a025090mg
SMil_00021406	207	-2.12547	1.6091e-21	4.6594e-21	down	uncharacterized protein LOC105155524
SMil_00015055	171	-1.53023	5.96221e-72	3.49858e-71	down	PREDICTED: 39S ribosomal protein L41-A, mitochondrial-like
SMil_00004314	1140	-1.00448	7.20917e-40	2.8947e-39	down	protein IQ-DOMAIN 1 isoform X2
SMil_00021966	1308	-1.23642	2.6998e-262	4.20141e-261	down	aspartyl protease AED3
SMil_00020122	333	-1.79679	3.73841e-76	2.27439e-75	down	uncharacterized protein At4g14450, chloroplastic-like
SMil_00017021	855	-1.4903	5.5582e-178	6.31518e-177	down	probable ribose-5-phosphate isomerase 2
SMil_00006614	1395	1.45257	0	0	up	O-acyltransferase WSD1
SMil_00009706	246	1.75606	0	0	up	hypothetical protein
SMil_00022113	270	1.52285	1.62128e-13	3.83762e-13	up	PREDICTED: WAT1-related protein At3g28050
SMil_00021372	546	1.89426	4.29015e-63	2.28719e-62	up	pathogenesis-related protein 10.4
SMil_00002547	669	-1.39505	3.89526e-36	1.47772e-35	down	probable RNA-binding protein 18 isoform X1
SMil_00022231	975	-2.21711	7.41834e-44	3.15369e-43	down	hypothetical protein MIMGU_mgv1a020014mg
SMil_00021959	1242	-1.32711	1.08926e-110	8.61054e-110	down	hypothetical protein F511_08193
SMil_00007428	279	-4.45276	2.46012e-33	8.92687e-33	down	VQ motif-containing protein 1-like
SMil_00015835	1182	-1.09221	3.31557e-30	1.14074e-29	down	uncharacterized protein LOC105168288
SMil_00012557	3324	1.1314	0	0	up	protein transport protein Sec24-like At4g32640
SMil_00021906	1230	-2.79316	0	0	down	PREDICTED: fructose-1,6-bisphosphatase, chloroplastic-like
SMil_00004627	384	-2.15475	0	0	down	calvin cycle protein CP12-1, chloroplastic-like
SMil_00008257	870	-1.39389	0	0	down	uncharacterized protein LOC105168160
SMil_00023134	189	-1.54587	1.66692e-08	3.3167e-08	down	PREDICTED: dof zinc finger protein DOF4.6 isoform X2
SMil_00005204	849	2.20403	1.78307e-119	1.49164e-118	up	protein MKS1
SMil_00022277	678	2.92557	0	0	up	CASP-like protein 4B1
SMil_00016193	1389	2.1309	9.54287e-155	9.63826e-154	up	uncharacterized protein LOC105163689
SMil_00006407	2712	-1.44893	7.98347e-92	5.54453e-91	down	protein QUIRKY
SMil_00017010	510	-1.83554	1.12046e-52	5.32788e-52	down	NADH dehydrogenase subunit 9 (mitochondrion)
SMil_00013633	354	1.75216	2.93785e-09	6.01257e-09	up	unnamed protein product
SMil_00029821	342	1.52223	3.35671e-10	7.11757e-10	up	hypothetical protein VITISV_012166
SMil_00028068	672	3.11758	1.40168e-121	1.1864e-120	up	laccase-12
SMil_00023262	1308	3.52856	0	0	up	putative 7-deoxyloganetic acid-O-glucosyl transferase 1
SMil_00009737	684	1.05651	7.74692e-54	3.73847e-53	up	PREDICTED: uncharacterized protein LOC105954109
SMil_00023602	507	-1.2984	2.78085e-159	2.88997e-158	down	NADH dehydrogenase [ubiquinone] 1 alpha subcomplex assembly factor 3
SMil_00027721	480	-1.64464	1.90311e-61	9.97828e-61	down	protein BIG GRAIN 1-like A
SMil_00023385	639	-5.40844	0	0	down	PREDICTED: NAD(P)H-quinone oxidoreductase subunit N, chloroplastic
SMil_00015861	255	1.7722	1.16543e-18	3.16632e-18	up	hypothetical protein
SMil_00003059	1086	-2.69788	1.48673e-58	7.54425e-58	down	hypothetical protein
SMil_00029398	315	-1.58462	0	0	down	hypothetical protein CARUB_v10024379mg, partial
SMil_00015009	1347	3.51433	0	0	up	basic helix-loop-helix transcription factor
SMil_00010701	855	3.16244	0	0	up	LOW QUALITY PROTEIN: bark storage protein A-like
SMil_00009050	792	-1.55186	6.88571e-25	2.15415e-24	down	expansin-A6-like
SMil_00014851	861	-1.16143	2.76803e-90	1.90015e-89	down	PREDICTED: pentatricopeptide repeat-containing protein At4g38150
SMil_00010976	348	-1.51767	1.06025e-89	7.24543e-89	down	unnamed protein product
SMil_00012946	645	-1.47222	1.07575e-25	3.41796e-25	down	hypothetical protein F511_43427
SMil_00025930	477	-2.72911	1.50621e-48	6.79951e-48	down	PREDICTED: uncharacterized protein LOC104088205
SMil_00019961	3048	1.21869	2.11897e-83	1.37566e-82	up	putative E3 ubiquitin-protein ligase LIN isoform X1
SMil_00002626	678	-1.88983	1.81448e-52	8.60705e-52	down	NDR1/HIN1-like protein 12
SMil_00003821	543	-1.72523	2.11968e-169	2.32136e-168	down	basic leucine zipper 43
SMil_00018541	675	1.36102	1.89919e-11	4.21168e-11	up	uncharacterized protein LOC105170937 isoform X1
SMil_00005781	777	-1.95966	2.77497e-38	1.08735e-37	down	AT-hook motif nuclear-localized protein 25
SMil_00002495	1974	3.50204	0	0	up	LOW QUALITY PROTEIN: uncharacterized protein LOC105175389
SMil_00010947	693	-1.08916	3.03809e-21	8.74251e-21	down	PREDICTED: uncharacterized protein LOC105958910 isoform X1
SMil_00028800	480	2.40687	0	0	up	pathogenesis-related protein STH-2-like
SMil_00010345	852	-2.95658	1.15947e-106	8.92756e-106	down	E3 ubiquitin-protein ligase MIEL1
SMil_00010944	270	-1.13543	1.1918e-15	3.00428e-15	down	alpha,alpha-trehalose-phosphate synthase [UDP-forming] 5 isoform X1
SMil_00005865	804	-1.28782	9.43237e-47	4.16435e-46	down	PREDICTED: alpha carbonic anhydrase 4-like
SMil_00029306	1524	1.69863	2.76293e-42	1.14618e-41	up	cytochrome P450 CYP71D410
SMil_00000886	264	-1.23309	2.74901e-17	7.22616e-17	down	uncharacterized protein LOC105164138
SMil_00001189	201	-1.63974	4.97215e-11	1.08773e-10	down	hypothetical protein MIMGU_mgv1a024441mg, partial
SMil_00010287	693	-1.65481	8.91757e-64	4.7841e-63	down	uncharacterized protein LOC105159468
SMil_00009605	207	-1.76434	4.95351e-46	2.16488e-45	down	PREDICTED: nuclear pore complex protein NUP50B
SMil_00008584	1572	1.30301	3.04036e-31	1.06567e-30	up	cytochrome P450 86A1
SMil_00020230	597	-3.75158	1.95974e-57	9.8438e-57	down	dehydration-responsive element-binding protein 1D-like
SMil_00009635	1530	-2.20096	1.2659e-285	2.11086e-284	down	polygalacturonase At1g48100
SMil_00018919	723	-1.85021	0	0	down	protein HHL1, chloroplastic
SMil_00027623	1674	-1.47215	6.05833e-118	5.02955e-117	down	BAG family molecular chaperone regulator 7
SMil_00006357	2244	-3.11608	0	0	down	hypothetical protein MIMGU_mgv1a009699mg
SMil_00007488	717	-1.38559	0	0	down	PREDICTED: 40S ribosomal protein S3-3-like
SMil_00024015	441	-2.83619	6.72308e-25	2.10376e-24	down	PREDICTED: serine/threonine-protein kinase BRI1-like 2
SMil_00017445	1644	1.32171	4.33843e-130	3.84386e-129	up	phosphoserine aminotransferase 2, chloroplastic-like
SMil_00005661	2094	1.4448	0	0	up	PREDICTED: sulfate transporter 4.1, chloroplastic
SMil_00015754	1053	-1.31845	4.40154e-193	5.32243e-192	down	uncharacterized protein LOC105174506
SMil_00002163	2847	1.71914	0	0	up	puromycin-sensitive aminopeptidase isoform X1
SMil_00004611	1932	1.23668	0	0	up	beta-fructofuranosidase, soluble isoenzyme I
SMil_00009580	729	-1.04073	1.34028e-09	2.78256e-09	down	pentatricopeptide repeat-containing protein At1g62350 isoform X1
SMil_00005666	318	1.4213	8.60284e-18	2.29006e-17	up	probable pectin methyltransferase QUA2
SMil_00017843	717	1.90853	1.48548e-107	1.15158e-106	up	aldehyde dehydrogenase
SMil_00017517	444	-1.74809	2.92055e-256	4.44353e-255	down	PREDICTED: histone H2B
SMil_00013497	618	3.97122	0	0	up	uncharacterized protein LOC105163700
SMil_00015782	663	-1.21109	2.52959e-78	1.57085e-77	down	thioredoxin-like 4, chloroplastic
SMil_00028254	1302	1.65887	3.48185e-28	1.15793e-27	up	E3 ubiquitin-protein ligase UPL6 isoform X2
SMil_00006995	984	-2.16037	1.2483e-42	5.20776e-42	down	ribosomal protein L5 (mitochondrion)
SMil_00019213	363	-1.61534	1.64126e-51	7.7023e-51	down	coiled-coil domain-containing protein 97
SMil_00017019	894	-1.71228	0	0	down	PREDICTED: probable 6-phosphogluconolactonase 2
SMil_00018709	666	1.48898	0	0	up	hypothetical protein MIMGU_mgv1a013365mg
SMil_00008486	510	-2.68723	3.44049e-39	1.36578e-38	down	vesicle-associated protein 1-4-like
SMil_00012777	1107	-2.06687	0	0	down	metalloendoproteinase 2-MMP
SMil_00006891	1092	1.17235	0	0	up	hypothetical protein
SMil_00029828	264	-1.83619	2.02486e-08	4.01338e-08	down	CEN-like protein 1
SMil_00000807	702	2.47518	7.56914e-289	1.27147e-287	up	heat stress transcription factor B-3 isoform X1
SMil_00022808	951	-1.78845	1.27863e-46	5.6305e-46	down	protein TRANSPORT INHIBITOR RESPONSE 1-like
SMil_00013291	309	-1.05296	5.8424e-13	1.3613e-12	down	PREDICTED: secretory carrier-associated membrane protein 1-like
SMil_00004615	2655	1.08475	1.85911e-249	2.76837e-248	up	PREDICTED: putative receptor-like protein kinase At5g39000 isoform X2
SMil_00030165	1185	1.51426	1.02389e-260	1.58433e-259	up	PREDICTED: uncharacterized protein LOC105977131
SMil_00030199	684	-2.09802	4.40892e-142	4.18204e-141	down	50S ribosomal protein L10, chloroplastic
SMil_00018598	1704	1.12775	4.9472e-229	6.86817e-228	up	probable alkaline/neutral invertase B
SMil_00008448	3162	2.27967	1.70246e-175	1.91676e-174	up	probable serine/threonine protein kinase IRE4 isoform X1
SMil_00008401	1323	-1.40122	2.90798e-23	8.79097e-23	down	nucleobase-ascorbate transporter 1 isoform X1
SMil_00023029	591	1.79139	5.93273e-23	1.78125e-22	up	PREDICTED: protein trichome birefringence-like 19
SMil_00007625	1143	1.14815	1.33125e-292	2.25849e-291	up	PREDICTED: peroxisomal adenine nucleotide carrier 1-like
SMil_00007557	936	-2.05266	0	0	down	1-aminocyclopropane-1-carboxylate oxidase 1-like
SMil_00024461	660	-2.716	0	0	down	PREDICTED: calmodulin-binding protein 25
SMil_00024725	477	-1.56461	6.83682e-19	1.86621e-18	down	probable LRR receptor-like serine/threonine-protein kinase At1g53430 isoform X2
SMil_00018727	1131	-1.56966	4.48324e-46	1.95998e-45	down	RING-H2 finger protein ATL46-like isoform X2
SMil_00025610	465	-2.12714	4.02218e-51	1.87692e-50	down	PREDICTED: uncharacterized protein LOC105948736
SMil_00014110	1971	-4.89928	1.24073e-120	1.04434e-119	down	luminal-binding protein 5
SMil_00001252	2106	-1.49415	4.9896e-163	5.28197e-162	down	1-deoxy-D-xylulose 5-phosphate synthase
SMil_00028595	1086	-1.15138	7.44551e-117	6.13451e-116	down	uncharacterized oxidoreductase At4g09670-like
SMil_00027007	1200	3.01858	1.13494e-63	6.08034e-63	up	receptor-like protein 12 isoform X2
SMil_00016740	2478	3.02926	3.12516e-236	4.45192e-235	up	uncharacterized protein LOC105175473
SMil_00001955	1599	1.07052	1.52296e-42	6.34294e-42	up	berberine bridge enzyme-like 15
SMil_00030300	1518	-1.41353	4.20117e-76	2.55422e-75	down	PREDICTED: glucan endo-1,3-beta-glucosidase 3
SMil_00004055	3294	1.39941	0	0	up	AP-2 complex subunit alpha-1
SMil_00010626	1239	2.45885	5.77466e-170	6.34956e-169	up	uncharacterized protein LOC105167682
SMil_00001218	1998	1.92709	0	0	up	PREDICTED: probable boron transporter 7
SMil_00011627	687	-1.36793	0	0	down	uncharacterized protein LOC105160233
SMil_00012165	351	-1.46054	3.10614e-27	1.01613e-26	down	uncharacterized protein LOC105167259
SMil_00015984	1989	1.7609	2.91695e-76	1.7774e-75	up	probable cyclic nucleotide-gated ion channel 20, chloroplastic isoform X1
SMil_00002175	3822	-1.34763	1.55946e-275	2.5368e-274	down	ABC transporter B family member 19
SMil_00026958	864	-1.26862	4.01511e-22	1.1817e-21	down	PREDICTED: protein sym-1-like
SMil_00004287	654	4.06492	0	0	up	PREDICTED: putative germin-like protein 2-1
SMil_00025564	459	-1.9219	0	0	down	calcium-binding allergen Ole e 8
SMil_00028643	408	1.16361	3.87053e-34	1.42398e-33	up	hypothetical protein MIMGU_mgv1a004357mg
SMil_00004646	933	2.45174	0	0	up	LOW QUALITY PROTEIN: importin-5-like
SMil_00030190	366	-2.95641	1.43492e-73	8.52825e-73	down	uncharacterized protein LOC105157280
SMil_00014524	939	-1.42562	3.71439e-93	2.60284e-92	down	uncharacterized protein At2g34460, chloroplastic
SMil_00012228	1503	1.27385	8.36354e-79	5.22698e-78	up	putative leucine-rich repeat-containing protein DDB_G0290503
SMil_00007186	699	-1.18738	1.43417e-23	4.368e-23	down	protein ALTERED XYLOGLUCAN 4-like
SMil_00006027	1584	-1.58447	2.1432e-96	1.53981e-95	down	cytochrome P450 CYP78A115
SMil_00013977	381	-1.05976	0	0	down	60S ribosomal protein L22-2-like
SMil_00013177	744	-1.12186	2.21023e-26	7.12456e-26	down	peptidyl-prolyl cis-trans isomerase FKBP20-2, chloroplastic isoform X1
SMil_00016636	1197	-1.45251	1.29011e-89	8.81177e-89	down	basic 7S globulin 2
SMil_00002049	654	-1.43151	7.4208e-71	4.30997e-70	down	uncharacterized protein LOC105171933
SMil_00028592	336	-1.42647	1.07462e-116	8.84332e-116	down	hypothetical protein M569_02928
SMil_00019017	1020	1.74702	1.18111e-73	7.02434e-73	up	brefeldin A-inhibited guanine nucleotide-exchange protein 5 isoform X2
SMil_00013699	1137	1.31699	9.04095e-66	4.95654e-65	up	aspartate carbamoyltransferase 1, chloroplastic
SMil_00002725	2022	1.21446	1.93115e-153	1.93968e-152	up	dynamin-related protein 1E
SMil_00013259	807	2.3394	2.33468e-126	2.02964e-125	up	transcription factor JUNGBRUNNEN 1-like
SMil_00013421	1287	-1.22495	1.02018e-23	3.11652e-23	down	uncharacterized protein P8A3.02c
SMil_00029352	867	-2.21511	4.05789e-284	6.74584e-283	down	GDSL esterase/lipase At4g10955-like
SMil_00016041	432	-1.19576	3.55916e-174	3.97762e-173	down	PREDICTED: thioredoxin H9
SMil_00003243	930	-1.92092	1.90251e-62	1.00738e-61	down	uncharacterized protein LOC105162016
SMil_00025628	816	-1.58769	4.84038e-23	1.45569e-22	down	stress-related protein-like
SMil_00017017	591	1.06185	7.34682e-26	2.34192e-25	up	inactive LRR receptor-like serine/threonine-protein kinase BIR2
SMil_00014335	6546	1.49511	2.26022e-158	2.33291e-157	up	uncharacterized protein LOC105158654 isoform X1
SMil_00013866	312	-1.60674	1.09301e-67	6.13905e-67	down	PREDICTED: dynein light chain LC6, flagellar outer arm-like
SMil_00013268	453	-1.23923	0	0	down	40S ribosomal protein S14-3
SMil_00004847	1125	-1.00137	2.88249e-87	1.92543e-86	down	UPF0496 protein At4g34320
SMil_00022773	381	-1.25264	5.12257e-31	1.7886e-30	down	origin recognition complex subunit 1-like
SMil_00025255	207	-5.11662	1.66597e-45	7.2415e-45	down	hypothetical protein POPTR_0009s03360g
SMil_00008356	873	-1.15813	3.65391e-54	1.76892e-53	down	heat stress transcription factor B-4-like
SMil_00007566	513	1.15132	2.7245e-265	4.27397e-264	up	uncharacterized protein LOC105169987
SMil_00026272	615	-4.11699	0	0	down	hypothetical protein MIMGU_mgv1a020204mg, partial
SMil_00019083	1635	1.81821	0	0	up	uncharacterized protein LOC105166690
SMil_00025855	327	-1.12714	2.60958e-21	7.52133e-21	down	protein NUCLEAR FUSION DEFECTIVE 6, chloroplastic/mitochondrial
SMil_00030193	288	-2.96914	0	0	down	PREDICTED: oxygen-evolving enhancer protein 2, chloroplastic-like
SMil_00013638	1095	-2.52953	9.28649e-43	3.88313e-42	down	gibberellin biosynthesis-related protein GA3ox2
SMil_00002579	1077	-1.74341	4.17745e-117	3.45127e-116	down	GATA transcription factor 5-like
SMil_00023616	1632	1.81145	6.06996e-65	3.29726e-64	up	hypothetical protein
SMil_00000006	564	-2.5554	1.61267e-65	8.81989e-65	down	LOW QUALITY PROTEIN: ethylene-responsive transcription factor ERF025
SMil_00007892	1173	-3.38718	0	0	down	uncharacterized protein LOC105179443
SMil_00003031	270	-1.13232	6.34113e-14	1.51862e-13	down	hypothetical protein MIMGU_mgv1a017254mg
SMil_00028662	270	-1.63738	3.37521e-101	2.50956e-100	down	PREDICTED: thioredoxin X, chloroplastic
SMil_00026440	1602	1.23931	0	0	up	berberine bridge enzyme-like 18
SMil_00018626	252	-1.17028	3.50073e-15	8.71349e-15	down	uncharacterized protein LOC105158662
SMil_00021494	483	-1.17315	5.51788e-18	1.47649e-17	down	PREDICTED: ethylene-responsive transcription factor ERF022-like
SMil_00005647	897	1.12935	0	0	up	PREDICTED: desiccation-related protein PCC13-62-like
SMil_00014440	225	-1.04214	2.9485e-10	6.26538e-10	down	uncharacterized protein LOC105163762 isoform X3
SMil_00013567	264	-1.8135	1.02032e-16	2.64385e-16	down	PREDICTED: LYR motif-containing protein At3g19508
SMil_00020961	852	-1.61684	1.16652e-32	4.18114e-32	down	PREDICTED: uncharacterized protein LOC105962495
SMil_00018100	1107	3.76195	0	0	up	1-aminocyclopropane-1-carboxylate oxidase homolog 1-like
SMil_00013458	1104	1.09822	3.38926e-18	9.10478e-18	up	LOW QUALITY PROTEIN: protein ILITYHIA
SMil_00004859	5892	1.26729	0	0	up	phosphatidylinositol 4-kinase alpha 1 isoform X2
SMil_00004730	1611	1.64106	0	0	up	aspartyl protease family protein 1-like isoform X3
SMil_00019960	2016	1.74834	0	0	up	BTB/POZ domain and ankyrin repeat-containing protein NPR2 isoform X1
SMil_00000741	4311	1.94369	0	0	up	protein TIME FOR COFFEE
SMil_00013096	690	-2.2695	0	0	down	oxygen-evolving enhancer protein 3, chloroplastic
SMil_00021089	645	-1.01496	2.1372e-39	8.51509e-39	down	mitochondrial pyruvate carrier 3-like
SMil_00018111	1110	-1.36922	1.91021e-106	1.46956e-105	down	MORN repeat-containing protein 1
SMil_00024581	6069	1.35826	3.26385e-277	5.32841e-276	up	uncharacterized protein LOC105178313
SMil_00009510	462	-2.50922	2.05064e-146	1.99009e-145	down	PREDICTED: uncharacterized protein LOC105957994
SMil_00004413	765	-1.01691	2.16639e-158	2.23775e-157	down	ras-related protein RABA5b-like
SMil_00018074	1818	1.9794	1.86666e-68	1.05626e-67	up	probable indole-3-acetic acid-amido synthetase GH3.1
SMil_00023051	750	2.64027	5.19612e-193	6.27491e-192	up	PREDICTED: bidirectional sugar transporter SWEET2a-like
SMil_00016257	507	2.4456	5.95355e-120	4.99578e-119	up	non-specific lipid-transfer protein-like protein At2g13820 precursor
SMil_00026392	528	2.04855	2.33835e-33	8.49179e-33	up	hypothetical protein VITISV_010777
SMil_00003392	360	-2.51601	7.31821e-50	3.36606e-49	down	PREDICTED: uncharacterized protein LOC8259310
SMil_00028697	663	2.94549	1.62157e-47	7.22461e-47	up	sterol 3-beta-glucosyltransferase UGT80B1
SMil_00007595	1086	-1.96654	7.56619e-290	1.27411e-288	down	F-box protein At1g70590
SMil_00004971	387	-6.90962	1.89951e-31	6.67593e-31	down	uncharacterized acetyltransferase At3g50280-like
SMil_00015955	7665	1.86291	0	0	up	LOW QUALITY PROTEIN: BEACH domain-containing protein C2
SMil_00016973	516	-1.7852	1.42116e-26	4.59706e-26	down	PREDICTED: CBL-interacting serine/threonine-protein kinase 12-like
SMil_00017540	1773	-2.41829	7.43717e-152	7.42628e-151	down	phosphatidylinositol 4-kinase gamma 4
SMil_00005015	645	-1.6841	6.5866e-197	8.07198e-196	down	uncharacterized protein LOC105162932 isoform X2
SMil_00010214	1455	1.86767	0	0	up	hypothetical protein MIMGU_mgv1a005184mg
SMil_00018419	651	3.89773	1.25821e-44	5.40703e-44	up	PREDICTED: alpha carbonic anhydrase 7-like
SMil_00025876	1773	-1.05483	2.59734e-29	8.79644e-29	down	BTB/POZ domain-containing protein At5g60050
SMil_00015416	600	1.99018	2.51452e-21	7.24964e-21	up	hypothetical protein MIMGU_mgv1a026060mg
SMil_00025114	2964	1.24522	1.00224e-225	1.37048e-224	up	PREDICTED: copper-transporting ATPase RAN1
SMil_00025019	1374	2.94941	0	0	up	cytochrome P450 CYP94C55
SMil_00016607	651	-1.92791	0	0	down	uncharacterized protein LOC105167802
SMil_00007630	1305	1.0935	1.74659e-19	4.83185e-19	up	PREDICTED: protein NUCLEAR FUSION DEFECTIVE 4-like
SMil_00010566	561	1.68332	4.17546e-63	2.22648e-62	up	polycomb group protein EMBRYONIC FLOWER 2 isoform X4
SMil_00006312	528	-1.44829	0	0	down	PREDICTED: uncharacterized protein LOC105961780
SMil_00022212	624	-1.18244	2.37658e-13	5.59872e-13	down	cytochrome P450 CYP714E21
SMil_00002990	162	-1.03278	7.37132e-63	3.91987e-62	down	hypothetical protein
SMil_00023620	306	-1.1222	4.96086e-156	5.04783e-155	down	unknown
SMil_00002133	243	1.1777	9.65825e-299	1.67181e-297	up	hypothetical protein
SMil_00019999	654	1.19875	2.03846e-16	5.24416e-16	up	actin-related protein 2/3 complex subunit 1A
SMil_00029698	951	-1.90025	1.96396e-31	6.89979e-31	down	hypothetical protein
SMil_00006981	375	-1.02656	0	0	down	PREDICTED: 40S ribosomal protein S15a
SMil_00020991	1431	-2.75889	3.03297e-163	3.21443e-162	down	PREDICTED: 15-cis-phytoene desaturase, chloroplastic/chromoplastic
SMil_00001770	2070	1.07105	2.84949e-97	2.05809e-96	up	putative E3 ubiquitin-protein ligase RF298
SMil_00018840	330	-2.54901	6.45874e-50	2.97375e-49	down	uncharacterized protein LOC105165240
SMil_00022271	1179	-1.23628	7.90879e-32	2.79834e-31	down	zinc finger protein NUTCRACKER
SMil_00029849	1539	5.16419	0	0	up	phenylcoumaran benzylic ether reductase-like protein
SMil_00025211	1062	1.00365	1.64828e-254	2.49806e-253	up	UDP-galactose/UDP-glucose transporter 2-like
SMil_00010892	1512	-1.06843	1.49164e-36	5.69119e-36	down	glucan endo-1,3-beta-glucosidase 2 isoform X1
SMil_00029731	567	3.45139	0	0	up	4-coumarate:coenzyme A ligase 3
SMil_00015973	2175	1.12636	3.07227e-46	1.34615e-45	up	LOW QUALITY PROTEIN: receptor protein kinase-like protein ZAR1
SMil_00027269	1626	2.17079	0	0	up	pleiotropic drug resistance protein 1
SMil_00011242	1482	3.04914	0	0	up	cytochrome P450 CYP81Q40
SMil_00023549	507	-1.78527	3.0702e-26	9.86051e-26	down	PREDICTED: triadin
SMil_00010537	1677	3.3777	0	0	up	sesquiterpene synthase 3
SMil_00028015	1581	-1.946	2.04225e-49	9.33209e-49	down	hypothetical protein
SMil_00027653	480	-2.20767	5.57028e-188	6.60971e-187	down	PREDICTED: 18.2 kDa class I heat shock protein-like
SMil_00029937	1275	-1.22091	5.17788e-65	2.81828e-64	down	U-box domain-containing protein 30-like
SMil_00008928	369	-1.7684	1.50717e-31	5.30729e-31	down	E3 ubiquitin-protein ligase RDUF2
SMil_00014242	564	-1.31863	3.62054e-88	2.44295e-87	down	PREDICTED: uncharacterized protein LOC105955046
SMil_00022105	126	1.30222	1.57985e-53	7.5971e-53	up	hypothetical protein
SMil_00002538	1212	1.41281	1.92637e-86	1.27956e-85	up	uncharacterized protein LOC105170597
SMil_00029048	1431	1.23897	0	0	up	cytochrome P450 CYP716C12
SMil_00020389	981	-1.32291	4.641e-83	3.00158e-82	down	PREDICTED: pectinesterase-like
SMil_00002218	243	-1.31669	2.28661e-204	2.88256e-203	down	PREDICTED: probable small nuclear ribonucleoprotein G
SMil_00003572	162	-1.16577	7.68165e-11	1.66843e-10	down	hypothetical protein MIMGU_mgv1a021585mg
SMil_00030215	699	-3.97109	0	0	down	uncharacterized protein LOC105179443
SMil_00002698	1425	3.00021	0	0	up	ADP-glucose pyrophosphorylase large subunit
SMil_00024658	408	-1.21449	3.92598e-53	1.87567e-52	down	uncharacterized protein LOC105169883, partial
SMil_00012527	1638	3.3854	0	0	up	probable flavin-containing monooxygenase 1
SMil_00016915	726	-1.1651	9.55602e-151	9.48647e-150	down	zinc finger protein CONSTANS-LIKE 4-like
SMil_00026198	384	3.78952	6.83847e-251	1.02446e-249	up	1-aminocyclopropane-1-carboxylate oxidase homolog 1-like
SMil_00011140	660	1.3627	2.89706e-53	1.38604e-52	up	PREDICTED: exocyst complex component SEC6 isoform X1
SMil_00011694	525	-6.35019	9.7109e-64	5.20561e-63	down	dehydration-responsive element-binding protein 1D-like
SMil_00028060	342	-1.55734	9.76937e-49	4.42264e-48	down	uncharacterized protein LOC105161139 isoform X1
SMil_00005146	978	3.04522	1.92221e-118	1.59871e-117	up	unnamed protein product
SMil_00029392	462	-2.25678	8.36543e-31	2.90601e-30	down	basic helix-loop-helix transcription factor
SMil_00006136	1437	1.67806	3.47302e-95	2.47567e-94	up	RecName: Full=Bicyclogermacrene synthase; Short=Ovtps4
SMil_00025559	1371	1.59977	0	0	up	probable xyloglucan 6-xylosyltransferase 5
SMil_00008514	579	1.31249	1.29268e-22	3.85107e-22	up	unnamed protein product
SMil_00001210	1206	1.41863	1.43392e-197	1.76046e-196	up	probable serine/threonine-protein kinase PBL11
SMil_00002887	651	-2.87486	3.1482e-32	1.12104e-31	down	PREDICTED: probable acetyltransferase NATA1-like
SMil_00026126	2709	1.19128	7.99659e-240	1.15422e-238	up	LOW QUALITY PROTEIN: cullin-associated NEDD8-dissociated protein 1
SMil_00019180	1284	5.55402	6.93289e-269	1.10537e-267	up	O-glucosyltransferase rumi homolog isoform X1
SMil_00001463	204	-1.5028	8.74191e-06	1.52724e-05	down	hypothetical protein
SMil_00010809	1368	-2.23977	4.64085e-45	2.00447e-44	down	protein DETOXIFICATION 18 isoform X1
SMil_00021976	849	1.6266	0	0	up	PREDICTED: NAD(P)H dehydrogenase (quinone) FQR1
SMil_00021115	2292	-1.69914	0	0	down	potassium transporter 2
SMil_00026621	1308	1.35085	4.23176e-158	4.35796e-157	up	hypothetical protein F511_42888
SMil_00013114	747	-2.05046	0	0	down	ATP synthase delta chain, chloroplastic-like
SMil_00006862	564	-1.07734	9.44652e-246	1.39147e-244	down	casein kinase II subunit alpha-2
SMil_00018528	375	-1.57722	9.27169e-79	5.79189e-78	down	PREDICTED: cyclin-D3-1-like
SMil_00025921	2499	1.55746	6.35772e-130	5.6293e-129	up	probable alpha,alpha-trehalose-phosphate synthase [UDP-forming] 7
SMil_00012717	1227	-1.30081	2.91892e-75	1.76207e-74	down	WRKY protein
SMil_00015049	1536	2.09234	0	0	up	PREDICTED: WEB family protein At5g16730, chloroplastic
SMil_00017205	897	-1.1049	4.89366e-135	4.45888e-134	down	B-box zinc finger protein 22
SMil_00000279	885	1.29711	6.23453e-124	5.36017e-123	up	uncharacterized protein LOC105173288
SMil_00006472	1614	1.4905	0	0	up	PREDICTED: cytochrome b561 and DOMON domain-containing protein At5g47530-like
SMil_00011235	966	-2.33642	1.28961e-258	1.97755e-257	down	uncharacterized protein LOC105175432 isoform X1
SMil_00024511	1353	3.13895	0	0	up	4-coumarate:coenzyme A ligase 4
SMil_00015348	1788	1.29507	3.19563e-211	4.13356e-210	up	serine hydroxymethyltransferase 6-like
SMil_00013237	918	3.39023	0	0	up	protein SULFUR DEFICIENCY-INDUCED 1
SMil_00010403	1710	1.09815	8.81663e-86	5.83073e-85	up	protein YLS7-like
SMil_00017074	249	5.21402	2.67216e-66	1.47504e-65	up	probable polyamine oxidase 2
SMil_00021310	1002	-1.33741	1.53434e-77	9.46561e-77	down	PREDICTED: putative disease resistance RPP13-like protein 3
SMil_00016710	378	-1.60269	4.92862e-12	1.11635e-11	down	nuclear transport factor 2
SMil_00024066	1620	-2.33641	1.03369e-217	1.37221e-216	down	chlorophyllide a oxygenase, chloroplastic
SMil_00029196	924	1.16719	3.37547e-28	1.12324e-27	up	O-methyltransferase
SMil_00019788	1677	1.32712	6.70358e-66	3.68029e-65	up	PREDICTED: receptor-like protein 12
SMil_00023115	426	-1.08051	6.30071e-215	8.26363e-214	down	PREDICTED: NADH dehydrogenase [ubiquinone] iron-sulfur protein 6, mitochondrial
SMil_00016773	306	-2.82473	1.70967e-35	6.42421e-35	down	protein IQ-DOMAIN 31
SMil_00001100	4992	1.56378	0	0	up	histone-lysine N-methyltransferase ATXR3-like isoform X1
SMil_00022037	942	3.13782	0	0	up	PREDICTED: protein SULFUR DEFICIENCY-INDUCED 2
SMil_00010706	789	1.44938	9.69662e-201	1.20787e-199	up	OTU domain-containing protein 6B
SMil_00027502	699	2.33099	0	0	up	protein LURP-one-related 5-like
SMil_00005135	1074	1.4659	4.50306e-33	1.62771e-32	up	hypothetical protein MIMGU_mgv1a004014mg
SMil_00000123	786	-1.29836	5.26101e-102	3.93638e-101	down	WRKY protein
SMil_00010589	960	-2.06305	4.74684e-90	3.25034e-89	down	transcription factor TCP15
SMil_00003724	1230	2.27931	1.38764e-87	9.29863e-87	up	hypothetical protein MIMGU_mgv1a006316mg
SMil_00030181	531	-1.12273	1.90057e-16	4.8922e-16	down	upstream activation factor subunit spp27-like
SMil_00024910	1281	-1.9454	3.87106e-85	2.54771e-84	down	U-box domain-containing protein 21-like
SMil_00002088	750	-2.37911	0	0	down	PREDICTED: peptidyl-prolyl cis-trans isomerase FKBP17-2, chloroplastic-like
SMil_00003624	642	-1.17176	1.33589e-10	2.87316e-10	down	PREDICTED: pentatricopeptide repeat-containing protein At3g29230
SMil_00001446	471	-1.97585	0	0	down	PREDICTED: uncharacterized protein LOC102588441
SMil_00002928	966	1.16442	0	0	up	probable xyloglucan endotransglucosylase/hydrolase protein 30
SMil_00025374	1311	1.78297	5.77711e-175	6.47758e-174	up	serine/threonine-protein kinase PBL27
SMil_00016016	213	-1.34641	0	0	down	PREDICTED: uncharacterized protein LOC109191148
SMil_00016669	2259	1.32735	0	0	up	probable ADP-ribosylation factor GTPase-activating protein AGD14 isoform X1
SMil_00023285	2160	1.59045	1.17049e-161	1.22906e-160	up	RNA polymerase II C-terminal domain phosphatase-like 1
SMil_00026088	435	-2.09109	0	0	down	photosystem I subunit O
SMil_00002661	474	-1.63832	4.2345e-169	4.63366e-168	down	PREDICTED: uncharacterized protein LOC105975885
SMil_00009127	243	-1.63386	8.91592e-237	1.27144e-235	down	PREDICTED: 40S ribosomal protein S28-2-like
SMil_00028542	252	1.99018	4.4011e-08	8.614e-08	up	hypothetical protein
SMil_00007324	795	-1.4534	0	0	down	protein SRC2 homolog
SMil_00021067	1647	2.05003	0	0	up	probable polyamine oxidase 4
SMil_00014587	1860	-1.0151	8.66591e-53	4.12432e-52	down	RNA polymerase sigma factor sigB
SMil_00005476	1767	1.0218	7.3953e-251	1.10727e-249	up	probable methyltransferase PMT2
SMil_00005406	1494	3.97968	0	0	up	proline dehydrogenase 2, mitochondrial isoform X1
SMil_00000574	624	1.06212	8.30093e-18	2.21034e-17	up	PREDICTED: probable 2-oxoglutarate-dependent dioxygenase AOP1
SMil_00023933	363	-2.78855	0	0	down	uncharacterized protein LOC105159125 isoform X2
SMil_00025454	1320	-1.63182	1.07449e-50	4.98337e-50	down	uncharacterized protein LOC105157880
SMil_00025093	4221	1.9789	7.95113e-303	1.38599e-301	up	golgin subfamily B member 1 isoform X1
SMil_00011239	981	-2.09259	1.41811e-185	1.66463e-184	down	U-box domain-containing protein 8
SMil_00007777	930	2.34982	2.29959e-202	2.88162e-201	up	PREDICTED: uncharacterized membrane protein At4g09580
SMil_00010222	6369	2.11675	0	0	up	protein SPIRRIG isoform X1
SMil_00023522	1650	4.9666	0	0	up	PREDICTED: cis-muuroladiene synthase-like
SMil_00013641	1923	1.44425	0	0	up	transketolase, chloroplastic
SMil_00025263	312	-1.46386	3.27989e-08	6.45008e-08	down	mini zinc finger protein 2
SMil_00014402	2646	1.87768	0	0	up	cellulose synthase A catalytic subunit 2 [UDP-forming]
SMil_00010798	1155	-1.28718	3.78175e-236	5.38164e-235	down	uncharacterized protein LOC105162545
SMil_00014001	1335	2.03615	2.31758e-75	1.4003e-74	up	berberine bridge enzyme-like 18
SMil_00007983	2409	1.30225	1.25277e-121	1.06136e-120	up	ubiquitin carboxyl-terminal hydrolase 18
SMil_00025451	5064	2.06738	0	0	up	1-phosphatidylinositol-3-phosphate 5-kinase FAB1B isoform X1
SMil_00028681	249	-2.43507	1.08279e-30	3.75714e-30	down	hypothetical protein
SMil_00012127	423	-1.34612	0	0	down	PREDICTED: 60S ribosomal protein L23-like
SMil_00023845	1224	1.25072	5.98915e-134	5.42443e-133	up	serine/threonine-protein kinase STY46
SMil_00027266	969	1.70785	4.96313e-40	1.99696e-39	up	uncharacterized protein LOC105163966
SMil_00018398	2094	1.46359	3.5396e-74	2.11569e-73	up	hypothetical protein F511_08762
SMil_00003529	1506	-2.08862	3.78684e-45	1.63846e-44	down	probable inactive receptor kinase At5g67200
SMil_00003116	663	-1.15061	2.89058e-77	1.78002e-76	down	PREDICTED: 40S ribosomal protein S20-2-like isoform X2
SMil_00009703	663	1.82277	8.2379e-170	9.04346e-169	up	clavaminate synthase-like protein At3g21360
SMil_00013579	765	1.12199	9.71223e-149	9.54429e-148	up	uncharacterized protein LOC105163464
SMil_00030430	1185	-2.91096	0	0	down	protochlorophyllide reductase
SMil_00008377	513	-1.2974	1.60637e-49	7.34897e-49	down	uncharacterized protein LOC105160806
SMil_00020161	432	-1.44447	7.67523e-40	3.08048e-39	down	hypothetical protein
SMil_00022202	1248	-1.20802	1.52098e-28	5.08673e-28	down	basic helix-loop-helix transcription factor
SMil_00015366	1695	1.2368	0	0	up	2,3-bisphosphoglycerate-independent phosphoglycerate mutase
SMil_00007270	555	-1.33324	1.83189e-45	7.95765e-45	down	hypothetical protein
SMil_00028969	744	1.33438	0	0	up	glutathione S-transferase L3-like isoform X1
SMil_00014940	1875	1.79642	8.96163e-277	1.46041e-275	up	CDPK-related kinase 6
SMil_00019956	789	2.11043	1.92349e-131	1.71704e-130	up	PREDICTED: probable adenylate kinase 6, chloroplastic
SMil_00018289	1017	-1.42902	2.67783e-108	2.0848e-107	down	caffeoylshikimate esterase-like
SMil_00003111	720	2.11439	6.16035e-63	3.27719e-62	up	vacuolar protein sorting-associated protein 18 homolog
SMil_00019217	489	-1.96293	2.08541e-110	1.64517e-109	down	pathogenesis-related protein 1
SMil_00023334	1191	1.94726	2.01297e-63	1.07548e-62	up	hypothetical protein F511_00783
SMil_00000210	936	3.10075	0	0	up	ethylene response factor protein 4
SMil_00012479	939	-1.89086	4.46227e-63	2.37848e-62	down	uncharacterized protein LOC105157546
SMil_00002297	1599	2.13996	0	0	up	allene oxide synthase 1, chloroplastic
SMil_00030043	702	-2.99905	3.48339e-183	4.04714e-182	down	hypothetical protein MIMGU_mgv1a003055mg
SMil_00001283	414	-1.23977	5.66139e-08	1.10316e-07	down	PREDICTED: syntaxin-related protein KNOLLE
SMil_00012473	1884	2.03884	0	0	up	ATP/ADP transporter
SMil_00024230	339	-1.95939	8.12135e-32	2.87205e-31	down	hypothetical protein
SMil_00024787	2151	1.77215	0	0	up	HSP-interacting protein
SMil_00021311	528	-1.5433	1.45241e-24	4.50913e-24	down	PREDICTED: putative disease resistance RPP13-like protein 3
SMil_00012838	198	-1.74955	2.33113e-167	2.52755e-166	down	PREDICTED: 40S ribosomal protein S28-2-like
SMil_00014447	1137	1.30777	4.17036e-36	1.58142e-35	up	UPF0496 protein At3g19330
SMil_00011364	372	-1.48005	2.35045e-254	3.55433e-253	down	PREDICTED: uncharacterized protein LOC105974083
SMil_00014811	825	-3.36592	0	0	down	PREDICTED: F-box protein PP2-A13-like
SMil_00018498	1344	1.96224	0	0	up	copper-transporting ATPase PAA2, chloroplastic
SMil_00009578	1278	1.20206	0	0	up	3-hydroxy-3-methylglutaryl-coenzyme A reductase
SMil_00014735	1008	-1.9672	0	0	down	unnamed protein product
SMil_00022963	819	-2.01664	1.59944e-56	7.95348e-56	down	transcription factor LUX-like
SMil_00003932	678	-1.52107	7.16591e-87	4.77028e-86	down	repressor of RNA polymerase III transcription MAF1 homolog
SMil_00020471	336	-3.72787	5.12126e-62	2.69707e-61	down	PREDICTED: uncharacterized protein LOC108222445
SMil_00005723	1200	1.89339	1.60498e-183	1.86711e-182	up	probable serine/threonine-protein kinase PIX13
SMil_00005855	1434	-1.58344	1.55865e-49	7.13182e-49	down	AAA-ATPase At3g50940-like
SMil_00006689	1095	-2.04078	2.31632e-68	1.30908e-67	down	uncharacterized protein LOC105158016
SMil_00009352	327	-1.40743	8.06801e-10	1.68837e-09	down	PREDICTED: receptor-like protein 12
SMil_00021498	1515	2.17447	0	0	up	uncharacterized protein LOC105163227
SMil_00004163	459	1.2908	2.34524e-83	1.52184e-82	up	unnamed protein product
SMil_00004862	147	-1.74215	5.7764e-44	2.45835e-43	down	PREDICTED: ATP-dependent Clp protease proteolytic subunit 6, chloroplastic
SMil_00000788	921	1.00263	4.6612e-14	1.12102e-13	up	uncharacterized protein LOC105174114 isoform X1
SMil_00003106	1062	-1.71406	3.76599e-223	5.08344e-222	down	probable pectinesterase 53
SMil_00001419	2433	-1.04729	6.7658e-32	2.39641e-31	down	PREDICTED: pentatricopeptide repeat-containing protein At2g29760, chloroplastic
SMil_00021845	381	-1.25699	4.70622e-163	4.98392e-162	down	hypothetical protein MIMGU_mgv1a0146781mg, partial
SMil_00014889	339	1.38248	1.10803e-18	3.01128e-18	up	hypothetical protein MIMGU_mgv1a0037692mg, partial
SMil_00000350	1593	-1.25491	1.00493e-51	4.72909e-51	down	interactor of constitutive active ROPs 3
SMil_00013279	459	2.11387	1.32824e-46	5.8471e-46	up	PREDICTED: aspartic proteinase-like protein 2
SMil_00013889	1716	2.03625	0	0	up	PREDICTED: receptor-like protein 12
SMil_00021456	426	-3.69704	0	0	down	putative calcium-binding protein CML23
SMil_00013313	2208	-1.55224	2.55892e-290	4.31442e-289	down	PREDICTED: cellulose synthase-like protein E1
SMil_00026912	2220	3.26844	0	0	up	potassium transporter 5
SMil_00012209	714	-2.72484	3.72171e-59	1.90484e-58	down	basic helix-loop-helix transcription factor
SMil_00026954	558	3.43919	0	0	up	jasmonate ZIM-domain protein 1
SMil_00026617	1338	1.13518	6.26045e-37	2.40002e-36	up	protein ARABIDILLO 1 isoform X1
SMil_00001113	483	-1.34505	1.02997e-48	4.6604e-48	down	PREDICTED: TATA-binding protein-associated factor 2N
SMil_00011181	1026	-2.75232	1.0298e-88	6.9883e-88	down	zinc finger protein CONSTANS-LIKE 6
SMil_00024355	834	2.36602	3.3609e-61	1.75609e-60	up	LOW QUALITY PROTEIN: subtilisin-like protease SBT1.2
SMil_00022464	954	2.68702	3.68408e-178	4.19282e-177	up	PREDICTED: lignin-forming anionic peroxidase-like
SMil_00008631	1407	-1.21002	2.26287e-88	1.53065e-87	down	PREDICTED: glucan endo-1,3-beta-glucosidase 3
SMil_00020111	396	-1.14074	6.54513e-18	1.74776e-17	down	uncharacterized protein LOC105173171
SMil_00022688	246	-2.54761	0	0	down	alpha carbonic anhydrase 1, chloroplastic
SMil_00022910	4902	1.24999	0	0	up	homeobox-DDT domain protein RLT1 isoform X2
SMil_00012559	639	1.21374	5.3973e-15	1.33634e-14	up	basic helix-loop-helix transcription factor
SMil_00027160	270	-1.74036	2.65202e-79	1.66622e-78	down	LOW QUALITY PROTEIN: mini zinc finger protein 2-like
SMil_00001554	723	-1.44078	1.35879e-77	8.39588e-77	down	pathogenesis-related protein 5-like
SMil_00029056	705	1.39137	7.42003e-43	3.10887e-42	up	inorganic phosphate transporter 1-4-like
SMil_00003118	2088	1.64662	0	0	up	protein LNK1 isoform X2
SMil_00018752	1413	-1.15422	8.3802e-29	2.81472e-28	down	hypothetical protein F511_33168
SMil_00000180	1392	2.28213	5.54969e-65	3.01916e-64	up	GABA transporter 1
SMil_00012216	1173	-1.07767	3.45714e-48	1.55321e-47	down	uncharacterized protein LOC105179169 isoform X2
SMil_00006854	357	-1.03216	4.13465e-37	1.59088e-36	down	protein TORNADO 2
SMil_00029421	456	-1.75201	1.64326e-30	5.6809e-30	down	PREDICTED: uncharacterized protein LOC104897468 isoform X2
SMil_00019906	1365	-2.07353	2.73195e-37	1.05414e-36	down	unnamed protein product
SMil_00007491	972	-2.42501	1.192e-56	5.9415e-56	down	PREDICTED: PGR5-like protein 1A, chloroplastic
SMil_00011883	837	1.23461	1.35516e-23	4.12968e-23	up	PREDICTED: AP3-complex subunit beta-A
SMil_00014102	402	-1.13065	6.84837e-18	1.82766e-17	down	phosphatidylinositol-glycan biosynthesis class F protein
SMil_00023323	480	1.37953	1.27363e-49	5.83257e-49	up	hypothetical protein
SMil_00016448	567	-2.26957	0	0	down	PREDICTED: uncharacterized protein LOC109166077
SMil_00005048	1212	-1.77482	4.54093e-45	1.96162e-44	down	uncharacterized protein LOC105160016
SMil_00022995	429	-1.43541	5.05551e-111	4.00681e-110	down	uncharacterized protein LOC105176490
SMil_00013472	783	-1.1228	1.19848e-60	6.21922e-60	down	homeobox protein knotted-1-like 1
SMil_00021954	744	2.9061	0	0	up	hypothetical protein MIMGU_mgv1a008891mg
SMil_00000487	3996	2.44861	0	0	up	hypothetical protein MIMGU_mgv1a000210mg
SMil_00012450	234	-1.94639	4.85481e-89	3.29943e-88	down	ubiquitin domain-containing protein 1 isoform X1
SMil_00003783	1665	2.74475	1.21781e-79	7.67602e-79	up	probable 9-cis-epoxycarotenoid dioxygenase NCED5, chloroplastic
SMil_00002691	1641	-1.34593	1.82642e-75	1.10427e-74	down	PREDICTED: protein NRT1/ PTR FAMILY 5.4
SMil_00008295	567	-3.65778	1.10606e-90	7.61955e-90	down	CASP-like protein 4B1
SMil_00002039	546	-2.94851	6.68362e-252	1.00346e-250	down	hypothetical protein
SMil_00000889	366	1.5607	5.77397e-17	1.50731e-16	up	PREDICTED: protein FAM91A1
SMil_00006334	1191	-1.88037	7.19279e-113	5.77625e-112	down	unnamed protein product
SMil_00001129	798	-2.41774	0	0	down	aquaporin TIP1-1-like
SMil_00012496	1068	-1.12645	8.83059e-17	2.29165e-16	down	uncharacterized protein LOC105171809
SMil_00012111	1218	-1.23855	1.35883e-116	1.1172e-115	down	serine/threonine-protein kinase HT1-like
SMil_00022964	1875	2.26464	1.26265e-247	1.86897e-246	up	uncharacterized protein LOC105163463
SMil_00004647	1365	2.31827	0	0	up	importin-5
SMil_00005692	963	-1.29026	5.40675e-27	1.76115e-26	down	cell division cycle-associated 7-like protein isoform X1
SMil_00018670	474	2.84537	6.54704e-137	6.00953e-136	up	1-aminocyclopropane-1-carboxylate oxidase homolog 1
SMil_00006641	1539	-1.95307	4.6345e-268	7.36767e-267	down	SNF1-related protein kinase catalytic subunit alpha KIN10 isoform X2
SMil_00030256	804	-1.33764	3.10124e-27	1.01471e-26	down	uncharacterized protein At2g34460, chloroplastic
SMil_00006253	1461	-2.9117	8.72435e-185	1.01971e-183	down	cytochrome P450 CYP71AT91
SMil_00026282	1680	2.34519	1.90413e-81	1.21565e-80	up	laccase-4
SMil_00027774	2028	1.08434	6.82754e-68	3.8419e-67	up	putative late blight resistance protein homolog R1A-10
SMil_00013271	921	-1.50616	1.30595e-18	3.54386e-18	down	uncharacterized protein LOC105174330
SMil_00017123	981	-1.95908	0	0	down	zinc finger CCCH domain-containing protein 29
SMil_00017359	903	-2.11226	0	0	down	homeobox-leucine zipper protein HAT5-like
SMil_00011076	195	-1.62833	3.33392e-12	7.58607e-12	down	hypothetical protein
SMil_00026624	2973	1.24865	1.47478e-56	7.33894e-56	up	putative disease resistance protein RGA3
SMil_00001507	348	1.55445	2.90249e-123	2.48135e-122	up	uncharacterized protein LOC105166815
SMil_00007621	774	1.77661	1.67075e-90	1.14922e-89	up	probable LRR receptor-like serine/threonine-protein kinase At1g67720
SMil_00010387	1293	2.81173	2.47297e-139	2.31037e-138	up	hypothetical protein MIMGU_mgv1a026060mg
SMil_00016883	720	-1.10603	7.89898e-266	1.2427e-264	down	light-harvesting complex-like protein 3 isotype 2, chloroplastic
SMil_00014801	1224	-1.0286	2.42542e-40	9.80521e-40	down	treacle protein
SMil_00024480	1218	2.13374	0	0	up	uncharacterized protein LOC105167378
SMil_00019349	2841	1.39445	4.14314e-138	3.83785e-137	up	protein CHROMATIN REMODELING 25 isoform X1
SMil_00011204	2253	-1.13505	1.70774e-71	9.98011e-71	down	potassium transporter 10 isoform X1
SMil_00008443	432	-2.67707	7.79925e-41	3.17652e-40	down	SQUAMOSA promoter binding protein-like 6, partial
SMil_00000869	2034	1.53863	0	0	up	two-component response regulator ARR2 isoform X2
SMil_00028719	846	-2.88019	1.88414e-97	1.36265e-96	down	hypothetical protein
SMil_00017315	1524	2.13145	6.34256e-292	1.07336e-290	up	tyrosine/DOPA decarboxylase 1-like
SMil_00012915	510	1.5455	1.05493e-45	4.59646e-45	up	PREDICTED: lysophospholipid acyltransferase 1-like
SMil_00007877	459	-1.22984	1.3265e-29	4.51939e-29	down	auxin-responsive protein SAUR50-like
SMil_00029031	336	-2.33239	8.35541e-94	5.88677e-93	down	PREDICTED: ethylene-responsive transcription factor ERF020
SMil_00012167	1986	1.61094	1.97811e-74	1.18548e-73	up	PREDICTED: WPP domain-associated protein
SMil_00001381	264	-1.18179	5.45059e-16	1.38563e-15	down	unnamed protein product
SMil_00025046	342	-1.17326	7.84808e-226	1.07424e-224	down	putative 60S ribosomal protein L30-1
SMil_00008326	1206	2.2072	6.9103e-209	8.85453e-208	up	probable trehalose-phosphate phosphatase F
SMil_00024514	576	-2.0832	0	0	down	histone H1 isoform X2
SMil_00014002	1167	3.40023	1.15261e-56	5.74622e-56	up	berberine bridge enzyme-like 8, partial
SMil_00007231	561	1.35406	7.21176e-26	2.29967e-25	up	uncharacterized protein LOC105164803
SMil_00005704	372	-1.21173	0	0	down	unnamed protein product
SMil_00000942	711	-2.88512	0	0	down	stem-specific protein TSJT1-like
SMil_00023202	1662	-1.47769	4.59793e-113	3.69786e-112	down	ABC transporter G family member 8
SMil_00016738	2493	1.29766	5.77112e-40	2.31967e-39	up	G-type lectin S-receptor-like serine/threonine-protein kinase At4g27290
SMil_00002660	354	-1.74186	1.45291e-61	7.62221e-61	down	chromophore lyase CRL, chloroplastic isoform X1
SMil_00023367	3570	1.4026	2.35581e-74	1.4109e-73	up	uncharacterized protein LOC105155957 isoform X1
SMil_00001479	1590	2.13263	4.81907e-75	2.90529e-74	up	glucomannan 4-beta-mannosyltransferase 9
SMil_00018837	537	-1.44776	9.58495e-22	2.79506e-21	down	auxin-responsive protein SAUR21-like
SMil_00012163	1686	1.78329	0	0	up	MLO-like protein 11
SMil_00016049	1308	2.68075	0	0	up	probable sodium-coupled neutral amino acid transporter 6
SMil_00020923	813	1.22413	1.49978e-109	1.17772e-108	up	PREDICTED: tuliposide A-converting enzyme 1, chloroplastic-like
SMil_00006248	1989	1.14126	6.85193e-106	5.25649e-105	up	protein-tyrosine-phosphatase MKP1 isoform X1
SMil_00026537	468	-1.2647	6.87758e-29	2.31401e-28	down	hypothetical protein
SMil_00022049	561	-2.68159	0	0	down	hypothetical protein F511_32763
SMil_00023945	489	-2.39685	4.98241e-75	3.00243e-74	down	uncharacterized protein LOC105177442
SMil_00012088	297	-1.58769	1.69759e-08	3.37551e-08	down	hypothetical protein MIMGU_mgv1a005232mg
SMil_00028594	591	-1.30081	8.58259e-11	1.86012e-10	down	zinc finger protein 4-like isoform X1
SMil_00011804	699	1.22757	1.17192e-42	4.89212e-42	up	FT-interacting protein 1
SMil_00004516	2274	1.7759	1.99587e-107	1.54548e-106	up	L-type lectin-domain containing receptor kinase VII.1-like
SMil_00014793	933	-1.29529	3.34602e-143	3.19382e-142	down	PREDICTED: TLC domain-containing protein 2
SMil_00003557	597	-1.9664	2.94681e-70	1.69705e-69	down	protein SHI RELATED SEQUENCE 3-like
SMil_00000959	810	1.16904	3.2108e-13	7.53598e-13	up	cyclin-T1-4 isoform X2
SMil_00026082	216	1.60768	6.97031e-30	2.38552e-29	up	cytochrome P450
SMil_00019729	468	1.71562	5.52163e-22	1.6202e-21	up	BAG family molecular chaperone regulator 2
SMil_00010452	1032	-1.53817	1.16838e-150	1.15903e-149	down	protein ABHD18
SMil_00016486	651	-1.96103	0	0	down	calmodulin-binding protein 25-like
SMil_00024478	195	-1.54231	1.76457e-226	2.42262e-225	down	hypothetical protein PHAVU_009G039400g
SMil_00019171	1155	-1.41488	2.92662e-28	9.75062e-28	down	PREDICTED: myosin-2-like
SMil_00017117	753	-1.39288	3.42815e-275	5.56997e-274	down	histone H1 isoform X1
SMil_00004816	1305	-1.0288	6.40398e-26	2.04352e-25	down	non-specific phospholipase C6
SMil_00028394	540	-1.20568	0	0	down	putative translationally controlled tumor protein
SMil_00027695	885	-1.46315	5.26275e-17	1.37451e-16	down	unnamed protein product
SMil_00002029	816	3.30491	0	0	up	bidirectional sugar transporter SWEET9-like
SMil_00023720	999	1.09753	0	0	up	LOW QUALITY PROTEIN: BAG family molecular chaperone regulator 2
SMil_00028191	294	-1.21922	2.58712e-07	4.89113e-07	down	kinesin-like protein KIN-13B
SMil_00008967	717	6.91454	1.66968e-129	1.47502e-128	up	dehydration-responsive element-binding protein 1D-like
SMil_00004804	2841	1.60525	1.73728e-254	2.63149e-253	up	ABC transporter A family member 7-like isoform X1
SMil_00026667	723	-1.63446	0	0	down	homeobox-leucine zipper protein ATHB-6
SMil_00022480	2136	1.27151	2.56412e-260	3.96088e-259	up	PREDICTED: uncharacterized protein LOC105970496 isoform X1
SMil_00004629	2781	1.11385	0	0	up	clathrin interactor EPSIN 2
SMil_00007839	216	-2.58769	1.40956e-16	3.64068e-16	down	ptoteinase inhibitor 2
SMil_00012772	2142	1.17375	1.32582e-88	8.99265e-88	up	hypothetical protein MIMGU_mgv1a002103mg
SMil_00015705	801	-1.61746	1.29741e-218	1.73157e-217	down	calcineurin subunit B-like protein
SMil_00022569	702	-2.48379	1.59668e-244	2.3418e-243	down	NAC domain-containing protein 83
SMil_00019502	966	-1.91241	4.86361e-298	8.40807e-297	down	WRKY protein
SMil_00004554	978	2.51212	0	0	up	PREDICTED: peroxidase 27-like
SMil_00019092	1014	1.05531	2.36321e-33	8.57977e-33	up	oxidoreductase family protein
SMil_00008240	2529	1.16094	2.5474e-247	3.76248e-246	up	serine/threonine-protein phosphatase BSL1
SMil_00002682	432	-2.39957	0	0	down	PREDICTED: photosystem I reaction center subunit VI, chloroplastic-like
SMil_00000018	1272	1.69452	0	0	up	PREDICTED: uncharacterized protein LOC105951477
SMil_00013797	1344	3.73604	0	0	up	SPX domain-containing membrane protein At4g22990 isoform X1
SMil_00017848	1782	2.55702	0	0	up	S-type anion channel SLAH2
SMil_00014926	633	-1.41439	7.73154e-132	6.91076e-131	down	hypothetical protein CISIN_1g027928mg
SMil_00013333	858	-1.02085	4.00448e-11	8.79495e-11	down	14-3-3-like protein 16R
SMil_00017056	2454	1.57978	0	0	up	cyclin-dependent kinase F-4-like isoform X2
SMil_00023275	603	-1.42392	9.40391e-120	7.87653e-119	down	pyridoxine/pyridoxamine 5'-phosphate oxidase 2
SMil_00026251	831	1.15273	5.85651e-38	2.28432e-37	up	hypothetical protein MIMGU_mgv1a002249mg
SMil_00005789	513	-1.41593	2.74616e-17	7.21936e-17	down	PREDICTED: mitotic spindle checkpoint protein BUBR1
SMil_00014823	1929	1.07613	0	0	up	putative clathrin assembly protein At2g25430
SMil_00006497	1905	-1.55761	0	0	down	probably inactive leucine-rich repeat receptor-like protein kinase At3g28040
SMil_00001019	912	3.72043	0	0	up	hypothetical protein MIMGU_mgv1a021857mg, partial
SMil_00015097	1572	1.28267	0	0	up	4-coumarate:coenzyme A ligase 7
SMil_00018593	897	-1.20814	0	0	down	PREDICTED: actin-depolymerizing factor 5
SMil_00013447	555	-1.79779	0	0	down	PREDICTED: 50S ribosomal protein L12, chloroplastic-like
SMil_00019126	399	-1.60449	7.997e-33	2.87618e-32	down	HVA22-like protein e
SMil_00020357	1512	-1.06085	2.24484e-177	2.54422e-176	down	PREDICTED: probable serine/threonine-protein kinase At4g35230
SMil_00001823	1800	1.08978	0	0	up	protein NRT1/ PTR FAMILY 2.11-like
SMil_00026947	969	-1.86614	3.07723e-40	1.242e-39	down	hypothetical protein M569_07085
SMil_00001121	1203	-1.05735	3.47779e-14	8.39521e-14	down	F-box only protein 13
SMil_00004361	537	1.19128	0	0	up	major allergen Pru av 1-like
SMil_00014679	453	-2.55726	0	0	down	uncharacterized protein LOC105179012
SMil_00000641	1194	-1.09474	1.68772e-70	9.76478e-70	down	mRNA-decapping enzyme subunit 2
SMil_00026937	621	-1.9532	6.85713e-118	5.69098e-117	down	uncharacterized protein LOC105176825
SMil_00018656	1122	1.76023	1.02624e-53	4.94624e-53	up	type IV inositol polyphosphate 5-phosphatase 3 isoform X1
SMil_00020481	2019	2.19331	1.12251e-291	1.89845e-290	up	PREDICTED: RING finger protein 10
SMil_00008268	381	1.86948	4.80464e-11	1.05244e-10	up	hypothetical protein
SMil_00008685	276	-2.2483	2.9086e-59	1.4898e-58	down	LOW QUALITY PROTEIN: uncharacterized protein LOC105161213
SMil_00028072	1512	1.75104	7.71673e-37	2.9558e-36	up	berberine bridge enzyme-like 18
SMil_00002658	600	-4.98491	3.26784e-65	1.78293e-64	down	uncharacterized protein At4g14100 isoform X2
SMil_00008056	561	-4.33053	3.67032e-35	1.3714e-34	down	PREDICTED: uncharacterized protein LOC105969170
SMil_00014803	876	-1.86249	8.73711e-74	5.20411e-73	down	uncharacterized protein LOC105172662
SMil_00008163	243	1.94836	2.27952e-14	5.54385e-14	up	hypothetical protein
SMil_00022368	1098	-1.38747	2.12618e-66	1.17461e-65	down	PREDICTED: light-induced protein, chloroplastic-like
SMil_00009223	5244	1.08875	0	0	up	eukaryotic translation initiation factor 4G
SMil_00006996	291	-1.18445	1.38826e-15	3.495e-15	down	PREDICTED: NADH dehydrogenase [ubiquinone] iron-sulfur protein 2-like
SMil_00004531	1380	3.09824	4.26432e-306	7.48588e-305	up	cytochrome P450 CYP72A329
SMil_00003555	438	-1.08143	1.87142e-78	1.16372e-77	down	PREDICTED: probable prefoldin subunit 2
SMil_00022203	1476	1.30094	2.183e-163	2.31721e-162	up	PREDICTED: probable polyamine oxidase 2
SMil_00004203	618	2.74839	1.22439e-105	9.36661e-105	up	PREDICTED: external alternative NAD(P)H-ubiquinone oxidoreductase B2, mitochondrial-like
SMil_00030223	1527	1.83517	1.56333e-218	2.08342e-217	up	Alpha/beta hydrolase fold-3
SMil_00002468	1026	-1.16056	6.89761e-24	2.114e-23	down	F-box/kelch-repeat protein At1g23390-like
SMil_00025808	894	-1.13576	2.11633e-66	1.1694e-65	down	basic helix-loop-helix transcription factor
SMil_00022056	1347	-1.92364	4.66958e-34	1.7161e-33	down	pentatricopeptide repeat-containing protein At2g42920, chloroplastic isoform X1
SMil_00021267	477	-1.36488	2.09345e-196	2.55752e-195	down	uncharacterized protein LOC105157187
SMil_00011286	1398	1.66747	2.76923e-168	3.01817e-167	up	SNARE-interacting protein KEULE isoform X1
SMil_00004942	927	-1.30958	0	0	down	Tubulin beta-1 chain, partial
SMil_00010162	261	1.07327	4.00072e-06	7.11982e-06	up	PREDICTED: ABC transporter G family member 15-like
SMil_00013065	408	1.28733	4.73815e-24	1.45707e-23	up	Protein kinase 2B, chloroplastic
SMil_00016071	1026	-1.08629	5.51234e-23	1.65668e-22	down	heat stress transcription factor B-4-like
SMil_00022439	633	3.04383	6.89121e-254	1.04093e-252	up	hypothetical protein L484_001766
SMil_00019476	648	-3.19036	7.22041e-49	3.27578e-48	down	unnamed protein product, partial
SMil_00000873	1050	1.73826	0	0	up	thaumatin-like protein 1b
SMil_00017661	969	-2.6324	1.64114e-59	8.43293e-59	down	protease Do-like 5, chloroplastic
SMil_00022577	366	-4.11662	9.835e-22	2.86675e-21	down	PREDICTED: uncharacterized protein LOC109000338
SMil_00030128	921	1.5638	5.97415e-52	2.81769e-51	up	protein PAF1 homolog
SMil_00014238	1707	1.54179	0	0	up	calcium-dependent protein kinase 4
SMil_00023003	1698	2.90558	0	0	up	PREDICTED: laccase-15-like
SMil_00019256	789	-1.92963	3.32614e-259	5.10908e-258	down	protein COFACTOR ASSEMBLY OF COMPLEX C SUBUNIT B CCB1, chloroplastic
SMil_00011659	540	-1.8292	0	0	down	30S ribosomal protein S20, chloroplastic isoform X1
SMil_00020812	669	-1.05292	8.00399e-94	5.64209e-93	down	protein-L-isoaspartate O-methyltransferase 1 isoform X2
SMil_00005348	375	1.36635	1.78116e-47	7.93179e-47	up	PREDICTED: calcium-dependent protein kinase 10-like
SMil_00016112	390	3.67747	2.92628e-192	3.51979e-191	up	PREDICTED: 1-aminocyclopropane-1-carboxylate oxidase homolog 1-like
SMil_00011842	1266	1.89209	0	0	up	PREDICTED: probable sodium-coupled neutral amino acid transporter 6
SMil_00020355	783	1.49815	1.89939e-88	1.28606e-87	up	PREDICTED: uncharacterized protein LOC105971311
SMil_00012462	1143	-1.22032	4.99696e-35	1.86353e-34	down	protein ABSCISIC ACID-INSENSITIVE 5
SMil_00026492	330	-1.487	3.81533e-39	1.51282e-38	down	hypothetical protein EUTSA_v10001258mg
SMil_00012335	1269	-2.74996	3.97356e-115	3.23771e-114	down	hypothetical protein CISIN_1g011736mg
SMil_00012868	906	-1.55214	1.60542e-74	9.62545e-74	down	PREDICTED: uncharacterized protein LOC105969486
SMil_00023070	828	-1.80188	0	0	down	GAPDH
SMil_00004756	525	-1.46871	0	0	down	PLAT domain-containing protein 3-like
SMil_00007485	915	-1.52122	1.45332e-83	9.4509e-83	down	uncharacterized protein LOC105155638
SMil_00019273	2322	-2.05722	2.76925e-297	4.77228e-296	down	glycine-rich domain-containing protein 1
SMil_00005431	1278	-1.74652	8.1717e-84	5.32419e-83	down	uncharacterized protein LOC105177300
SMil_00015624	1689	-1.33076	1.96909e-26	6.35702e-26	down	pentatricopeptide repeat-containing protein At1g03560, mitochondrial
SMil_00006391	510	2.4481	1.52044e-36	5.79943e-36	up	hypothetical protein MIMGU_mgv1a022104mg
SMil_00026615	645	-2.14873	4.35732e-32	1.54715e-31	down	hypothetical protein MIMGU_mgv1a001843mg
SMil_00020176	1287	3.67002	1.23774e-69	7.08318e-69	up	alcohol-forming fatty acyl-CoA reductase
SMil_00026853	1554	1.81248	0	0	up	cytochrome P450 CYP84A60
SMil_00006097	507	-2.07425	7.32117e-80	4.62533e-79	down	PREDICTED: LOB domain-containing protein 25-like isoform X2
SMil_00022063	915	1.84716	1.53014e-152	1.53239e-151	up	probable receptor-like protein kinase At1g33260
SMil_00005750	873	1.56097	0	0	up	hypothetical protein DCAR_031180
SMil_00029737	915	-1.8859	0	0	down	PREDICTED: chlorophyll a-b binding protein CP26, chloroplastic
SMil_00000218	1200	1.94456	8.50242e-41	3.46136e-40	up	sterol 3-beta-glucosyltransferase UGT80B1
SMil_00003504	456	-2.15706	5.62793e-19	1.53853e-18	down	17.4 kDa class III heat shock protein
SMil_00015432	1242	-1.2004	6.60756e-24	2.02647e-23	down	uncharacterized protein At3g28850
SMil_00015435	1239	-1.15989	8.67028e-63	4.60794e-62	down	uncharacterized protein LOC105158600 isoform X2
SMil_00002926	2133	1.66265	0	0	up	PREDICTED: oxysterol-binding protein-related protein 1C-like
SMil_00004302	465	-1.40242	0	0	down	hypothetical protein JCGZ_16044
SMil_00024208	5781	1.63693	0	0	up	callose synthase 1
SMil_00012722	1722	1.03832	0	0	up	calcium-dependent protein kinase 1-like
SMil_00004868	243	-2.4395	4.82651e-96	3.45856e-95	down	hypothetical protein
SMil_00002302	960	-1.80271	8.17069e-35	3.03881e-34	down	ribosomal protein-like
SMil_00012919	1206	-1.67939	0	0	down	mpv17-like protein isoform X1
SMil_00000735	1560	-2.2433	0	0	down	ATPase subunit 1 (mitochondrion)
SMil_00002587	372	-1.1928	0	0	down	60S ribosomal protein L35-like
SMil_00003377	207	-1.31639	1.73086e-12	3.97659e-12	down	metal tolerance protein 2
SMil_00000736	585	-1.38562	1.46735e-26	4.74504e-26	down	NADH dehydrogenase subunit 4 (mitochondrion)
SMil_00003542	1290	1.4249	8.00255e-47	3.54054e-46	up	PREDICTED: uncharacterized protein LOC105972798
SMil_00006695	1848	2.43573	1.68063e-100	1.24349e-99	up	1-phosphatidylinositol-3-phosphate 5-kinase FAB1A
SMil_00006582	417	-1.87158	5.63511e-121	4.7549e-120	down	uncharacterized protein At5g64816
SMil_00027458	501	-1.09388	4.07699e-29	1.37649e-28	down	PREDICTED: triphosphate tunel metalloenzyme 3 isoform X1
SMil_00024217	333	-1.28116	1.73243e-38	6.81087e-38	down	hypothetical protein
SMil_00020351	1683	1.64654	0	0	up	serine carboxypeptidase-like
SMil_00019625	2100	2.73371	0	0	up	cytochrome P450 reductase
SMil_00009419	4131	2.57864	3.92417e-293	6.66987e-292	up	putative E3 ubiquitin-protein ligase LIN isoform X1
SMil_00017986	930	3.19771	0	0	up	cytochrome P450 CYP71AT93
SMil_00018145	282	-1.70727	6.16528e-26	1.9685e-25	down	hypothetical protein
SMil_00002630	984	1.07731	5.47106e-124	4.70525e-123	up	SNAP25 homologous protein SNAP33
SMil_00024004	1257	-2.20031	2.64598e-237	3.78512e-236	down	G-type lectin S-receptor-like serine/threonine-protein kinase At4g27290
SMil_00027866	696	-2.00122	0	0	down	Chaperone protein dnaJ 20
SMil_00013863	393	1.77136	8.40731e-35	3.12596e-34	up	hypothetical protein MIMGU_mgv1a007408mg
SMil_00016223	405	-1.25182	3.15362e-147	3.07363e-146	down	PREDICTED: 60S ribosomal protein L44 isoform X1
SMil_00009725	1494	-1.3839	7.12995e-74	4.25055e-73	down	probable receptor-like serine/threonine-protein kinase At4g34500
SMil_00007689	207	-2.48922	1.71149e-219	2.28871e-218	down	hypothetical protein
SMil_00026420	609	1.11625	2.44119e-24	7.53856e-24	up	hypothetical protein MIMGU_mgv1a022104mg
SMil_00001351	423	-1.21295	3.75046e-21	1.07618e-20	down	ubiquitin domain-containing protein 1 isoform X2
SMil_00001250	1911	1.58689	1.00178e-267	1.58979e-266	up	SQUAMOSA promoter binding protein-like 4, partial
SMil_00013342	183	-1.00273	2.70769e-170	2.98569e-169	down	PREDICTED: uncharacterized protein LOC104809736
SMil_00027301	246	-1.29029	1.24438e-167	1.35245e-166	down	protein Asterix
SMil_00027361	549	-2.49663	0	0	down	uncharacterized protein LOC105162252
SMil_00014419	768	-1.22286	1.00015e-11	2.23824e-11	down	DNA topoisomerase 3-alpha
SMil_00000858	474	1.6335	0	0	up	uncharacterized protein LOC105156547
SMil_00018143	555	1.86936	1.13166e-46	4.98897e-46	up	hypothetical protein CCACVL1_11937
SMil_00014760	837	-2.01471	6.96249e-93	4.87142e-92	down	probable serine/threonine-protein kinase PBL17
SMil_00011068	1383	2.4048	7.05286e-185	8.25405e-184	up	uncharacterized protein LOC105175311
SMil_00002796	975	-1.27761	1.89538e-20	5.36147e-20	down	histone-lysine N-methyltransferase SUVR3
SMil_00029058	570	1.60857	2.30565e-130	2.04614e-129	up	MYB transcription factor
SMil_00019392	1122	-1.60504	4.55226e-194	5.52673e-193	down	PREDICTED: probable receptor-like protein kinase At1g67000
SMil_00018556	918	1.30132	0	0	up	farnesyl diphosphate synthetase
SMil_00007070	1662	-3.18039	1.62202e-215	2.13247e-214	down	IRK-interacting protein-like
SMil_00016524	4401	2.17675	0	0	up	PREDICTED: myosin-17-like
SMil_00027112	375	-2.55874	0	0	down	EPIDERMAL PATTERNING FACTOR-like protein 4
SMil_00020116	1449	-1.69441	0	0	down	heavy metal-associated isoprenylated plant protein 33-like
SMil_00011508	435	2.45899	0	0	up	MLP-like protein 28
SMil_00012149	636	-1.28634	1.02256e-79	6.45281e-79	down	ethylene-responsive transcription factor 4-like
SMil_00020333	468	2.69714	6.00815e-119	5.00924e-118	up	UDP-arabinose 4-epimerase 1
SMil_00028078	189	-1.81341	1.93319e-88	1.30829e-87	down	outer envelope membrane protein 7
SMil_00009946	1023	-1.88445	7.61752e-229	1.05485e-227	down	metacaspase-1-like isoform X2
SMil_00005673	558	-2.94152	9.18861e-127	8.01872e-126	down	hypothetical protein
SMil_00029802	282	-1.99184	4.05818e-10	8.58395e-10	down	PREDICTED: subtilisin-like protease SBT1.7
SMil_00014927	1347	3.12352	0	0	up	PREDICTED: isocitrate dehydrogenase [NADP]
SMil_00010597	1143	-1.18701	1.19333e-35	4.4933e-35	down	DAR GTPase 3, chloroplastic isoform X2
SMil_00030416	591	1.32123	7.52061e-173	8.37739e-172	up	cytochrome P450 CYP98A77
SMil_00004610	567	-1.01014	4.22469e-29	1.42565e-28	down	uncharacterized protein LOC105168308
SMil_00028785	786	-1.61371	4.79736e-97	3.46039e-96	down	transmembrane protein 258
SMil_00010511	669	1.15876	3.17494e-175	3.57165e-174	up	germin-like protein subfamily 1 member 13
SMil_00009118	447	-1.44724	5.73143e-32	2.03188e-31	down	uncharacterized protein LOC105176821
SMil_00008646	1053	-1.19272	2.99529e-43	1.26313e-42	down	probable transcription factor GLK1
SMil_00023800	1716	-1.16322	5.22391e-89	3.54763e-88	down	BEL1-like homeodomain protein 9 isoform X1
SMil_00026099	510	-1.03737	8.49007e-23	2.54097e-22	down	hypothetical protein
SMil_00028589	333	-1.19814	5.59202e-42	2.30857e-41	down	uncharacterized protein LOC105164967
SMil_00007137	1299	1.40502	9.39514e-157	9.60282e-156	up	UDP-glucuronate 4-epimerase 3
SMil_00018715	678	-1.15289	3.03468e-14	7.34244e-14	down	uncharacterized protein LOC105161709
SMil_00000461	1092	-1.04682	1.58958e-23	4.83432e-23	down	uncharacterized protein LOC105164615 isoform X1
SMil_00007858	852	-1.37061	3.30684e-48	1.48593e-47	down	E3 ubiquitin-protein ligase arih1-like isoform X4
SMil_00011555	279	-1.00603	2.28363e-42	9.485e-42	down	uncharacterized protein LOC105170698
SMil_00009120	1122	1.23461	4.30945e-18	1.15563e-17	up	GDSL esterase/lipase At5g45960
SMil_00019119	669	-1.06467	3.21508e-50	1.48531e-49	down	PREDICTED: MATE efflux family protein 5-like
SMil_00006059	459	-1.6196	1.31528e-121	1.11362e-120	down	heat shock protein 1
SMil_00000978	4782	2.28132	0	0	up	PREDICTED: protein SABRE
SMil_00019924	264	-1.20737	1.57883e-84	1.03436e-83	down	pentatricopeptide repeat-containing protein At5g66520-like
SMil_00000214	2724	2.70779	0	0	up	cellulose synthase A catalytic subunit 2 [UDP-forming]-like
SMil_00018450	282	-1.3653	5.42599e-08	1.05801e-07	down	hypothetical protein
SMil_00021990	489	-1.09876	2.81054e-51	1.31467e-50	down	hypothetical protein
SMil_00011112	1341	1.70052	5.35477e-162	5.63573e-161	up	trehalose-phosphate phosphatase A-like isoform X1
SMil_00017510	1368	2.02788	0	0	up	PREDICTED: uncharacterized protein LOC8262840
SMil_00009233	873	-1.51017	9.13553e-64	4.8991e-63	down	transcription termination factor MTERF6, chloroplastic/mitochondrial
SMil_00013646	465	-2.85916	0	0	down	auxin-responsive protein SAUR36-like
SMil_00019287	495	2.11692	1.65852e-224	2.25209e-223	up	bHLH transcription factor
SMil_00012431	870	-1.87637	0	0	down	hypothetical protein
SMil_00010867	471	2.65752	2.09769e-86	1.39301e-85	up	homeobox-leucine zipper protein ATHB-52-like
SMil_00007084	354	-1.17571	3.2968e-20	9.26418e-20	down	PREDICTED: general transcription factor 3C polypeptide 6
SMil_00002470	282	-1.28361	3.28344e-66	1.80991e-65	down	protein NSP-INTERACTING KINASE 3
SMil_00024092	1002	2.06312	0	0	up	hypothetical protein MIMGU_mgv1a019872mg
SMil_00021892	453	-1.92817	7.88016e-215	1.03202e-213	down	PREDICTED: MLP-like protein 423
SMil_00003175	531	-1.66655	0	0	down	PREDICTED: ribulose bisphosphate carboxylase small chain, chloroplastic
SMil_00028815	450	-1.49761	2.88715e-14	6.99605e-14	down	PREDICTED: uncharacterized protein LOC105957218
SMil_00001123	303	5.75104	4.59415e-49	2.0902e-48	up	WRKY protein
SMil_00008379	210	1.82632	3.99226e-15	9.92244e-15	up	uncharacterized protein LOC105167450
SMil_00019637	1239	2.3864	1.78134e-97	1.28933e-96	up	2,3-oxidosqualene cyclase 2
SMil_00010603	2406	1.54879	1.41691e-113	1.14223e-112	up	C2 and GRAM domain-containing protein At1g03370 isoform X1
SMil_00007441	2508	1.46075	1.64405e-122	1.40024e-121	up	chromatin assembly factor 1 subunit
SMil_00022185	1059	1.52347	0	0	up	cinnamyl alcohol dehydrogenase
SMil_00013454	951	-1.78838	2.08213e-257	3.17855e-256	down	dnaJ homolog subfamily B member 4
SMil_00020658	1173	-1.83785	0	0	down	PREDICTED: sedoheptulose-1,7-bisphosphatase, chloroplastic
SMil_00001962	1401	-1.32553	2.89332e-46	1.26897e-45	down	PREDICTED: uncharacterized protein LOC105964125 isoform X2
SMil_00029362	1413	3.54654	0	0	up	PREDICTED: uncharacterized acetyltransferase At3g50280
SMil_00005492	1041	-1.26778	0	0	down	short chain alcohol dehydrogenase
SMil_00000917	651	-1.01593	5.17894e-100	3.82152e-99	down	acyl-coenzyme A thioesterase 13
SMil_00024582	975	-1.1276	2.29266e-76	1.39794e-75	down	S-adenosylmethionine carrier 1, chloroplastic/mitochondrial isoform X2
SMil_00021038	2574	1.10759	8.47467e-36	3.19985e-35	up	DNA repair endonuclease UVH1 isoform X1
SMil_00021058	546	-2.28687	1.26646e-166	1.36666e-165	down	protein-ribulosamine 3-kinase, chloroplastic isoform X2
SMil_00028120	966	1.29057	4.99706e-120	4.19575e-119	up	PREDICTED: uncharacterized protein LOC105977091 isoform X2
SMil_00004468	249	-2.34802	3.65297e-51	1.7061e-50	down	PREDICTED: metacaspase-3-like
SMil_00026179	1425	-1.11978	1.42222e-51	6.68359e-51	down	cyclin A
SMil_00023609	1944	-1.18027	4.32762e-83	2.80089e-82	down	PREDICTED: protein SCARECROW-like
SMil_00004286	1299	1.01205	1.79125e-157	1.83773e-156	up	RHOMBOID-like protein 1
SMil_00005391	1224	-2.5882	0	0	down	protein POLLENLESS 3-LIKE 2
SMil_00021887	2100	1.38033	5.53707e-85	3.64067e-84	up	probable serine/threonine-protein kinase DDB_G0282963 isoform X2
SMil_00021552	1485	1.21443	5.84125e-32	2.07028e-31	up	alpha-L-fucosidase 1
SMil_00009379	294	-1.53161	2.47384e-65	1.35162e-64	down	hypothetical protein F511_15964
SMil_00023383	864	-1.20549	3.17754e-66	1.75188e-65	down	PREDICTED: uncharacterized protein LOC105977471
SMil_00012645	1479	1.39868	2.08442e-259	3.20536e-258	up	protein REDUCED WALL ACETYLATION 3-like
SMil_00014637	1335	-1.30923	5.15276e-70	2.95869e-69	down	probable pectate lyase 18 isoform X1
SMil_00019076	783	1.70111	0	0	up	uncharacterized protein LOC105163464
SMil_00012830	876	1.55635	3.55148e-37	1.36804e-36	up	ATP-dependent RNA helicase DEAH12, chloroplastic
SMil_00028305	528	-1.07407	7.26228e-49	3.29423e-48	down	PREDICTED: protein LIGHT-DEPENDENT SHORT HYPOCOTYLS 3
SMil_00004823	11205	1.64587	5.72828e-264	8.95516e-263	up	LOW QUALITY PROTEIN: uncharacterized protein LOC105169593
SMil_00007073	501	-2.0483	7.1754e-102	5.3614e-101	down	uncharacterized protein LOC105178335
SMil_00027011	618	1.86433	2.48278e-116	2.03945e-115	up	uncharacterized acetyltransferase At3g50280-like
SMil_00001327	849	-1.55606	0	0	down	PREDICTED: aquaporin PIP2-7
SMil_00015294	678	-2.01055	0	0	down	ethylene-responsive transcription factor TINY-like
SMil_00003689	2826	1.07857	2.77491e-81	1.76992e-80	up	E3 ubiquitin-protein ligase UPL6 isoform X2
SMil_00013276	897	-3.17828	7.90359e-107	6.09584e-106	down	uncharacterized protein LOC105161232
SMil_00015145	1155	1.38065	2.5483e-163	2.70286e-162	up	alcohol dehydrogenase-like 6
SMil_00002704	498	-1.08739	3.37851e-09	6.89605e-09	down	hypothetical protein
SMil_00003061	822	-1.06269	1.14494e-36	4.37695e-36	down	SMLII
SMil_00023580	585	-4.60729	1.89909e-280	3.13035e-279	down	CRT/DRE-binding factor 2
SMil_00010554	504	-1.32572	0	0	down	hypothetical protein F511_29068
SMil_00002895	2145	5.04474	0	0	up	protein ENHANCED DISEASE RESISTANCE 2 isoform X1
SMil_00022701	1395	1.97526	1.22237e-143	1.16922e-142	up	protein NRT1/ PTR FAMILY 4.6
SMil_00002040	696	-2.90932	0	0	down	PREDICTED: thylakoid lumenal 19 kDa protein, chloroplastic
SMil_00009108	1173	-2.74362	0	0	down	aspartic proteinase PCS1
SMil_00025236	2082	1.71241	3.04509e-85	2.00652e-84	up	putative protein FAR1-RELATED SEQUENCE 10
SMil_00025034	603	1.64438	6.6073e-153	6.6243e-152	up	acyl-coenzyme A thioesterase 13
SMil_00017087	852	1.00861	2.75305e-49	1.25528e-48	up	wound-induced protein 1-like
SMil_00005344	834	-1.73006	2.65141e-24	8.18034e-24	down	auxin-induced protein 6B-like
SMil_00012195	756	-1.00059	6.30101e-164	6.71714e-163	down	proteasome subunit alpha type-4-like
SMil_00004116	756	-1.57842	9.47757e-279	1.55564e-277	down	30S ribosomal protein S9, chloroplastic
SMil_00020730	1398	-1.07976	8.20299e-33	2.94988e-32	down	rho GTPase-activating protein 2
SMil_00012303	492	-2.05771	1.60585e-85	1.0602e-84	down	hypothetical protein MIMGU_mgv11b012983mg
SMil_00018442	486	-1.84543	1.54453e-25	4.88972e-25	down	protein ABHD17B isoform X2
SMil_00023731	618	-2.58769	2.60417e-75	1.57311e-74	down	PREDICTED: protein TIC 20-II, chloroplastic
SMil_00026778	663	4.83437	2.99211e-38	1.17159e-37	up	PREDICTED: 3-ketoacyl-CoA synthase 6
SMil_00012747	288	-1.3653	1.14475e-158	1.18426e-157	down	unnamed protein product
SMil_00013548	657	1.12191	1.02566e-48	4.64168e-48	up	predicted protein
SMil_00007373	543	-1.05225	7.38819e-14	1.76566e-13	down	hypothetical protein F511_06357
SMil_00004609	1881	-1.33136	3.36431e-232	4.72111e-231	down	probable inactive receptor kinase At1g48480
SMil_00021109	879	1.6684	0	0	up	NAC domain-containing protein 1
SMil_00013381	534	1.94859	5.15667e-41	2.10432e-40	up	PREDICTED: glyoxylate/hydroxypyruvate reductase HPR3-like
SMil_00013459	1224	-2.22448	1.85725e-85	1.22559e-84	down	uncharacterized protein LOC105161164 isoform X2
SMil_00017491	2061	1.25069	1.71822e-31	6.04035e-31	up	ABC transporter G family member 17-like
SMil_00013366	219	-1.18842	6.76946e-27	2.20187e-26	down	hypothetical protein MIMGU_mgv1a015474mg
SMil_00010062	930	1.14023	1.26612e-38	4.98409e-38	up	probable caffeoyl-CoA O-methyltransferase At4g26220
SMil_00028439	1227	1.798	3.58689e-87	2.3936e-86	up	PI-PLC X domain-containing protein At5g67130 isoform X2
SMil_00024748	1356	1.57	0	0	up	probable protein phosphatase 2C 15 isoform X1
SMil_00008082	183	-1.58547	1.05578e-24	3.28823e-24	down	blue copper protein
SMil_00003554	1728	1.78683	1.90522e-166	2.05351e-165	up	probable serine/threonine-protein kinase WNK3 isoform X1
SMil_00029459	270	-1.01654	2.90163e-10	6.16675e-10	down	hypothetical protein MIMGU_mgv1a007162mg
SMil_00012360	1251	-1.58211	1.12798e-101	8.41432e-101	down	uncharacterized protein LOC105159499
SMil_00012976	1536	1.30466	3.6834e-51	1.72001e-50	up	hypothetical protein MIMGU_mgv1a026258mg
SMil_00005285	1680	1.13924	1.58965e-130	1.41256e-129	up	probable inactive purple acid phosphatase 2
SMil_00014295	3474	1.34843	3.24169e-161	3.39215e-160	up	autophagy-related protein 11
SMil_00027419	654	-1.10725	0	0	down	60S ribosomal protein L9-like
SMil_00019459	663	-1.28018	1.18765e-140	1.11759e-139	down	PREDICTED: thylakoid lumenal 15 kDa protein 1, chloroplastic
SMil_00003899	465	-1.22986	3.5429e-26	1.13706e-25	down	uncharacterized protein LOC105178184
SMil_00023121	366	-1.47961	1.55566e-80	9.8671e-80	down	WRKY protein
SMil_00013292	3024	1.05301	2.79123e-40	1.12724e-39	up	pentatricopeptide repeat-containing protein
SMil_00026031	1536	1.74475	0	0	up	CTL-like protein DDB_G0274487
SMil_00010392	3297	1.12251	5.46389e-273	8.81981e-272	up	uncharacterized protein LOC105170680 isoform X1
SMil_00021878	1074	2.12222	0	0	up	type I inositol polyphosphate 5-phosphatase 2 isoform X1
SMil_00021467	654	-3.36388	0	0	down	alcohol dehydrogenase
SMil_00027002	804	3.53016	2.53918e-158	2.61886e-157	up	transcription factor TCP10-like
SMil_00019215	1356	3.23224	0	0	up	phosphoinositide phospholipase C 6
SMil_00014465	999	-2.48505	0	0	down	PREDICTED: ATP synthase gamma chain, chloroplastic
SMil_00009535	306	-1.17978	4.61192e-68	2.59837e-67	down	protein NUCLEAR FUSION DEFECTIVE 6, chloroplastic/mitochondrial-like isoform X3
SMil_00003163	636	1.68041	0	0	up	PREDICTED: translationally-controlled tumor protein homolog
SMil_00017353	345	-1.22125	7.3221e-59	3.72662e-58	down	uncharacterized protein LOC105157348
SMil_00029914	579	-2.08394	3.38059e-154	3.40681e-153	down	uncharacterized protein LOC105168768
SMil_00017792	183	-1.39576	3.34533e-253	5.04202e-252	down	PREDICTED: 60S ribosomal protein L29-1
SMil_00023740	447	-1.03273	0	0	down	ubiquitin-conjugating enzyme E2-17 kDa-like
SMil_00018225	1107	-1.68723	7.07515e-61	3.67989e-60	down	interactor of constitutive active ROPs 3
SMil_00003413	1476	1.22179	0	0	up	aspartyl protease family protein 2
SMil_00001284	360	-1.8678	4.65324e-38	1.81733e-37	down	syntaxin-related protein KNOLLE
SMil_00018896	585	-1.47188	7.83229e-270	1.25317e-268	down	ethylene-responsive transcription factor 5-like
SMil_00005749	1134	1.04656	6.11417e-17	1.59505e-16	up	kinase D-interacting substrate of 220 kDa
SMil_00003733	1797	1.31811	0	0	up	sodium/hydrogen exchanger 1
SMil_00010875	3357	1.17353	2.14191e-59	1.09895e-58	up	PREDICTED: putative disease resistance protein RGA1
SMil_00013282	546	-2.92031	0	0	down	thioredoxin F1, chloroplastic-like
SMil_00015182	297	-1.46348	9.63158e-45	4.14301e-44	down	Ribosomal protein L38e, partial
SMil_00004727	303	-1.10227	8.91125e-91	6.14041e-90	down	hypothetical protein MIMGU_mgv1a016569mg
SMil_00014252	1764	-1.70028	1.59623e-183	1.85773e-182	down	probable copper-transporting ATPase HMA5
SMil_00027134	495	-1.66407	0	0	down	late embryogenesis-like protein
SMil_00006293	411	-1.36245	2.76604e-30	9.52627e-30	down	G-type lectin S-receptor-like serine/threonine-protein kinase SD2-5
SMil_00004040	4689	1.88199	0	0	up	PREDICTED: ABC transporter C family member 5
SMil_00001076	849	-1.04081	0	0	down	aquaporin PIP2-7
SMil_00017899	387	-1.85548	5.92973e-125	5.12557e-124	down	PREDICTED: 60S ribosomal protein L27a-3-like isoform X2
SMil_00008107	459	-1.64283	1.49742e-22	4.45275e-22	down	uncharacterized protein LOC105165646
SMil_00029053	927	1.52557	4.10852e-33	1.48549e-32	up	inorganic phosphate transporter 1-4-like
SMil_00024914	318	-1.53142	1.78413e-68	1.00977e-67	down	protein SKIP34
SMil_00014519	453	-1.63945	0	0	down	hypothetical protein
SMil_00019373	1317	1.16021	1.81659e-17	4.79921e-17	up	putative late blight resistance protein homolog R1B-16
SMil_00013253	942	-1.53235	1.081e-81	6.9176e-81	down	7-deoxyloganetic acid glucosyltransferase-like
SMil_00019855	444	1.92176	3.40179e-25	1.06913e-24	up	ubiquitin-like-specific protease ESD4
SMil_00026005	291	-2.38237	6.50677e-12	1.46656e-11	down	uncharacterized protein LOC105159125 isoform X2
[truncated: 2,566 more rows]

## Sheet: Supplemental Dataset 2-3
Supplemental Dataset 2-3.More upregulated MeJA-MYC2bOE-regulated genes compared with JA-regulated genes (1110)
#Gene	Length	log2(Fold change)	p value	q value(BH adjust)	Result	Function
SMil_00012890	975	3.25594	6.64912e-88	4.47761e-87	up	RecName: Full=Bicyclogermacrene synthase; Short=Ovtps4
SMil_00018243	666	1.07764	1.82791e-17	4.82818e-17	up	hypothetical protein MANES_05G112600
SMil_00008767	1203	1.02459	7.27018e-243	1.06059e-241	up	cytochrome b561 and DOMON domain-containing protein At3g25290
SMil_00008429	2613	1.82251	3.56524e-172	3.96009e-171	up	uncharacterized protein LOC105155775
SMil_00023336	1443	1.91936	9.02272e-54	4.35106e-53	up	putative disease resistance RPP13-like protein 1
SMil_00026561	999	1.58341	5.62809e-88	3.79284e-87	up	cytochrome P450
SMil_00015197	471	2.54512	0	0	up	heavy metal-associated isoprenylated plant protein 21
SMil_00017314	1524	2.27968	1.47958e-116	1.21612e-115	up	PREDICTED: tyrosine/DOPA decarboxylase 1-like
SMil_00018206	1029	1.54159	8.8455e-49	4.0064e-48	up	thermospermine synthase ACAULIS5
SMil_00002976	1026	2.71619	0	0	up	common plant regulatory factor 1 isoform X3
SMil_00006886	435	1.50917	1.00052e-11	2.23887e-11	up	uncharacterized protein LOC105164782
SMil_00015030	1638	2.06232	1.08175e-179	1.23681e-178	up	cellulose synthase-like protein G3
SMil_00003824	1128	1.08684	1.97288e-89	1.3445e-88	up	ASC1-like protein isoform X1
SMil_00002855	837	2.97974	0	0	up	PREDICTED: alpha carbonic anhydrase 7-like
SMil_00020723	1053	1.48857	6.89703e-61	3.58861e-60	up	probable carboxylesterase 18
SMil_00017815	1350	2.31634	1.85658e-119	1.55265e-118	up	BZIP transcription factor family protein
SMil_00014461	2328	1.45362	2.43337e-303	4.24983e-302	up	uncharacterized protein LOC105160853
SMil_00009061	1230	1.75239	0	0	up	12-oxophytodienoate reductase
SMil_00025661	1074	1.44081	2.08951e-29	7.09154e-29	up	pentatricopeptide repeat-containing protein
SMil_00020550	2337	2.14278	0	0	up	pyrophosphate-energized vacuolar membrane proton pump-like
SMil_00006065	1050	1.64084	0	0	up	farnesyl diphosphate synthetase
SMil_00020268	2592	4.55835	0	0	up	stachyose synthase
SMil_00011547	1245	1.25885	2.63099e-220	3.53041e-219	up	cell division cycle protein 48 homolog
SMil_00004358	1053	1.6942	1.2516e-25	3.97297e-25	up	PREDICTED: zinc finger BED domain-containing protein RICESLEEPER 2-like
SMil_00011043	1593	1.9879	0	0	up	polyphenol oxidase I, chloroplastic-like
SMil_00001669	567	2.25242	0	0	up	dirigent protein 21
SMil_00005646	582	2.21966	7.78935e-33	2.80205e-32	up	hypothetical protein
SMil_00002800	1392	2.16521	3.66466e-119	3.06099e-118	up	unnamed protein product
SMil_00011931	1668	2.43638	4.68197e-124	4.0317e-123	up	PREDICTED: glucomannan 4-beta-mannosyltransferase 9
SMil_00030341	891	1.63326	2.33188e-30	8.04219e-30	up	extra-large guanine nucleotide-binding protein 1
SMil_00010917	918	1.79317	1.62881e-75	9.8501e-75	up	hypothetical protein MIMGU_mgv1a006007mg
SMil_00010704	2139	1.40477	2.52043e-54	1.22279e-53	up	phosphatidylinositol-3-phosphatase myotubularin-1 isoform X1
SMil_00021719	279	2.74199	4.41627e-50	2.03817e-49	up	PREDICTED: E3 ubiquitin-protein ligase RNF126-like
SMil_00018975	654	3.66682	0	0	up	PREDICTED: putative germin-like protein 2-1
SMil_00008971	5376	1.70711	1.55864e-171	1.72634e-170	up	uncharacterized protein LOC105171497
SMil_00005375	753	2.04123	2.3329e-43	9.85622e-43	up	hypothetical protein Ccrd_015416, partial
SMil_00019250	1392	1.42724	0	0	up	4-hydroxy-3-methylbut-2-enyl diphosphate reductase 1
SMil_00017943	927	1.8394	0	0	up	4,5-DOPA dioxygenase extradiol
SMil_00026106	1488	2.58823	9.71916e-279	1.59434e-277	up	patatin-like protein 2
SMil_00017621	3495	2.69471	2.42547e-234	3.42302e-233	up	uncharacterized protein LOC105178313
SMil_00023434	1575	3.10377	0	0	up	hypothetical protein F511_01896
SMil_00023199	390	2.41587	5.40522e-93	3.78476e-92	up	PREDICTED: beta-glucosidase 13-like
SMil_00013437	1896	1.48219	0	0	up	LOW QUALITY PROTEIN: TORTIFOLIA1-like protein 3
SMil_00028674	1314	1.90702	8.14553e-75	4.90205e-74	up	probable serine/threonine-protein kinase abkC isoform X1
SMil_00008628	336	2.13794	0	0	up	PREDICTED: uncharacterized protein LOC105971675
SMil_00000234	1077	3.03964	0	0	up	F-box protein At5g07610-like
SMil_00030476	186	2.22912	3.99329e-121	3.37371e-120	up	hypothetical protein
SMil_00026236	1071	1.46348	0	0	up	glutamine synthetase cytosolic isozyme
SMil_00021331	1614	1.89035	7.73153e-84	5.03981e-83	up	probable folate-biopterin transporter 7
SMil_00011788	1125	1.91189	2.52336e-137	2.32479e-136	up	myb-related protein 2
SMil_00017137	2124	1.64635	3.50965e-149	3.46143e-148	up	formin-like protein 1
SMil_00010605	1080	1.90493	1.57643e-44	6.77138e-44	up	salicylate carboxymethyltransferase
SMil_00019270	1617	1.39398	0	0	up	PREDICTED: uridine kinase-like protein 1, chloroplastic
SMil_00013938	2496	1.47584	0	0	up	AMP deaminase isoform X1
SMil_00008451	1566	2.14406	0	0	up	protein DETOXIFICATION 18-like
SMil_00012833	2280	1.61996	0	0	up	plasma membrane ATPase 2-like isoform X2
SMil_00010625	894	1.26586	1.4456e-57	7.26929e-57	up	hypothetical protein MIMGU_mgv11b009377mg
SMil_00009564	1704	1.39443	0	0	up	serine/threonine-protein kinase tricorner
SMil_00010386	1602	1.19991	5.97301e-37	2.29111e-36	up	PREDICTED: putative disease resistance protein RGA3
SMil_00012214	1611	1.07685	2.02296e-27	6.64735e-27	up	uncharacterized protein At1g04910
SMil_00007801	1074	1.07636	2.36661e-30	8.16092e-30	up	protein HESO1
SMil_00022562	1236	1.52841	0	0	up	ACT domain-containing protein ACR10
SMil_00020193	1035	3.06977	6.95609e-254	1.05015e-252	up	hypothetical protein MIMGU_mgv1a008654mg
SMil_00012558	1038	1.90544	0	0	up	mitochondrial phosphate carrier protein 3, mitochondrial
SMil_00019308	1344	4.24879	0	0	up	serine/threonine-protein kinase RIPK
SMil_00019161	651	1.453	2.60784e-78	1.61907e-77	up	peptidyl-prolyl cis-trans isomerase FKBP62-like
SMil_00015397	873	1.83015	1.45004e-282	2.4003e-281	up	uncharacterized protein C24B11.05
SMil_00019865	1836	1.79731	0	0	up	probable boron transporter 2
SMil_00015200	2352	2.59988	0	0	up	phospholipase D alpha 1
SMil_00013392	954	2.41037	0	0	up	MYB-related transcription factor
SMil_00011744	1713	1.87263	0	0	up	uncharacterized protein LOC105165171
SMil_00027919	1515	1.16678	2.01964e-40	8.16837e-40	up	PREDICTED: phosphatidylinositol 3-kinase, root isoform
SMil_00018080	531	1.14254	1.95614e-121	1.65468e-120	up	1-aminocyclopropane-1-carboxylate oxidase homolog 1-like
SMil_00003517	1353	1.9258	5.85915e-193	7.06933e-192	up	vacuolar cation/proton exchanger 3-like
SMil_00013304	618	4.18828	7.89758e-224	1.07081e-222	up	basic helix-loop-helix transcription factor
SMil_00020251	909	3.324	7.2655e-53	3.45904e-52	up	cryptochrome DASH, chloroplastic/mitochondrial
SMil_00011396	1083	2.90858	6.27066e-100	4.62459e-99	up	AAA-ATPase ASD, mitochondrial-like
SMil_00018040	1740	1.10266	2.73912e-145	2.646e-144	up	serine/threonine protein phosphatase 2A regulatory subunit B''beta
SMil_00010169	1419	1.36521	0	0	up	CBL-interacting serine/threonine-protein kinase 8
SMil_00021305	624	2.10587	1.17087e-41	4.8148e-41	up	probable glycosyltransferase At5g03795
SMil_00020729	426	2.41883	1.56914e-169	1.7205e-168	up	PREDICTED: uncharacterized protein LOC105957890
SMil_00022162	2490	1.39184	0	0	up	dynamin-related protein 3A-like
SMil_00012008	735	1.88435	1.88926e-89	1.28783e-88	up	enoyl-CoA delta isomerase 1, peroxisomal
SMil_00006344	1503	1.9711	0	0	up	cytochrome P450
SMil_00004304	1506	1.37222	4.84667e-211	6.26621e-210	up	transcription factor GTE8
SMil_00030448	252	2.61496	1.1361e-20	3.22774e-20	up	hypothetical protein
SMil_00021054	5265	1.38696	0	0	up	uncharacterized protein LOC105177625 isoform X1
SMil_00004881	2145	1.42057	1.35888e-113	1.09611e-112	up	uncharacterized protein LOC105175492
SMil_00028735	837	4.81136	0	0	up	hypothetical protein MIMGU_mgv1a005366mg
SMil_00008376	1305	1.76618	8.56207e-112	6.83163e-111	up	cytochrome P450
SMil_00011712	2103	3.20187	0	0	up	increased DNA methylation 1 isoform X2
SMil_00002680	993	1.43111	0	0	up	4-hydroxyphenylpyruvate reductase
SMil_00019970	942	2.70983	0	0	up	PREDICTED: probable 2-oxoglutarate-dependent dioxygenase AOP1
SMil_00026292	2622	2.29922	0	0	up	probable alpha,alpha-trehalose-phosphate synthase [UDP-forming] 7
SMil_00021820	795	1.30813	0	0	up	WRKY protein
SMil_00016935	591	2.41221	1.03214e-290	1.74129e-289	up	ethylene-responsive transcription factor ERF039
SMil_00005904	1674	1.54472	1.13498e-147	1.11016e-146	up	cytochrome P450
SMil_00019160	318	1.87078	6.47748e-69	3.68137e-68	up	peptidyl-prolyl cis-trans isomerase FKBP62-like
SMil_00030057	822	1.30212	8.94289e-24	2.735e-23	up	U4/U6.U5 tri-snRNP-associated protein 2
SMil_00022093	1035	4.13231	1.28417e-175	1.44642e-174	up	probable receptor-like protein kinase At1g11050
SMil_00006694	2307	1.91547	6.92445e-135	6.30504e-134	up	1-phosphatidylinositol-3-phosphate 5-kinase FAB1A
SMil_00028717	783	1.76038	0	0	up	NAC domain-containing protein 1
SMil_00008067	2265	1.21659	9.35415e-208	1.19299e-206	up	uncharacterized protein LOC105160290 isoform X2
SMil_00002502	282	2.65505	1.09702e-39	4.39258e-39	up	heavy metal-associated isoprenylated plant protein 32
SMil_00022122	3372	1.57252	7.49263e-69	4.25654e-68	up	biorientation of chromosomes in cell division protein 1-like 1
SMil_00023364	831	1.24633	1.27254e-48	5.75035e-48	up	NADP-dependent malic enzyme-like isoform X1
SMil_00023784	1833	1.81484	6.76923e-171	7.48236e-170	up	F-box/LRR-repeat protein 15-like isoform X1
SMil_00002185	2154	1.61171	1.99333e-230	2.77722e-229	up	mitogen-activated protein kinase 7
SMil_00004736	1914	1.12021	2.98554e-111	2.37105e-110	up	probable tRNA (guanine(26)-N(2))-dimethyltransferase 2 isoform X1
SMil_00004669	6897	1.21453	1.5162e-232	2.13095e-231	up	mediator of RNA polymerase II transcription subunit 12 isoform X1
SMil_00001332	1065	2.80462	4.3381e-116	3.55813e-115	up	cysteine protease XCP2
SMil_00017091	2889	1.62548	0	0	up	PREDICTED: membrane protein of ER body-like protein isoform X2
SMil_00012153	1017	1.79601	1.4851e-34	5.50307e-34	up	uncharacterized protein LOC105164926
SMil_00016374	1335	3.10814	0	0	up	IAA-amino acid hydrolase ILR1-like 4
SMil_00028175	429	4.1692	1.42567e-73	8.47511e-73	up	UPF0481 protein At3g47200
SMil_00001956	1335	1.08554	1.26492e-115	1.03531e-114	up	UPF0481 protein At3g47200
SMil_00005399	7260	1.29136	4.86431e-222	6.55624e-221	up	PREDICTED: piezo-type mechanosensitive ion channel homolog isoform X2
SMil_00026476	1230	1.8123	3.02709e-39	1.2029e-38	up	PREDICTED: serine carboxypeptidase-like 18
SMil_00018965	219	3.22	0	0	up	protein PIN-LIKES 7 isoform X1
SMil_00009012	1071	3.00869	0	0	up	protein DMR6-LIKE OXYGENASE 1
SMil_00022505	1266	1.41425	3.42024e-200	4.24882e-199	up	hypothetical protein MIMGU_mgv1a006731mg
SMil_00000932	1509	5.80082	0	0	up	O-glucosyltransferase rumi homolog isoform X1
SMil_00022777	1368	4.78561	0	0	up	protein TIFY 10B-like
SMil_00003997	2910	2.16438	0	0	up	non-lysosomal glucosylceramidase
SMil_00000871	882	2.44219	0	0	up	uncharacterized protein LOC105156865
SMil_00007616	2499	1.33501	2.96209e-242	4.31425e-241	up	chloride channel protein CLC-d isoform X2
SMil_00004066	777	1.30613	6.08329e-24	1.86652e-23	up	uncharacterized protein LOC105174856
SMil_00013512	1491	2.00821	2.70728e-266	4.26905e-265	up	receptor like protein kinase S.2
SMil_00001625	1605	1.15006	0	0	up	importin subunit alpha-1
SMil_00013144	1485	1.73162	1.20259e-82	7.75207e-82	up	5'-3' exoribonuclease 4
SMil_00024202	3789	3.13206	0	0	up	putative E3 ubiquitin-protein ligase LIN
SMil_00027949	1047	2.03229	1.87972e-223	2.54233e-222	up	PREDICTED: protein NUCLEAR FUSION DEFECTIVE 4-like
SMil_00001670	603	1.14484	6.44085e-46	2.81265e-45	up	dirigent protein 21
SMil_00016786	3990	1.41702	5.10279e-297	8.77706e-296	up	helicase-like transcription factor CHR28 isoform X1
SMil_00020745	1638	1.77893	9.34616e-185	1.09192e-183	up	serine/threonine-protein kinase EDR1-like isoform X2
SMil_00004970	1158	3.16344	5.33705e-178	6.06645e-177	up	acyltransferase ACT5
SMil_00021732	4980	2.41892	0	0	up	hypothetical protein MIMGU_mgv1a023735mg, partial
SMil_00004251	300	2.33122	5.79505e-153	5.81209e-152	up	uncharacterized protein LOC105174061
SMil_00021371	312	3.30298	1.77639e-138	1.64886e-137	up	allergen
SMil_00006046	1137	2.81421	6.32819e-53	3.01543e-52	up	cytochrome P450 CYP72A219-like
SMil_00010665	1446	1.67819	0	0	up	cinnamyl alcohol dehydrogenase 1
SMil_00025583	456	2.00655	1.15918e-29	3.9533e-29	up	uncharacterized protein LOC105177636
SMil_00028915	690	2.49232	0	0	up	PREDICTED: putative glutathione-specific gamma-glutamylcyclotransferase 2
SMil_00021274	2634	4.08666	0	0	up	laccase-15-like
SMil_00021730	4209	2.51699	2.1124e-254	3.19614e-253	up	PREDICTED: uncharacterized protein LOC105962815 isoform X3
SMil_00014783	3204	1.42513	1.49111e-144	1.43584e-143	up	probable ubiquitin-conjugating enzyme E2 23
SMil_00023846	1284	3.43753	0	0	up	PREDICTED: vacuole membrane protein KMS1
SMil_00015103	3315	1.72502	0	0	up	calmodulin-binding transcription activator 1-like
SMil_00003615	744	2.12079	3.15765e-55	1.54818e-54	up	fluoride export protein 2
SMil_00015983	1194	4.44893	0	0	up	BTB/POZ and TAZ domain-containing protein 1 isoform X1
SMil_00004515	2538	1.9266	0	0	up	uncharacterized protein LOC105172566 isoform X1
SMil_00019905	1410	2.4352	1.98185e-254	3.00027e-253	up	selenium binding family protein
SMil_00003611	1395	2.42719	0	0	up	sulfite exporter TauE/SafE family protein 4
SMil_00028159	1005	4.27203	0	0	up	uncharacterized protein LOC105174459 isoform X2
SMil_00012443	1293	2.23746	0	0	up	serine/threonine-protein kinase MHK
SMil_00028051	570	2.28213	5.54969e-65	3.01916e-64	up	lignin-forming anionic peroxidase
SMil_00030075	651	1.83185	9.70122e-56	4.78484e-55	up	PREDICTED: WAT1-related protein At1g43650-like isoform X1
SMil_00011663	2607	1.6024	6.75487e-99	4.94559e-98	up	uncharacterized protein LOC105170911
SMil_00020754	648	1.34196	5.30964e-72	3.11767e-71	up	N-terminal acetyltransferase A complex auxiliary subunit NAA15
SMil_00019150	2148	1.58536	2.04256e-202	2.56072e-201	up	CSC1-like protein HYP1 isoform X1
SMil_00016741	1167	5.02702	4.88995e-72	2.8731e-71	up	uncharacterized protein LOC105175473
SMil_00019199	1320	1.31901	1.17995e-138	1.09673e-137	up	protein DETOXIFICATION 21-like isoform X2
SMil_00000710	255	1.9941	3.90045e-31	1.36451e-30	up	telomere repeat-binding protein 2-like
SMil_00007555	3774	1.28845	2.73041e-61	1.42884e-60	up	uncharacterized protein LOC105158042 isoform X1
SMil_00014015	1353	2.16149	0	0	up	protein DOWNY MILDEW RESISTANCE 6-like
SMil_00012047	1761	2.14437	1.65723e-140	1.55787e-139	up	Dicer-like protein 2
SMil_00003462	3927	1.49552	0	0	up	PREDICTED: phosphatidylinositol 4-kinase beta 1-like
SMil_00018063	1548	1.18412	2.44101e-67	1.36624e-66	up	ubiquitin carboxyl-terminal hydrolase 12 isoform X7
SMil_00001712	1182	1.28768	1.17917e-202	1.48034e-201	up	PREDICTED: RNA-binding protein 38 isoform X1
SMil_00021780	645	3.18605	5.11761e-115	4.16742e-114	up	pectinesterase inhibitor 10-like
SMil_00025189	5256	1.3587	1.67953e-259	2.58418e-258	up	sister chromatid cohesion protein PDS5 homolog B isoform X1
SMil_00009442	1794	1.23899	0	0	up	two-component response regulator-like APRR3
SMil_00001029	1404	3.15105	0	0	up	PREDICTED: 5'-adenylylsulfate reductase 3, chloroplastic-like isoform X2
SMil_00002372	1167	1.7682	0	0	up	PREDICTED: uncharacterized protein LOC105972722
SMil_00012480	2157	1.19024	9.64206e-149	9.47875e-148	up	uncharacterized protein LOC105157598 isoform X1
SMil_00013022	699	3.51471	0	0	up	hypothetical protein F511_02759
SMil_00014744	2019	1.77689	0	0	up	putative 7-deoxyloganetic acid-O-glucosyl transferase 1
SMil_00009859	684	3.31155	0	0	up	galactinol synthase 3
SMil_00026871	576	1.49331	1.50379e-30	5.20402e-30	up	hypothetical protein F511_30779
SMil_00005108	1098	1.59019	2.04393e-55	1.00339e-54	up	basic helix-loop-helix transcription factor
SMil_00017665	957	4.20169	0	0	up	caffeoylshikimate esterase-like
SMil_00003407	555	1.20366	3.06223e-16	7.84023e-16	up	hypothetical protein MIMGU_mgv1a025623mg, partial
SMil_00003105	1455	2.6347	2.20938e-57	1.10916e-56	up	PREDICTED: uncharacterized protein LOC109180751
SMil_00024924	258	3.33972	0	0	up	tyrosine aminotransferase
SMil_00006335	1086	1.2366	8.9776e-147	8.73738e-146	up	PREDICTED: glutamate--cysteine ligase, chloroplastic
SMil_00009955	639	4.01964	1.83688e-90	1.26286e-89	up	monogalactosyldiacylglycerol synthase 2, chloroplastic
SMil_00005097	843	2.08748	2.20319e-105	1.68168e-104	up	basic helix-loop-helix transcription factor
SMil_00022649	813	4.89523	0	0	up	bidirectional sugar transporter N3
SMil_00013227	3516	2.02152	0	0	up	protein GIGANTEA-like
SMil_00025056	1926	1.36585	2.99353e-74	1.79126e-73	up	WD repeat-containing protein 11
SMil_00002339	1911	1.54502	7.80526e-235	1.10325e-233	up	mitogen-activated protein kinase 19 isoform X2
SMil_00015199	1608	2.65669	1.49011e-103	1.12417e-102	up	PREDICTED: cannabidiolic acid synthase-like
SMil_00008561	873	2.19287	0	0	up	uncharacterized protein LOC105171337
SMil_00004162	1752	1.13156	0	0	up	uncharacterized protein LOC105156229
SMil_00019689	2289	1.59121	0	0	up	2,3-oxidosqualene cyclase 2
SMil_00019057	1242	1.20494	1.38144e-91	9.57708e-91	up	uncharacterized protein LOC105163145 isoform X4
SMil_00017597	666	1.56544	2.51316e-31	8.81561e-31	up	hypothetical protein
SMil_00030376	276	3.28379	7.31326e-56	3.61293e-55	up	PREDICTED: uncharacterized protein LOC105952780
SMil_00027360	837	2.09639	9.12791e-79	5.70338e-78	up	NADP-dependent malic enzyme-like isoform X2
SMil_00022303	2058	1.49205	6.34303e-160	6.61459e-159	up	small G protein signaling modulator 1 isoform X1
SMil_00028968	603	1.57433	1.12906e-90	7.77601e-90	up	Carboxyltransferase alpha subunit of Heteromeric ACCase
SMil_00020495	4392	1.85768	1.27037e-254	1.92639e-253	up	PREDICTED: dnaJ homolog subfamily C GRV2
SMil_00015129	1650	2.73135	0	0	up	terpene synthase 7
SMil_00010521	1530	3.91912	0	0	up	cytochrome P450 CYP714G13
SMil_00003252	873	1.25509	3.96262e-66	2.18252e-65	up	PREDICTED: uncharacterized protein LOC105977698 isoform X1
SMil_00022894	573	2.13268	1.56606e-23	4.76331e-23	up	putative germin-like protein 2-1
SMil_00005793	942	2.17514	0	0	up	uncharacterized protein LOC105159283
SMil_00005142	2085	2.73233	2.26674e-196	2.76797e-195	up	protein ECERIFERUM 3
SMil_00015504	621	1.06438	2.50543e-64	1.35155e-63	up	MYB-related transcription factor
SMil_00012432	5388	1.23136	3.50874e-175	3.9439e-174	up	histone acetyltransferase HAC1-like isoform X1
SMil_00028945	1827	2.10509	0	0	up	NADP-dependent malic enzyme-like isoform X1
SMil_00013328	1692	2.00548	0	0	up	polyphenol oxidase I, chloroplastic-like
SMil_00012656	2274	1.62952	4.34413e-160	4.53358e-159	up	E3 ubiquitin-protein ligase UPL7
SMil_00017755	1245	1.59232	1.61401e-42	6.72116e-42	up	protein ALTERED XYLOGLUCAN 4-like
SMil_00011872	1458	4.03455	0	0	up	protein DETOXIFICATION 16
SMil_00027073	246	4.16576	0	0	up	hypothetical protein
SMil_00006498	1122	2.46691	4.19789e-79	2.63019e-78	up	uncharacterized WD repeat-containing protein C2A9.03-like
SMil_00019097	807	1.42619	0	0	up	inorganic pyrophosphatase 2
SMil_00029167	894	2.43631	0	0	up	ethylene response factor protein 4
SMil_00001751	3714	2.34358	1.09958e-214	1.43868e-213	up	zinc finger protein BRUTUS-like At1g18910 isoform X1
SMil_00020950	5919	1.17399	1.4824e-74	8.89376e-74	up	bromodomain and WD repeat-containing protein 3-like
SMil_00015925	1224	1.44902	1.59188e-240	2.30257e-239	up	serine/arginine repetitive matrix protein 1-like
SMil_00011139	222	1.3997	6.78672e-14	1.62377e-13	up	PREDICTED: exocyst complex component SEC6
SMil_00022465	615	1.89355	3.5745e-125	3.09269e-124	up	PREDICTED: lignin-forming anionic peroxidase-like
SMil_00026151	825	2.62498	0	0	up	basic helix-loop-helix transcription factor
SMil_00022077	903	2.72012	0	0	up	PREDICTED: leucoanthocyanidin dioxygenase-like
SMil_00013530	1272	4.82158	0	0	up	serine carboxypeptidase-like 18 isoform X2
SMil_00024356	1518	1.22225	1.26154e-94	8.95284e-94	up	phosphatidylserine decarboxylase proenzyme 2-like isoform X1
SMil_00026366	1092	1.81246	1.31048e-294	2.24277e-293	up	probable trehalose-phosphate phosphatase D isoform X2
SMil_00015636	531	2.97646	3.53825e-137	3.25543e-136	up	uncharacterized protein LOC105169806
SMil_00025730	738	2.52028	0	0	up	PREDICTED: non-specific phospholipase C3-like
SMil_00026877	1149	1.24123	4.46398e-40	1.79745e-39	up	probable folate-biopterin transporter 7
SMil_00020108	1401	1.10793	2.01682e-52	9.56184e-52	up	AtC3H17-like protein
SMil_00026336	588	2.24449	3.13686e-40	1.26569e-39	up	basic helix-loop-helix transcription factor
SMil_00025204	1239	1.4692	1.18429e-34	4.39617e-34	up	hypothetical protein MIMGU_mgv1a021453mg, partial
SMil_00021348	1134	2.27777	5.32784e-164	5.68414e-163	up	putative serine/threonine-protein kinase
SMil_00000764	1389	1.21836	5.62466e-63	2.99397e-62	up	ubiquitin carboxyl-terminal hydrolase 10
SMil_00001258	1098	2.24395	0	0	up	apoptosis-inducing factor homolog A-like
SMil_00010963	1101	1.46731	1.3047e-97	9.45345e-97	up	probable purine permease 5
SMil_00012033	1080	3.08747	0	0	up	1-aminocyclopropane-1-carboxylate oxidase homolog 1-like
SMil_00024513	336	1.36881	1.72299e-16	4.4393e-16	up	auxin-responsive protein SAUR66-like
SMil_00028326	441	1.81055	5.83011e-26	1.86258e-25	up	basic helix-loop-helix transcription factor
SMil_00016502	1113	1.40608	8.79388e-52	4.14116e-51	up	uncharacterized protein LOC105167514
SMil_00019675	2661	2.41563	1.05285e-161	1.10596e-160	up	cytochrome P450 CYP71D374
SMil_00018175	1974	1.41466	0	0	up	PREDICTED: villin-3-like
SMil_00000227	2454	2.24794	0	0	up	putative cell division cycle ATPase
SMil_00012674	1968	1.49798	5.32137e-141	5.02134e-140	up	AUGMIN subunit 8
SMil_00011791	1365	2.0602	4.00131e-206	5.08411e-205	up	PREDICTED: serine/threonine-protein kinase EDR1-like
SMil_00023117	1149	2.52527	0	0	up	2-oxoglutarate-dependent dioxygenase DAO
SMil_00000139	1677	2.40418	0	0	up	bifunctional TH2 protein, mitochondrial-like isoform X1
SMil_00003204	999	1.48182	0	0	up	isopentenyl pyrophosphate isomerase
SMil_00012016	2667	1.46082	7.56553e-64	4.06115e-63	up	protein HUA2-LIKE 3
SMil_00020702	864	2.97851	0	0	up	NAC domain protein NAC2
SMil_00027709	684	2.10164	0	0	up	uncharacterized protein LOC105163966
SMil_00005341	5190	1.33849	2.39414e-162	2.52268e-161	up	protein SHOOT GRAVITROPISM 6
SMil_00016583	1422	2.81644	0	0	up	PREDICTED: 7-deoxyloganetin glucosyltransferase-like
SMil_00006937	1206	3.02638	0	0	up	gamma-cadinene synthase
SMil_00021724	462	1.66279	4.72456e-23	1.42117e-22	up	PREDICTED: sister chromatid cohesion 1 protein 4-like
SMil_00011861	4014	1.06548	0	0	up	uncharacterized protein LOC105165229 isoform X1
SMil_00003614	606	2.28625	0	0	up	uncharacterized protein LOC105176659
SMil_00021621	204	2.15565	2.40927e-265	3.78382e-264	up	hypothetical protein CISIN_1g0187342mg, partial
SMil_00012968	1941	1.76639	6.78682e-141	6.39753e-140	up	ubiquitin carboxyl-terminal hydrolase 12 isoform X5
SMil_00007860	1266	2.17607	1.5205e-63	8.13317e-63	up	amino acid permease 6
SMil_00020051	2343	1.11534	0	0	up	U-box domain-containing protein 11-like
SMil_00016366	2994	1.18441	2.40254e-225	3.2787e-224	up	serine/threonine-protein phosphatase BSL3 isoform X1
SMil_00022919	2082	4.80481	0	0	up	PREDICTED: glutamine--fructose-6-phosphate aminotransferase [isomerizing] 2
SMil_00019141	1053	1.46902	6.7017e-76	4.06543e-75	up	ribosomal L1 domain-containing protein 1
SMil_00014541	867	1.69203	2.03384e-57	1.02141e-56	up	uncharacterized protein LOC105178276 isoform X2
SMil_00017440	660	1.46816	5.83874e-25	1.82871e-24	up	PREDICTED: auxin response factor 8-like
SMil_00016405	1374	1.28952	2.94657e-246	4.34735e-245	up	putative acyltransferase
SMil_00022109	1650	1.99319	0	0	up	uncharacterized protein LOC105175605 isoform X2
SMil_00016591	714	1.81079	1.53442e-164	1.64153e-163	up	homeobox-leucine zipper protein HAT5-like
SMil_00028952	162	1.46477	7.03437e-30	2.40654e-29	up	lysophospholipid acyltransferase LPEAT2
SMil_00019658	1110	1.25161	2.58052e-33	9.35876e-33	up	protein FAR1-RELATED SEQUENCE 4
SMil_00006570	864	3.01858	0	0	up	ABC transporter I family member 19 isoform X1
SMil_00027187	2004	1.30632	1.61042e-152	1.6122e-151	up	protein LNK1-like isoform X1
SMil_00020971	972	2.37038	0	0	up	cytochrome P450
SMil_00022608	975	2.48789	4.46646e-224	6.05892e-223	up	basic helix-loop-helix transcription factor
SMil_00005219	3534	1.41724	0	0	up	calcium-transporting ATPase 10, plasma membrane-type isoform X2
SMil_00023840	1437	4.56691	0	0	up	PREDICTED: alanine--glyoxylate aminotransferase 2 homolog 3, mitochondrial
SMil_00006010	1341	3.02092	0	0	up	PREDICTED: uncharacterized protein LOC105968164
SMil_00007559	585	2.25348	2.09742e-274	3.39773e-273	up	uncharacterized protein LOC105171728
SMil_00026983	1443	1.2425	3.90106e-56	1.93036e-55	up	PREDICTED: probable amino-acid acetyltransferase NAGS2, chloroplastic isoform X2
SMil_00007720	231	1.66327	1.58669e-07	3.03041e-07	up	uncharacterized protein LOC105176076 isoform X3
SMil_00004308	1392	1.58939	0	0	up	lysine histidine transporter 1
SMil_00002717	3018	1.23515	2.58031e-265	4.0501e-264	up	chaperone protein ClpD, chloroplastic
SMil_00005440	2712	2.66154	0	0	up	whitefly-induced gp91-phox
SMil_00019538	1659	2.16497	0	0	up	basic helix-loop-helix transcription factor
SMil_00006446	1224	2.03558	1.2943e-60	6.71266e-60	up	uncharacterized protein LOC105156363
SMil_00014686	897	1.47885	2.06425e-18	5.57057e-18	up	uncharacterized protein LOC105173021
SMil_00019767	1170	2.48567	1.34597e-274	2.1817e-273	up	inositol-tetrakisphosphate 1-kinase 3 isoform X1
SMil_00028708	888	1.5304	3.22272e-237	4.60292e-236	up	PREDICTED: probable F-box protein At1g60180
SMil_00023554	519	5.24342	6.91555e-265	1.08361e-263	up	ethylene-responsive transcription factor 1-like
SMil_00021536	816	4.76104	3.18581e-82	2.04443e-81	up	F-box protein PP2-B15
SMil_00022652	2118	1.57967	0	0	up	glucose-6-phosphate 1-dehydrogenase, chloroplastic
SMil_00025659	2166	1.62975	6.05227e-118	5.02606e-117	up	pentatricopeptide repeat-containing protein At4g20740
SMil_00020337	555	2.33989	2.18058e-141	2.06191e-140	up	PREDICTED: tropinone reductase homolog
SMil_00028626	774	1.88976	5.64047e-229	7.82666e-228	up	glucose-6-phosphate/phosphate translocator 1, chloroplastic
SMil_00012376	705	2.13371	4.01945e-126	3.49095e-125	up	phosphoglycerate mutase-like protein 1 isoform X1
SMil_00000260	504	1.23929	5.58651e-10	1.17593e-09	up	PREDICTED: ATP-dependent RNA helicase DHX36-like
SMil_00016549	1977	1.51582	0	0	up	auxin response factor ARF18
SMil_00011949	939	1.77056	5.88514e-30	2.01641e-29	up	D-amino-acid transaminase, chloroplastic isoform X1
SMil_00021469	1752	1.85799	0	0	up	uncharacterized protein LOC105165819
SMil_00023192	1302	1.90523	7.43011e-84	4.84449e-83	up	amino acid transporter ANTL1-like isoform X1
SMil_00003866	2004	2.31949	0	0	up	LOW QUALITY PROTEIN: metal-nicotianamine transporter YSL3
SMil_00028016	588	2.87404	0	0	up	hypothetical protein
SMil_00024760	1278	1.70315	0	0	up	putative 12-oxophytodienoate reductase 11
SMil_00021868	837	2.09719	1.42054e-266	2.24781e-265	up	PREDICTED: probable adenylate kinase 6, chloroplastic
SMil_00021847	2139	4.71418	0	0	up	uncharacterized protein LOC105175608
SMil_00019035	330	1.53633	2.12834e-12	4.87336e-12	up	PREDICTED: ABC transporter B family member 28
SMil_00029035	1167	1.49882	6.89826e-51	3.2097e-50	up	1-aminocyclopropane-1-carboxylate synthase 7
SMil_00025481	267	2.44925	4.86961e-70	2.79669e-69	up	caffeoyl CoA O-methyltransferase
SMil_00006561	363	1.16622	5.67572e-07	1.05616e-06	up	hypothetical protein MIMGU_mgv1a025090mg
SMil_00022113	270	1.52285	1.62128e-13	3.83762e-13	up	PREDICTED: WAT1-related protein At3g28050
SMil_00021372	546	1.89426	4.29015e-63	2.28719e-62	up	pathogenesis-related protein 10.4
SMil_00012557	3324	1.1314	0	0	up	protein transport protein Sec24-like At4g32640
SMil_00005204	849	2.20403	1.78307e-119	1.49164e-118	up	protein MKS1
SMil_00023262	1308	3.52856	0	0	up	putative 7-deoxyloganetic acid-O-glucosyl transferase 1
SMil_00015861	255	1.7722	1.16543e-18	3.16632e-18	up	hypothetical protein
SMil_00015009	1347	3.51433	0	0	up	basic helix-loop-helix transcription factor
SMil_00010701	855	3.16244	0	0	up	LOW QUALITY PROTEIN: bark storage protein A-like
SMil_00019961	3048	1.21869	2.11897e-83	1.37566e-82	up	putative E3 ubiquitin-protein ligase LIN isoform X1
SMil_00002495	1974	3.50204	0	0	up	LOW QUALITY PROTEIN: uncharacterized protein LOC105175389
SMil_00028800	480	2.40687	0	0	up	pathogenesis-related protein STH-2-like
SMil_00029306	1524	1.69863	2.76293e-42	1.14618e-41	up	cytochrome P450 CYP71D410
SMil_00013497	618	3.97122	0	0	up	uncharacterized protein LOC105163700
SMil_00018709	666	1.48898	0	0	up	hypothetical protein MIMGU_mgv1a013365mg
SMil_00000807	702	2.47518	7.56914e-289	1.27147e-287	up	heat stress transcription factor B-3 isoform X1
SMil_00030165	1185	1.51426	1.02389e-260	1.58433e-259	up	PREDICTED: uncharacterized protein LOC105977131
SMil_00018598	1704	1.12775	4.9472e-229	6.86817e-228	up	probable alkaline/neutral invertase B
SMil_00023029	591	1.79139	5.93273e-23	1.78125e-22	up	PREDICTED: protein trichome birefringence-like 19
SMil_00007625	1143	1.14815	1.33125e-292	2.25849e-291	up	PREDICTED: peroxisomal adenine nucleotide carrier 1-like
SMil_00027007	1200	3.01858	1.13494e-63	6.08034e-63	up	receptor-like protein 12 isoform X2
SMil_00010626	1239	2.45885	5.77466e-170	6.34956e-169	up	uncharacterized protein LOC105167682
SMil_00004287	654	4.06492	0	0	up	PREDICTED: putative germin-like protein 2-1
SMil_00028643	408	1.16361	3.87053e-34	1.42398e-33	up	hypothetical protein MIMGU_mgv1a004357mg
SMil_00004646	933	2.45174	0	0	up	LOW QUALITY PROTEIN: importin-5-like
SMil_00019017	1020	1.74702	1.18111e-73	7.02434e-73	up	brefeldin A-inhibited guanine nucleotide-exchange protein 5 isoform X2
SMil_00013699	1137	1.31699	9.04095e-66	4.95654e-65	up	aspartate carbamoyltransferase 1, chloroplastic
SMil_00002725	2022	1.21446	1.93115e-153	1.93968e-152	up	dynamin-related protein 1E
SMil_00013259	807	2.3394	2.33468e-126	2.02964e-125	up	transcription factor JUNGBRUNNEN 1-like
SMil_00014335	6546	1.49511	2.26022e-158	2.33291e-157	up	uncharacterized protein LOC105158654 isoform X1
SMil_00019083	1635	1.81821	0	0	up	uncharacterized protein LOC105166690
SMil_00023616	1632	1.81145	6.06996e-65	3.29726e-64	up	hypothetical protein
SMil_00018100	1107	3.76195	0	0	up	1-aminocyclopropane-1-carboxylate oxidase homolog 1-like
SMil_00004859	5892	1.26729	0	0	up	phosphatidylinositol 4-kinase alpha 1 isoform X2
SMil_00019960	2016	1.74834	0	0	up	BTB/POZ domain and ankyrin repeat-containing protein NPR2 isoform X1
SMil_00024581	6069	1.35826	3.26385e-277	5.32841e-276	up	uncharacterized protein LOC105178313
SMil_00023051	750	2.64027	5.19612e-193	6.27491e-192	up	PREDICTED: bidirectional sugar transporter SWEET2a-like
SMil_00026392	528	2.04855	2.33835e-33	8.49179e-33	up	hypothetical protein VITISV_010777
SMil_00015955	7665	1.86291	0	0	up	LOW QUALITY PROTEIN: BEACH domain-containing protein C2
SMil_00018419	651	3.89773	1.25821e-44	5.40703e-44	up	PREDICTED: alpha carbonic anhydrase 7-like
SMil_00025019	1374	2.94941	0	0	up	cytochrome P450 CYP94C55
SMil_00010566	561	1.68332	4.17546e-63	2.22648e-62	up	polycomb group protein EMBRYONIC FLOWER 2 isoform X4
SMil_00019999	654	1.19875	2.03846e-16	5.24416e-16	up	actin-related protein 2/3 complex subunit 1A
SMil_00029849	1539	5.16419	0	0	up	phenylcoumaran benzylic ether reductase-like protein
SMil_00011242	1482	3.04914	0	0	up	cytochrome P450 CYP81Q40
SMil_00010537	1677	3.3777	0	0	up	sesquiterpene synthase 3
SMil_00002538	1212	1.41281	1.92637e-86	1.27956e-85	up	uncharacterized protein LOC105170597
SMil_00002698	1425	3.00021	0	0	up	ADP-glucose pyrophosphorylase large subunit
SMil_00005146	978	3.04522	1.92221e-118	1.59871e-117	up	unnamed protein product
SMil_00006136	1437	1.67806	3.47302e-95	2.47567e-94	up	RecName: Full=Bicyclogermacrene synthase; Short=Ovtps4
SMil_00008514	579	1.31249	1.29268e-22	3.85107e-22	up	unnamed protein product
SMil_00001210	1206	1.41863	1.43392e-197	1.76046e-196	up	probable serine/threonine-protein kinase PBL11
SMil_00026126	2709	1.19128	7.99659e-240	1.15422e-238	up	LOW QUALITY PROTEIN: cullin-associated NEDD8-dissociated protein 1
SMil_00019180	1284	5.55402	6.93289e-269	1.10537e-267	up	O-glucosyltransferase rumi homolog isoform X1
SMil_00021976	849	1.6266	0	0	up	PREDICTED: NAD(P)H dehydrogenase (quinone) FQR1
SMil_00026621	1308	1.35085	4.23176e-158	4.35796e-157	up	hypothetical protein F511_42888
SMil_00006472	1614	1.4905	0	0	up	PREDICTED: cytochrome b561 and DOMON domain-containing protein At5g47530-like
SMil_00010403	1710	1.09815	8.81663e-86	5.83073e-85	up	protein YLS7-like
SMil_00017074	249	5.21402	2.67216e-66	1.47504e-65	up	probable polyamine oxidase 2
SMil_00019788	1677	1.32712	6.70358e-66	3.68029e-65	up	PREDICTED: receptor-like protein 12
SMil_00001100	4992	1.56378	0	0	up	histone-lysine N-methyltransferase ATXR3-like isoform X1
SMil_00010706	789	1.44938	9.69662e-201	1.20787e-199	up	OTU domain-containing protein 6B
SMil_00005135	1074	1.4659	4.50306e-33	1.62771e-32	up	hypothetical protein MIMGU_mgv1a004014mg
SMil_00025374	1311	1.78297	5.77711e-175	6.47758e-174	up	serine/threonine-protein kinase PBL27
SMil_00023285	2160	1.59045	1.17049e-161	1.22906e-160	up	RNA polymerase II C-terminal domain phosphatase-like 1
SMil_00021067	1647	2.05003	0	0	up	probable polyamine oxidase 4
SMil_00005406	1494	3.97968	0	0	up	proline dehydrogenase 2, mitochondrial isoform X1
SMil_00025093	4221	1.9789	7.95113e-303	1.38599e-301	up	golgin subfamily B member 1 isoform X1
SMil_00023522	1650	4.9666	0	0	up	PREDICTED: cis-muuroladiene synthase-like
SMil_00007983	2409	1.30225	1.25277e-121	1.06136e-120	up	ubiquitin carboxyl-terminal hydrolase 18
SMil_00025451	5064	2.06738	0	0	up	1-phosphatidylinositol-3-phosphate 5-kinase FAB1B isoform X1
SMil_00018398	2094	1.46359	3.5396e-74	2.11569e-73	up	hypothetical protein F511_08762
SMil_00014940	1875	1.79642	8.96163e-277	1.46041e-275	up	CDPK-related kinase 6
SMil_00019956	789	2.11043	1.92349e-131	1.71704e-130	up	PREDICTED: probable adenylate kinase 6, chloroplastic
[truncated: 724 more rows]

## Sheet: Supplemental Dataset 2-4
Supplemental Dataset 2-4.More downregulated MeJA-MYC2bOE-regulated genes compared with JA-regulated genes(908)
[truncated: 909 more rows]

[truncated: 1 more sheets: Supplemental Dataset 2-5]
